# Supplementary material for: A network pharmacology approach to reveal the protective mechanism of Salvia miltiorrhiza-Dalbergia odorifera coupled-herbs on coronary heart disease
Source: Sci Rep. 2019 Dec 18;9:19343. doi: 10.1038/s41598-019-56050-5 (PMC6920415; doi:10.1038/s41598-019-56050-5)
Supplement: Supplementary file 2 — Supplementary Table S1 [file 41598_2019_56050_MOESM2_ESM.xlsx]

## Sheet: Components
Supplementary Table S1. Components of each herb in SMDOCH
Herb_name	Mol ID	Molecule Name	MW	AlogP	Hdon	Hacc	OB (%)	Caco-2	BBB	DL	FASA-	HL	inchikey	PubChem_Cid	TPSA	RBN
Salvia miltiorrhiza (Danshen)	MOL000105	protocatechuic acid	154.13	0.9	3	4	25.37	0.1	-0.17	0.04	0.43		YQUVCSBJEUQKSH-UHFFFAOYSA-N	72	77.76	1
Salvia miltiorrhiza (Danshen)	MOL001055	5-isopropyl-2-methylbicyclo[3.1.0]hex-2-ene	136.26	2.87	0	0	47.19	1.82	2.18	0.04	0.29	11.44	KQAZVFVOEIRWHN-NXEZZACHSA-N	637518	0	1
Salvia miltiorrhiza (Danshen)	MOL001103	[(3R)-3,7-dimethylocta-1,6-dien-3-yl] acetate	196.32	3.12	0	2	27.73	1.34	1.53	0.04	0.25		UWKAYLJWKGQEPM-LBPRGKRZSA-N	442474	26.3	6
Salvia miltiorrhiza (Danshen)	MOL000117	Cymol	134.24	3.51	0	0	27.2	1.86	2.1	0.02	0.34		HFPZCAJZSCWRBC-UHFFFAOYSA-N	7463	0	1
Salvia miltiorrhiza (Danshen)	MOL001219	Satol	268.54	6.91	1	1	27.27	1.34	0.97	0.11	0.17		ALSTYHKOOCGGFT-KTKRTIGZSA-N	5284499	20.23	15
Salvia miltiorrhiza (Danshen)	MOL000128	NERYLACETATE	196.32	3.31	0	2	25.94	1.28	1.28	0.04	0.27		HIGQPQRQIQDZMP-DHZHZOJOSA-N	1549026	26.3	6
Salvia miltiorrhiza (Danshen)	MOL001303	(1R,2R,4S)-2,4-diisopropenyl-1-methyl-1-vinylcyclohexane	204.39	4.79	0	0	5.58	1.85	2.11	0.06	0.34		OPFTUNCRGUEPRZ-ZNMIVQPWSA-N	9859094	0	3
Salvia miltiorrhiza (Danshen)	MOL000131	EIC	280.5	6.39	1	2	41.9	1.16	0.9	0.14	0.25	7.5	OYHQOLUKZRVURQ-HZJYTTRNSA-N	5280450	37.3	14
Salvia miltiorrhiza (Danshen)	MOL001394	Oktadekan	254.56	8.58	0	0	9.81	1.83	1.83	0.09	0.14		RZJRJXONCZWCBN-UHFFFAOYSA-N	11635	0	15
Salvia miltiorrhiza (Danshen)	MOL001452	protocatechualdehyde	138.13	1.06	2	3	38.35	0.43	0.21	0.03	0.42	11.93	IBGBGRVKPALMCQ-UHFFFAOYSA-N	8768	57.53	1
Salvia miltiorrhiza (Danshen)	MOL001601	1,2,5,6-tetrahydrotanshinone	280.34	2.98	0	3	38.75	0.96	0.39	0.36	0.33	18.05	AZIUYJPOBCMPON-SNVBAGLBSA-N		43.37	0
Salvia miltiorrhiza (Danshen)	MOL000162	beta-Chamigrene	204.39	4.71	0	0	31.99	1.82	2.07	0.08	0	8.59	WLNGPDPILFYWKF-OAHLLOKOSA-N	442353	0	0
Salvia miltiorrhiza (Danshen)	MOL001659	Poriferasterol	412.77	7.64	1	1	43.83	1.44	1.03	0.76	0.22	5.34	HCXVJBMSMIARIN-KEJCWXRGSA-N	5281330	20.23	5
Salvia miltiorrhiza (Danshen)	MOL001771	poriferast-5-en-3beta-ol	414.79	8.08	1	1	36.91	1.45	1.14	0.75	0	5.07	KZJWDPNRJALLNS-FBZNIEFRSA-N	457801	20.23	6
Salvia miltiorrhiza (Danshen)	MOL000019	D-Camphene	136.26	2.93	0	0	34.98	1.81	2.19	0.04	0	11.29	CRPUJAZIXJMDBK-DTWKUNHWSA-N	92221	0	0
Salvia miltiorrhiza (Danshen)	MOL001942	isoimperatorin	270.3	3.65	0	4	45.46	0.97	0.66	0.23	0.27	-1.44	IGWDEVSBEKYORK-UHFFFAOYSA-N	68081	52.58	3
Salvia miltiorrhiza (Danshen)	MOL000198	(R)-linalool	154.28	2.74	1	1	39.8	1.33	1.36	0.02	0.32	6.48	CDOSHBSSFJOMGT-JTQLQIEISA-N	443158	20.23	4
Salvia miltiorrhiza (Danshen)	MOL000002	cyanidol	287.26	1.67	5	6	1.36	0.17	-0.51	0.24	0.34		GFZJRQMBETXFQO-UHFFFAOYSA-N		114.29	1
Salvia miltiorrhiza (Danshen)	MOL002001	Oleanolic acid deriv.	498.82	6.8	1	4	14.24	0.65	0.13	0.7	0.24		RIXNFYQZWDGQAE-DFHVBEEKSA-N	151202	63.6	3
Salvia miltiorrhiza (Danshen)	MOL002014	SPBio_002209	204.39	5.04	0	0	28.21	1.87	2.03	0.06	0.27		FAMPSKZZVDUYOS-KXWHQPPKSA-N	6508206	0	0
Salvia miltiorrhiza (Danshen)	MOL000202	Moslene	136.26	3.45	0	0	33.02	1.88	2.05	0.02	0.27	11.08	YKFLAYDHMOASIY-UHFFFAOYSA-N	7461	0	1
Salvia miltiorrhiza (Danshen)	MOL002153	1H-Cycloprop(e)azulen-7-ol, decahydro-1,1,7-trimethyl-4-methylene-, (1aR-(1aalpha,4aalpha,7beta,7abeta,7balpha))-	220.39	3.01	1	1	82.33	1.37	1.49	0.12	0.28	12.04	FRMCCTDTYSRUBE-BGPZULBFSA-N	92231	20.23	0
Salvia miltiorrhiza (Danshen)	MOL002222	sugiol	300.48	4.99	1	2	36.11	1.14	0.7	0.28	0.27	14.62	IPEHJNRNYPOFII-ICSRJNTNSA-N		37.3	1
Salvia miltiorrhiza (Danshen)	MOL002229	HEPTACOSANE	380.83	12.69	0	0	8.18	1.88	1.8	0.36	0.18		BJQWYEJQWHSSCJ-UHFFFAOYSA-N	11636	0	24
Salvia miltiorrhiza (Danshen)	MOL000223	caffeic acid	180.17	1.37	3	4	25.76	0.21	-0.26	0.05	0.44		QAIPRVGONGVQAS-DUXPYHPUSA-N	689043	77.76	2
Salvia miltiorrhiza (Danshen)	MOL002376	PENTACOSANE	352.77	11.78	0	0	8.25	1.9	1.85	0.27	0.14		YKNWIILGEFFOPE-UHFFFAOYSA-N	12406	0	22
Salvia miltiorrhiza (Danshen)	MOL000257	(-)-beta-Phellandrene	136.26	3.31	0	0	40.44	1.83	2.1	0.02	0.31	10.91	LFJQCDVYDGGFCH-SNVBAGLBSA-N	443161	0	1
Salvia miltiorrhiza (Danshen)	MOL000263	oleanolic acid	456.78	6.42	2	3	29.02	0.59	0.07	0.76	0.25		MIJYXULNPSFWEK-GTOFXWBISA-N	10494	57.53	1
Salvia miltiorrhiza (Danshen)	MOL002651	Dehydrotanshinone II A	292.35	4.22	0	3	43.76	1.02	0.52	0.4	0.33	23.71	PURTYNPVRFEUEN-UHFFFAOYSA-N	128994	47.28	0
Salvia miltiorrhiza (Danshen)	MOL002771	VIV	430.79	10.42	1	2	14.26	1.7	1.67	0.55	0.24		GVJHHUAWPYXKBD-IEOSBIPESA-N	14985	29.46	12
Salvia miltiorrhiza (Danshen)	MOL002776	Baicalin	446.39	0.64	6	11	40.12	-0.85	-1.74	0.75	0.36	17.36	IKIIZLYTISPENI-ZFORQUDYSA-N	64982	187.12	4
Salvia miltiorrhiza (Danshen)	MOL002835	δ-cadinol	204.39	4.94	0	0	17.13	1.87	1.99	0.08	0.23		FUCYIEXQVQJBKY-UKRRQHHQSA-N	12306055	0	1
Salvia miltiorrhiza (Danshen)	MOL003047	[(1S)-endo]-(-)-Borneol	154.28	1.98	1	1	83.54	1.22	1.43	0.05	0.25	11.33	DTGKSKDOIYIVQL-QXFUBDJGSA-N	1201518	20.23	0
Salvia miltiorrhiza (Danshen)	MOL000346	succinic acid	118.1	-0.41	2	4	29.62	-0.44	-0.71	0.01	0.42		KDYFGRWQOYBRFD-UHFFFAOYSA-N	21952380	74.6	3
Salvia miltiorrhiza (Danshen)	MOL000036	beta-caryophyllene	204.39	4.75	0	0	29.7	1.83	2.07	0.09	0		NPNUFJAVOOONJE-GFUGXAQUSA-N	5281515	0	0
Salvia miltiorrhiza (Danshen)	MOL003969	L-Serin	105.11	-1.49	4	4	98.47	-1.12	-2.96	0.01	0.31	11.52	MTCFGRXMJLQNBG-REOHCLBHSA-N	6857581	83.55	2
Salvia miltiorrhiza (Danshen)	MOL003971	Threonin	119.14	-1.11	4	4	73.52	-0.87	-2.56	0.01	0.3	11.42	AYFVYJQAPQTCCC-GBXIJSLDSA-N	6971019	83.55	2
Salvia miltiorrhiza (Danshen)	MOL000041	PHA	165.21	0.96	3	3	41.62	0.36	0.22	0.04	0	4.62	COLNVLDHVKWLRT-QMMMGPOBSA-N	6925665	63.32	3
Salvia miltiorrhiza (Danshen)	MOL004175	NSC733507	488.78	4.35	4	5	17.32	-0.22	-0.8	0.71	0.25		OXVUXGFZHDKYLS-QUFHAEKXSA-N	471426	97.99	1
Salvia miltiorrhiza (Danshen)	MOL000042	LPG	89.11	-0.6	3	3	87.69	-0.34	-0.77	0.01	0	11.58	QNAYBMKLOCPYGJ-REOHCLBHSA-N	7311724	63.32	1
Salvia miltiorrhiza (Danshen)	MOL004481	(2S)-2-amino-3-[(2R)-2-amino-3-hydroxy-3-oxopropyl]disulfanylpropanoic acid	240.34	-0.88	6	6	73.59	-1.23	-2.05	0.05	0.4	3.08	LEVWYRKDKASIDU-ZXZARUISSA-N	6991966	177.24	7
Salvia miltiorrhiza (Danshen)	MOL004495	tigogenin	416.71	4.88	1	3	14.09	0.87	0.31	0.81	0.18		GMBQZIIUCVWOCD-DSGQTALYSA-N		38.69	0
Salvia miltiorrhiza (Danshen)	MOL004502	Monomethyl lithospermate	552.52	3.64	6	12	2.67	-0.92	-1.77	0.75	0.4		NFOCYHUCMXEHDG-ZQQFBUADSA-N		200.28	10
Salvia miltiorrhiza (Danshen)	MOL000476	Physcion	284.28	2.74	2	5	22.29	0.52	-0.4	0.27	0		FFWOKTFYGVYKIR-UHFFFAOYSA-N	10639	83.83	1
Salvia miltiorrhiza (Danshen)	MOL004784	Stenol	270.56	7.36	1	1	12.66	1.33	0.92	0.11	0.15		GLDOVTGHNKAZLK-UHFFFAOYSA-N	8221	20.23	16
Salvia miltiorrhiza (Danshen)	MOL000485	TMH	136.26	2.87	0	0	46.25	1.82	2.18	0.05	0	11.42	GRWFGVWFFZKLTI-RKDXNWHRSA-N	82227	0	0
Salvia miltiorrhiza (Danshen)	MOL000050	GLY	75.08	-0.98	3	3	48.74	-0.56	-1.03	0	0	11.95	DHMQDGOQFOQNFH-UHFFFAOYSA-N	5257127	63.32	1
Salvia miltiorrhiza (Danshen)	MOL000511	ursolic acid	456.78	6.47	2	3	16.77	0.67	0.07	0.75	0.26		WCGUUGGRBIKTOS-GPOJBZKASA-N	64945	57.53	1
Salvia miltiorrhiza (Danshen)	MOL000052	Gulutamine	147.15	-0.92	4	5	6.66	-1.05	-1.97	0.02	0		WHUUTDBJXJRKMK-VKHMYHEASA-N	44272391	100.62	4
Salvia miltiorrhiza (Danshen)	MOL000054	L-	174.24	-1.11	7	6	47.64	-0.49	-1.04	0.03	0	0.85	ODKSFYDXXFIFQN-BYPYZUCNSA-N	28782	125.22	6
Salvia miltiorrhiza (Danshen)	MOL005423	(-)-Epicedrol	222.41	3.16	1	1	87.66	1.31	1.48	0.12	0.24	4.94	SVURIXNDRWRAFU-MIBAYGRRSA-N		20.23	0
Salvia miltiorrhiza (Danshen)	MOL005448	Leucinum	131.2	0.63	3	3	72.92	-0.05	-0.37	0.01	0.29	11.41	ROHFNLRQFUQHCH-YFKPBYRVSA-N	7045798	63.32	3
Salvia miltiorrhiza (Danshen)	MOL005449	h-Met-h	149.24	-0.27	3	3	70.87	0.06	-0.17	0.01	0.37	11.69	FFEARJCKVFRZRR-BYPYZUCNSA-N	6992087	88.62	4
Salvia miltiorrhiza (Danshen)	MOL000055	L-Lysin	146.22	-0.68	5	4	29.33	-0.66	-1.44	0.02	0		KDXKERNSBIXSRK-YFKPBYRVSA-N	5962	89.34	5
Salvia miltiorrhiza (Danshen)	MOL005508	Glucosol	472.78	5.5	3	4	15.86	-0.08	-0.75	0.74	0.25		HFGSQOYIOKBQOW-ZSDYHTTISA-N	6918774	77.76	1
Salvia miltiorrhiza (Danshen)	MOL000056	DTY	181.21	0.69	4	4	57.55	-0.1	-0.49	0.05	0	0.96	OUYCCCASQSFEME-QMMMGPOBSA-N	6942100	83.55	3
Salvia miltiorrhiza (Danshen)	MOL000569	digallate	322.24	1.53	6	9	61.85	-0.76	-1.52	0.26	0.43	5.29	COVFEVWNJUOYRL-UHFFFAOYSA-N	341	164.75	4
Salvia miltiorrhiza (Danshen)	MOL005928	isoferulic acid	194.2	1.62	2	4	50.83	0.49	0.01	0.06	0	2.45	QURCVMIEKCOAJU-HWKANZROSA-N	736186	66.76	3
Salvia miltiorrhiza (Danshen)	MOL000006	luteolin	286.25	2.07	4	6	36.16	0.19	-0.84	0.25	0.39	15.94	IQPNAANSBPBGFQ-UHFFFAOYSA-N	5280445	111.13	1
Salvia miltiorrhiza (Danshen)	MOL000061	Prolinum	115.15	-0.06	2	3	77.57	0.22	0.29	0.01	0	11.13	ONIBWKKTOPOVIA-BYPYZUCNSA-N	6971047	49.33	1
Salvia miltiorrhiza (Danshen)	MOL000613	8-isopropylidene-1,5-dimethylcyclodeca-1,5-diene	204.39	5.47	0	0	18.56	1.86	1.99	0.06	0.28		GXEGJTGWYVZSNR-OMQMMEOVSA-N	6370843	0	0
Salvia miltiorrhiza (Danshen)	MOL006452	1,5-Dihydroxy-3-methylanthraquinone	254.25	2.76	2	4	18.92	0.56	0.1	0.21	0.41		IYNJGYCVIYBFBS-UHFFFAOYSA-N	5316800	74.6	0
Salvia miltiorrhiza (Danshen)	MOL000065	ASI	133.12	-1.25	4	5	79.74	-1.02	-1.53	0.02	0	11.38	CKLJMWTZIZZHCS-REOHCLBHSA-N	44367445	100.62	3
Salvia miltiorrhiza (Danshen)	MOL000067	L-Valin	117.17	0.24	3	3	53.33	0.04	-0.14	0.01	0	11.34	KZSNJWFQEVHDMF-BYPYZUCNSA-N	6971018	63.32	2
Salvia miltiorrhiza (Danshen)	MOL000675	oleic acid	282.52	6.84	1	2	33.13	1.17	0.78	0.14	0.2	4.99	ZQPPMHVWECSIRJ-KTKRTIGZSA-N	445639	37.3	15
Salvia miltiorrhiza (Danshen)	MOL000068	L-Ile	131.2	0.7	3	3	59.05	0.06	-0.11	0.02	0	11.21	AGPKZVBTJJNPAG-WHFBIAKZSA-N	7043901	63.32	3
Salvia miltiorrhiza (Danshen)	MOL006824	α-amyrin	426.8	7.35	1	1	39.51	1.37	1.2	0.76	0.23	3.06	FSLPMRQHCOLESF-ACUMZOKISA-N	12358389	20.23	0
Salvia miltiorrhiza (Danshen)	MOL000069	palmitic acid	256.48	6.37	1	2	19.3	1.09	1	0.1	0		IPCSVZSSVZVIGE-UHFFFAOYSA-N	985	37.3	14
Salvia miltiorrhiza (Danshen)	MOL007035	(E)-3-(3-hydroxy-4,5-dimethoxy-phenyl)acrylic acid	224.23	1.6	2	5	64.71	0.55	-0.04	0.08	0.29	0.95	NDGIDRFOPAADDX-ONEGZZNKSA-N	10998653	75.99	4
Salvia miltiorrhiza (Danshen)	MOL007036	5,6-dihydroxy-7-isopropyl-1,1-dimethyl-2,3-dihydrophenanthren-4-one	298.41	4.38	2	3	33.77	1.19	0.8	0.29	0.29	14.91	CEIJAQIIDANFLF-UHFFFAOYSA-N	11011966	57.53	1
Salvia miltiorrhiza (Danshen)	MOL007037	1,2-DT-Quinone	278.32	4.21	0	3	19.95	1.07	0.46	0.36	0.34		OYOSADAKNZWZGA-UHFFFAOYSA-N	105119	47.28	0
Salvia miltiorrhiza (Danshen)	MOL007038	Dehydromiltirone	280.39	4.29	0	2	24.57	1.14	0.74	0.26	0.36		FQRLDPKLRMEKLQ-UHFFFAOYSA-N	3082765	34.14	1
Salvia miltiorrhiza (Danshen)	MOL007039	Henicosyl formate	340.66	9.06	0	2	15.79	1.38	0.75	0.26	0.18		ZMGJNJFHZNMVCW-UHFFFAOYSA-N	545651	26.3	21
Salvia miltiorrhiza (Danshen)	MOL007040	1-ketoisocryptotanshinone	310.37	2.59	0	4	17.99	0.48	-0.01	0.44	0.31		OIJNIWSUNHXPLO-SECBINFHSA-N		60.44	0
Salvia miltiorrhiza (Danshen)	MOL007041	2-isopropyl-8-methylphenanthrene-3,4-dione	264.34	4.16	0	2	40.86	1.23	0.81	0.23	0.43	14.89	SLTQYODWMZBDPJ-UHFFFAOYSA-N	135872	34.14	1
Salvia miltiorrhiza (Danshen)	MOL007042	3-epicorosolic,acid	472.78	5.5	3	4	15.16	0.01	-0.64	0.74	0.25		HFGSQOYIOKBQOW-RFMFWNHYSA-N	15917998	77.76	1
Salvia miltiorrhiza (Danshen)	MOL007043	1-(3,4-dihydroxyphenyl)-2-hydroxyethanone	168.16	0.58	3	4	56.79	-0.12	-0.61	0.04	0.37	17.93	LNZSKFZHPHBUDI-UHFFFAOYSA-N	22134444	77.76	2
Salvia miltiorrhiza (Danshen)	MOL007044	3,7-dimethylocta-2,6-dien-1-yl formate	182.29	2.68	1	2	50.95	0.66	0.47	0.03	0.3	7.13	DIHFALQHYSMKMB-HUYFXPKMSA-N		37.3	5
Salvia miltiorrhiza (Danshen)	MOL007045	3α-hydroxytanshinoneⅡa	310.37	3.56	1	4	44.93	0.53	0.22	0.44	0.3	23.78	UPCWCCRFMPIOAP-GFCCVEGCSA-N	14626764	67.51	0
Salvia miltiorrhiza (Danshen)	MOL007046	3beta-Hydroxytanshinone IIA	310.37	3.56	1	4	20.53	0.48	-0.13	0.45	0.32		PTDUBPDLRWKSBQ-ZDUSSCGKSA-N	5318350	67.51	0
Salvia miltiorrhiza (Danshen)	MOL007047	(1R,4R,5S)-1-isopropyl-4-methyl-4-bicyclo[3.1.0]hexanol	154.28	1.91	1	1	94.92	1.21	1.5	0.05	0.28	11.42	KXSDPILWMGFJMM-OPRDCNLKSA-N	11744854	20.23	1
Salvia miltiorrhiza (Danshen)	MOL007048	(E)-3-[2-(3,4-dihydroxyphenyl)-7-hydroxy-benzofuran-4-yl]acrylic acid	312.29	3.21	4	6	48.24	0.18	-0.89	0.31	0.4	8.87	KSKIGSUQYGWNAK-ZZXKWVIFSA-N	10403222	111.13	3
Salvia miltiorrhiza (Danshen)	MOL007049	4-methylenemiltirone	266.36	4.33	0	2	34.35	1.25	0.87	0.23	0.38	14.6	LZQLPNKJTUROMD-UHFFFAOYSA-N	14609851	34.14	1
Salvia miltiorrhiza (Danshen)	MOL007050	2-(4-hydroxy-3-methoxyphenyl)-5-(3-hydroxypropyl)-7-methoxy-3-benzofurancarboxaldehyde	356.4	3.58	2	6	62.78	0.35	-0.73	0.4	0.24	7.89	PHJUPBDWRVMJQA-UHFFFAOYSA-N	6709746	89.13	7
Salvia miltiorrhiza (Danshen)	MOL007051	6-o-syringyl-8-o-acetyl shanzhiside methyl ester	628.64	-1.13	5	16	46.69	-1.73	-2.08	0.71	0.22	9.94	UYVOQGVJJDNTHV-FUMZBSRCSA-N		226.2	12
Salvia miltiorrhiza (Danshen)	MOL007052	6-o-syringyl-8-o-acetyl shanzhiside methyl ester_qt	466.48	0.61	2	11	12.7	-0.58	-1.3	0.67	0.27		GKLWTPRSTNMQFA-AWTYYCOISA-N		147.05	9
Salvia miltiorrhiza (Danshen)	MOL007053	7-oxoroyleanone2	330.46	3	1	4	15.41	0.48	0.04	0.34	0.3		OUFALIMUAGMGPU-YUNKPMOVSA-N	2751800	71.44	1
Salvia miltiorrhiza (Danshen)	MOL007054	(4bS,8aS,10S)-10-hydroxy-2-isopropyl-4b,8,8-trimethyl-5,6,7,8a,9,10-hexahydrophenanthrene-3,4-dione	316.48	3.6	1	3	26.25	0.41	-0.06	0.31	0.31		FFUKUJRFAQEMEC-AVYPCKFXSA-N	14609850	54.37	1
Salvia miltiorrhiza (Danshen)	MOL007055	9-methyl lithospermate b	732.69	4.95	8	16	3.01	-1.01	-2.01	0.39	0.34		HBYGJMZNCIGGFN-YXWUEXTASA-N		267.04	15
Salvia miltiorrhiza (Danshen)	MOL007056	TNP00297	220.39	3.52	0	1	29.89	1.62	1.84	0.13	0.26		NVEQFIOZRFFVFW-SFDCQRBFSA-N		12.53	0
Salvia miltiorrhiza (Danshen)	MOL001955	Heriguard	354.34	-0.42	6	9	11.93	-1.03	-1.71	0.33	0.37		CWVRJTMFETXNAD-JUHZACGLSA-N	1794427	164.75	5
Salvia miltiorrhiza (Danshen)	MOL007058	formyltanshinone	290.28	3.36	0	4	73.44	0.54	-0.28	0.42	0.41	24.12	QMOPNCBGTRJHHI-UHFFFAOYSA-N	14609847	64.35	1
Salvia miltiorrhiza (Danshen)	MOL007059	3-beta-Hydroxymethyllenetanshiquinone	294.32	3.16	1	4	32.16	0.38	-0.48	0.41	0.36	22.51	RUJKJFRMCYQMLH-ZDUSSCGKSA-N	5318290	67.51	0
Salvia miltiorrhiza (Danshen)	MOL007060	Lithospermic acid B	718.66	4.7	9	16	3.01	-1.89	-2.62	0.41	0.42		SNKFFCBZYFGCQN-VWUOOIFGSA-N	6451084	278.04	14
Salvia miltiorrhiza (Danshen)	MOL007061	Methylenetanshinquinone	278.32	4.26	0	3	37.07	1.03	0.46	0.36	0.36	24.33	QDFFAXSMLUUJSG-UHFFFAOYSA-N	105118	47.28	0
Salvia miltiorrhiza (Danshen)	MOL007062	neo-przewaquinone a	556.64	8.46	0	6	6.47	0.71	-0.67	0.19	0.33		SXQCYGZVSVUMEL-QGMBQPNBSA-N		0.33	94.56
Salvia miltiorrhiza (Danshen)	MOL007063	przewalskin a	398.49	2.25	1	6	37.11	-0.26	-0.69	0.65	0.38	1.63	ZWMNXVIUPFQWFJ-QTEQDKRBSA-N		97.74	2
Salvia miltiorrhiza (Danshen)	MOL007064	przewalskin b	330.46	3.18	1	4	110.32	0.34	0.22	0.44	0.32	2.17	XENNDAKNPKZKFC-YDGZCJQPSA-N		63.6	1
Salvia miltiorrhiza (Danshen)	MOL007065	przewalskin c	330.51	5.02	2	3	20.34	1.07	0.69	0.35	0.23		OUPCPSBUOGQSQC-QZTJIDSGSA-N		49.69	2
Salvia miltiorrhiza (Danshen)	MOL007066	przewalskin d	298.46	5.27	2	2	18.17	1.46	1.34	0.29	0.28		ZYDGMYNBSSWCGE-KRWDZBQOSA-N		40.46	1
Salvia miltiorrhiza (Danshen)	MOL007067	Przewaquinone A	310.37	3.57	1	4	21.91	0.38	-0.38	0.45	0.28		CEHVTERMWMYLCP-UHFFFAOYSA-N	619402	67.51	1
Salvia miltiorrhiza (Danshen)	MOL007068	Przewaquinone B	292.3	2.99	1	4	62.24	0.39	-0.45	0.41	0.38	24.94	CETREAVXUDHZGK-UHFFFAOYSA-N	622085	67.51	1
Salvia miltiorrhiza (Danshen)	MOL007069	przewaquinone c	296.34	3.31	1	4	55.74	0.42	-0.3	0.4	0.32	23.7	JVRKHBLVECIWMZ-GOSISDBHSA-N		67.51	0
Salvia miltiorrhiza (Danshen)	MOL007070	(6S,7R)-6,7-dihydroxy-1,6-dimethyl-8,9-dihydro-7H-naphtho[8,7-g]benzofuran-10,11-dione	312.34	2.34	2	5	41.31	-0.06	-0.68	0.45	0.32	22.54	RTKDBIDPGKCZJS-XIKOKIGWSA-N	10470747	87.74	0
Salvia miltiorrhiza (Danshen)	MOL007071	przewaquinone f	312.34	2.07	2	5	40.31	-0.09	-0.9	0.46	0.29	22.45	OUFIJYAHFBAFBX-QWHCGFSZSA-N		87.74	1
Salvia miltiorrhiza (Danshen)	MOL007072	(2S)-3-(3,4-dihydroxyphenyl)-2-hydroxypropanoic acid	198.19	0.71	4	5	59.56	-0.29	-0.6	0.06	0.4	0.15	PAFLSMZLRSPALU-QMMMGPOBSA-N	179536	97.99	3
Salvia miltiorrhiza (Danshen)	MOL007073	saloilenone	308.45	4.57	0	2	8.63	1.37	1.04	0.43	0.34		ROORVELZTJNCEV-OXJNMPFZSA-N		26.3	1
Salvia miltiorrhiza (Danshen)	MOL007074	salvianolic acid b	718.66	4.7	9	16	3.01	-1.67	-2.52	0.41	0.4		SNKFFCBZYFGCQN-FTMLNOBWSA-N	51066555	278.04	14
Salvia miltiorrhiza (Danshen)	MOL007075	salvianolic acid n	494.48	3.16	6	10	1.46	-0.43	-1.52	0.83	0.37		JJRXOJCDDDQFCC-NBWDOCJJSA-N		173.98	7
Salvia miltiorrhiza (Danshen)	MOL007076	Saprothoquinone	296.44	5.56	0	2	18.27	1.33	0.97	0.21	0.36		FWJDKZSXXFWHPR-UHFFFAOYSA-N	372741	34.14	4
Salvia miltiorrhiza (Danshen)	MOL007077	sclareol	308.56	4.27	2	2	43.67	0.84	0.51	0.21	0.27	4.71	XVULBTBTFGYVRC-CZKCSJLSSA-N	7060889	40.46	4
Salvia miltiorrhiza (Danshen)	MOL010175	Tannin	1701.27	8.18	25	46	7.89	-6.1	-7.29	0.03	0.49		LRBQNJMCXXYXIU-PPKXGCFTSA-N		777.98	31
Salvia miltiorrhiza (Danshen)	MOL007079	tanshinaldehyde	308.35	3.83	0	4	52.47	0.57	-0.07	0.45	0.32	23.49	DOTMPUPUFKPNGM-LJQANCHMSA-N		64.35	1
Salvia miltiorrhiza (Danshen)	MOL007080	Tanshinol A	292.3	2.99	1	4	21.31	0.36	-0.51	0.41	0.38		RVBZKTGBLGUYDC-UHFFFAOYSA-N	5321622	67.51	1
Salvia miltiorrhiza (Danshen)	MOL007081	Danshenol B	354.48	2.59	1	4	57.95	0.53	0.11	0.56	0.3	4.28	KZLPKGGMSDHTRS-YTEVENLXSA-N	3083515	63.6	2
Salvia miltiorrhiza (Danshen)	MOL007082	Danshenol A	336.41	2.01	1	4	56.97	0.33	-0.01	0.52	0.34	5.15	WQYKPUPMMFGHQW-QKVFXAPYSA-N	3083514	63.6	2
Salvia miltiorrhiza (Danshen)	MOL007083	Z-8-Hexadecen-1-ol acetate	282.52	6.38	0	2	35	1.38	1.14	0.14	0.19	4.94	GUUHMNNQEULCRL-KTKRTIGZSA-N	5363535	26.3	15
Salvia miltiorrhiza (Danshen)	MOL007084	Aethiopinone	296.44	5.62	0	2	21.02	1.26	0.9	0.21	0.38		CAAYVGWMDZSZAD-UHFFFAOYSA-N	157301	34.14	5
Salvia miltiorrhiza (Danshen)	MOL007085	Salvilenone	292.4	4.26	0	2	30.38	1.46	1.07	0.38	0.35	20.81	WDBJFWOOWQREKA-UHFFFAOYSA-N		26.3	1
Salvia miltiorrhiza (Danshen)	MOL007087	carnosol	330.46	4.34	2	4	14.96	0.8	0.56	0.43	0.28		XUSYGBPHQBWGAD-LRDNONRASA-N		66.76	1
Salvia miltiorrhiza (Danshen)	MOL007088	cryptotanshinone	296.39	3.44	0	3	52.34	0.95	0.51	0.4	0.29	17.3	GVKKJJOMQCNPGB-JTQLQIEISA-N	160254	43.37	0
Salvia miltiorrhiza (Danshen)	MOL007089	Cyclotetradecane	196.42	6.39	0	0	27.72	1.81	2.12	0.06	0.14		KATXJJSCAPBIOB-UHFFFAOYSA-N	67524	0	0
Salvia miltiorrhiza (Danshen)	MOL007090	dan-shexinkum a	296.34	2.59	2	4	24.88	0.24	-0.45	0.3	0.4		MHCXKYJBQMJPRJ-SNVBAGLBSA-N		74.6	2
Salvia miltiorrhiza (Danshen)	MOL007091	dan-shexinkum b	280.34	3.74	1	3	21.67	0.83	0.18	0.26	0.42		XUJXNYAIAKCUMO-UHFFFAOYSA-N	5320113	54.37	1
Salvia miltiorrhiza (Danshen)	MOL007092	dan-shexinkum c	252.28	3.04	1	3	22.71	0.75	0.03	0.21	0.44		PYKVMQZMVZAUQN-UHFFFAOYSA-N	5320114	54.37	0
Salvia miltiorrhiza (Danshen)	MOL007093	dan-shexinkum d	336.41	2.83	1	4	38.88	0.67	-0.15	0.55	0.35	30	LOLTUKHHUOCHAV-LAJNKCICSA-N		63.6	1
Salvia miltiorrhiza (Danshen)	MOL007094	danshenspiroketallactone	282.36	3.24	0	3	50.43	0.88	0.51	0.31	0.34	15.19	RHNCMDZNEAIYJX-ADLMAVQZSA-N		35.53	0
Salvia miltiorrhiza (Danshen)	MOL007095	danshenspiroketallactoneii	286.4	3.98	0	3	19.89	1.05	0.84	0.29	0.28		HUTQFIYQAWCICW-VOJFVSQTSA-N		35.53	0
Salvia miltiorrhiza (Danshen)	MOL007096	daucosterol	576.95	6.34	4	6	20.63	-0.07	-0.77	0.63	0.22		NPJICTMALKLTFW-VPFCYKORSA-N	12309067	99.38	9
Salvia miltiorrhiza (Danshen)	MOL007097	dehydrouvaol	440.78	6.06	2	2	16.42	0.86	0.21	0.77	0.24		WIKDHZXWZZDMQX-SPFDJBKOSA-N		40.46	1
Salvia miltiorrhiza (Danshen)	MOL007098	deoxyneocryptotanshinone	298.41	4.32	1	3	49.4	0.85	0.24	0.29	0.3	27.17	BIDSIGUBHQOWEC-UHFFFAOYSA-N	15690458	54.37	1
Salvia miltiorrhiza (Danshen)	MOL007099	dihydroisotanshinoneⅠ	278.32	3.01	0	3	20.91	0.92	0.2	0.36	0.41		KXNYCALHDXGJSF-SNVBAGLBSA-N	11778300	43.37	0
Salvia miltiorrhiza (Danshen)	MOL000071	Istidina	155.18	-1.01	4	4	53.18	-0.25	-0.4	0.03	0	-5.72	HNDVDQJCIGZPNO-YFKPBYRVSA-N	6971009	92	3
Salvia miltiorrhiza (Danshen)	MOL007100	dihydrotanshinlactone	266.31	2.77	0	3	38.68	1.26	0.81	0.32	0.38	5.42	ABYLBRBPUQGWOU-JTQLQIEISA-N		39.44	0
Salvia miltiorrhiza (Danshen)	MOL007101	dihydrotanshinoneⅠ	278.32	2.86	0	3	45.04	0.95	0.43	0.36	0.4	18.32	HARGZZNYNSYSGJ-SNVBAGLBSA-N	40785034	43.37	0
Salvia miltiorrhiza (Danshen)	MOL007102	diisopro-penyl methyl vinyl cyclohexane2	204.39	4.74	0	0	48.66	1.8	2.05	0.07	0.29	13.16	TXZNAFUKENPHJB-CQSZACIVSA-N		0	3
Salvia miltiorrhiza (Danshen)	MOL007103	dimetbyl lithosper-mate b	746.72	5.21	7	16	3.01	-0.77	-1.73	0.38	0.31		DHYLGBJCEGEBGQ-MOIMUHASSA-N		256.04	16
Salvia miltiorrhiza (Danshen)	MOL007104	dimethyllithospermate	566.55	3.89	5	12	2.66	-0.7	-1.53	0.73	0.37		YAXTXMBBIHBGPZ-VCQSXIFESA-N		189.28	11
Salvia miltiorrhiza (Danshen)	MOL007105	epidanshenspiroketallactone	284.38	2.37	0	3	68.27	0.9	0.61	0.31	0.33	1.77	WJPDCWIRUMMZKY-ZSRAPXMWSA-N		35.53	0
Salvia miltiorrhiza (Danshen)	MOL007106	ethyl lithospermate	502.55	5.05	2	8	26.37	-0.09	-0.74	0.82	0.43		VLGXWXKZPANVOR-AMWHVFNNSA-N		119.36	11
Salvia miltiorrhiza (Danshen)	MOL007107	C09092	286.5	5.98	1	1	36.07	1.63	1.54	0.25	0.25	-0.16	QXNWVJOHUAQHLM-AZUAARDMSA-N	442027	20.23	1
Salvia miltiorrhiza (Danshen)	MOL007108	isocryptotanshi-none	296.39	3.59	0	3	54.98	0.93	0.34	0.39	0.3	31.92	VUIHARLRBGHPEA-SNVBAGLBSA-N		43.37	0
Salvia miltiorrhiza (Danshen)	MOL007109	isosalvianolic acid c	492.46	4.14	6	10	2.48	-0.39	-1	0.83	0.37		AVGRZVZQTALJJF-HEBQJAJPSA-N		177.89	7
Salvia miltiorrhiza (Danshen)	MOL007110	isotanshinone iib	310.37	3.57	1	4	21.07	0.38	-0.33	0.45	0.28		VIDDDTBBUDIKKK-LJQANCHMSA-N		67.51	1
Salvia miltiorrhiza (Danshen)	MOL007111	Isotanshinone II	294.37	4.66	0	3	49.92	1.03	0.45	0.4	0.3	24.73	QHGPIJMPUOVBOL-UHFFFAOYSA-N	626354	47.28	0
Salvia miltiorrhiza (Danshen)	MOL007112	Isotanshinone I	276.3	4.08	0	3	29.72	1.01	0.19	0.36	0.41		XYKZSUXWBGUGQV-UHFFFAOYSA-N	623940	47.28	0
Salvia miltiorrhiza (Danshen)	MOL007113	lithospermic acid	538.49	3.38	7	12	2.67	-1.34	-2.49	0.76	0.42		UJZQBMQZMKFSRV-RGKBJLTCSA-N	6441498	211.28	9
Salvia miltiorrhiza (Danshen)	MOL007115	manool	304.57	5.5	1	1	45.04	1.28	1.16	0.2	0.28	5.81	KIHQDNGHIRBIFS-NRDMVMEKSA-N		20.23	4
Salvia miltiorrhiza (Danshen)	MOL007116	methylrosmarinate	374.37	2.94	4	8	1.37	0	-0.72	0.37	0.35		XHALVRQBZGZHFE-DANOYGIBSA-N		133.52	8
Salvia miltiorrhiza (Danshen)	MOL007117	methyltanshinonate	338.38	4.03	0	5	19.19	0.56	0.09	0.55	0.31		YFDKIHAZVQFLRC-FQEVSTJZSA-N	14610613	73.58	2
Salvia miltiorrhiza (Danshen)	MOL007118	microstegiol	298.46	4.75	1	2	39.61	1.05	0.99	0.28	0.33	4.52	KIXMQGXACFNMEM-FQEVSTJZSA-N		37.3	1
Salvia miltiorrhiza (Danshen)	MOL007119	miltionone Ⅰ	312.39	3.33	1	4	49.68	0.35	-0.11	0.32	0.35	41.49	QSCNWDMCLMQBQE-UHFFFAOYSA-N	5319835	71.44	1
Salvia miltiorrhiza (Danshen)	MOL007120	miltionone Ⅱ	312.39	2.14	1	4	71.03	0.62	0.03	0.44	0.28	2.91	BUXRZMUFTNNKNJ-VIFPVBQESA-N	5319836	63.6	0
Salvia miltiorrhiza (Danshen)	MOL007121	miltipolone	300.43	2.74	1	3	36.56	0.5	0.17	0.37	0.3	1.7	QCERTNNJMAPQRG-BXWFABGCSA-N		46.53	0
Salvia miltiorrhiza (Danshen)	MOL007122	Miltirone	282.41	4.73	0	2	38.76	1.23	0.87	0.25	0.32	14.82	FEFAIBOZOKSLJR-UHFFFAOYSA-N	160142	34.14	1
Salvia miltiorrhiza (Danshen)	MOL007123	miltirone Ⅱ	272.32	0.77	1	4	44.95	0.04	-0.25	0.24	0.35	2.24	PMUUBWUATBHZBL-KBPBESRZSA-N		71.44	0
Salvia miltiorrhiza (Danshen)	MOL007124	neocryptotanshinone ii	270.35	3.61	1	3	39.46	0.76	0.16	0.23	0.32	26.98	NXKYAFGBRZSLBM-UHFFFAOYSA-N	5320066	54.37	0
Salvia miltiorrhiza (Danshen)	MOL007125	neocryptotanshinone	314.41	3.01	2	4	52.49	0.35	-0.13	0.32	0.28	14.46	LGZFJHSOBYVDLA-SNVBAGLBSA-N	44425165	74.6	2
Salvia miltiorrhiza (Danshen)	MOL007126	przewalskin	272.42	3.85	1	2	25.18	1.24	0.98	0.28	0.28		RHXIVZRYHFCBDN-BQFCYCMXSA-N		29.46	0
Salvia miltiorrhiza (Danshen)	MOL007127	1-methyl-8,9-dihydro-7H-naphtho[5,6-g]benzofuran-6,10,11-trione	280.29	3.21	0	4	34.72	0.5	-0.27	0.37	0.33	37.89	YUFZXVOYNSJPSJ-UHFFFAOYSA-N	10062187	64.35	0
Salvia miltiorrhiza (Danshen)	MOL007128	paramiltioic acid	332.43	2.68	1	5	25.92	0.05	-0.29	0.37	0.33		KFEXQOCBQUOLSU-LSOMNZGLSA-N		72.83	1
Salvia miltiorrhiza (Danshen)	MOL007129	potassium salvianolate d	418.38	2.33	6	10	1.57	-0.69	-1.33	0.5	0		KFCMFABBVSIHTB-QQNRWZHASA-N		181.82	9
Salvia miltiorrhiza (Danshen)	MOL007130	prolithospermic acid	314.31	2.77	4	6	64.37	0.1	-0.75	0.31	0.42	8.82	AFZGSNJXNKOLMW-VFQAQYNWSA-N		107.22	3
Salvia miltiorrhiza (Danshen)	MOL007131	(2S,3S)-2-(3,4-dihydroxyphenyl)-7-hydroxy-4-[(E)-3-hydroxy-3-oxoprop-1-enyl]-2,3-dihydrobenzofuran-3-carboxylic acid	358.32	2.07	5	8	2.62	-0.68	-1.33	0.41	0.46		GJHXGOBGPWPCCK-BPZRLTIMSA-N	9841711	144.52	4
Salvia miltiorrhiza (Danshen)	MOL007132	(2R)-3-(3,4-dihydroxyphenyl)-2-[(Z)-3-(3,4-dihydroxyphenyl)acryloyl]oxy-propionic acid	360.34	2.69	5	8	109.38	-0.33	-1.02	0.35	0.41	2.01	DOUMFZQKYFQNTF-QQNRWZHASA-N	9841799	144.52	7
Salvia miltiorrhiza (Danshen)	MOL007133	salviacoccin	356.4	1.41	1	6	13.35	0.11	-0.3	0.63	0.32		GIJQQHRWYJFIMX-DJLVLGKWSA-N		85.97	1
Salvia miltiorrhiza (Danshen)	MOL007134	danshensu	198.19	0.71	4	5	36.91	-0.27	-0.62	0.06	0.37	0.16	PAFLSMZLRSPALU-MRVPVSSYSA-N	11600642	97.99	3
Salvia miltiorrhiza (Danshen)	MOL007135	salvianic acid c	378.36	2.03	6	9	1.45	-0.7	-1.39	0.37	0.42		VTSYCUCOACFUEN-HZPDHXFCSA-N		164.75	8
Salvia miltiorrhiza (Danshen)	MOL007136	salvianolic acid a	494.48	4.14	7	10	2.96	-0.56	-1.62	0.7	0.4		YMGFTDKNIWPMGF-UCPJVGPRSA-N	5281793	184.98	9
Salvia miltiorrhiza (Danshen)	MOL007137	salvianolic acid c	492.46	4.53	6	10	2.5	-0.23	-1.02	0.81	0.37		GCJWPRRNLSHTRY-WAWJGKILSA-N		177.89	8
Salvia miltiorrhiza (Danshen)	MOL007138	salvianolic acid d	418.38	2.33	6	10	1.57	-0.78	-1.73	0.5	0.43		KFCMFABBVSIHTB-WUTVXBCWSA-N		181.82	9
Salvia miltiorrhiza (Danshen)	MOL007139	salvianolic acid e	718.66	5.02	10	16	3.01	-1.52	-2.46	0.39	0.4		SOXUSBQFIOBYJU-XUQDMOJJSA-N		289.04	15
Salvia miltiorrhiza (Danshen)	MOL007140	(Z)-3-[2-[(E)-2-(3,4-dihydroxyphenyl)vinyl]-3,4-dihydroxy-phenyl]acrylic acid	314.31	2.82	5	6	88.54	-0.09	-0.77	0.26	0.43	4.31	PULWRMOKQNWQBD-UJURIKRHSA-N	11602092	118.22	4
Salvia miltiorrhiza (Danshen)	MOL007141	salvianolic acid g	340.3	2.2	4	7	45.56	-0.14	-0.97	0.61	0.45	2.4	AMPDZVASNOBSQZ-SNVBAGLBSA-N		128.2	1
Salvia miltiorrhiza (Danshen)	MOL007142	salvianolic acid j	538.49	3.78	6	12	43.38	-0.82	-2.14	0.72	0.44	5.77	KPKHMGUZUPELJC-KDNJEYLZSA-N		200.28	9
Salvia miltiorrhiza (Danshen)	MOL007143	salvilenone Ⅰ	270.4	2.88	1	2	32.43	1.13	0.77	0.23	0.3	1	HSCUXELINUHUKY-WFASDCNBSA-N		37.3	1
Salvia miltiorrhiza (Danshen)	MOL007144	salviol	302.5	4.74	2	2	24.31	0.95	0.42	0.28	0.26		PRYXPGFZVGZNBL-DJKXOVBDSA-N	13966147	40.46	1
Salvia miltiorrhiza (Danshen)	MOL007145	salviolone	268.38	4.05	1	2	31.72	1.04	0.72	0.24	0.36	0.33	QATRODNHXVHGNU-UHFFFAOYSA-N	10355691	37.3	0
Salvia miltiorrhiza (Danshen)	MOL007146	salvipisone	312.44	5.2	1	3	25.03	0.92	0.31	0.24	0.37		PRBDDALQYVNGTP-UHFFFAOYSA-N	821448	54.37	5
Salvia miltiorrhiza (Danshen)	MOL007147	methyl (1S,4aS,5R,7S,7aS)-5,7-dihydroxy-7-methyl-1-[(2S,3R,4S,5S,6R)-3,4,5-trihydroxy-6-(hydroxymethyl)oxan-2-yl]oxy-4a,5,6,7a-tetrahydro-1H-cyclopenta[d]pyran-4-carboxylate	406.43	-3.26	6	11	6.46	-2.41	-5.83	0.47	0.26		KKSYAZCUYVRKML-IRDZEPHTSA-N	13892722	175.37	5
Salvia miltiorrhiza (Danshen)	MOL007148	shanzhiside methyl ester_qt	244.27	-1.51	3	6	109.77	-1.05	-3.18	0.12	0.26	7.74	GGZSQSUXBPYCHQ-BEBVASNESA-N	25026345	96.22	2
Salvia miltiorrhiza (Danshen)	MOL007149	NSC 122421	300.48	4.99	1	2	34.49	1.08	0.63	0.28	0.29	14.56	IPEHJNRNYPOFII-AZUAARDMSA-N	94162	37.3	1
Salvia miltiorrhiza (Danshen)	MOL007150	(6S)-6-hydroxy-1-methyl-6-methylol-8,9-dihydro-7H-naphtho[8,7-g]benzofuran-10,11-quinone	312.34	2.42	2	5	75.39	0.03	-0.74	0.46	0.29	23.45	TZHMQUSSYNZSTA-GOSISDBHSA-N	16730071	87.74	1
Salvia miltiorrhiza (Danshen)	MOL007151	Tanshindiol B	312.34	2.34	2	5	42.67	0.05	-0.63	0.45	0.33	22.25	RTKDBIDPGKCZJS-KPZWWZAWSA-N	5321620	87.74	0
Salvia miltiorrhiza (Danshen)	MOL007152	Przewaquinone E	312.34	2.34	2	5	42.85	-0.04	-0.65	0.45	0.32	22.44	RTKDBIDPGKCZJS-KZULUSFZSA-N	126072	87.74	0
Salvia miltiorrhiza (Danshen)	MOL007153	Tanshilactone	264.29	4.23	0	3	25.11	1.26	0.75	0.32	0.4		VDYMGLBSIBHGCP-UHFFFAOYSA-N		43.35	0
Salvia miltiorrhiza (Danshen)	MOL007154	tanshinone iia	294.37	4.66	0	3	49.89	1.05	0.7	0.4	0.31	23.56	HYXITZLLTYIPOF-UHFFFAOYSA-N	164676	47.28	0
Salvia miltiorrhiza (Danshen)	MOL007155	(6S)-6-(hydroxymethyl)-1,6-dimethyl-8,9-dihydro-7H-naphtho[8,7-g]benzofuran-10,11-dione	310.37	3.57	1	4	65.26	0.44	-0.31	0.45	0.29	23.48	XDUXBBDRILEIEZ-LJQANCHMSA-N	9926694	67.51	1
Salvia miltiorrhiza (Danshen)	MOL007156	tanshinone Ⅵ	296.34	2.44	2	4	45.64	0.48	-0.28	0.3	0.38	15.21	GRGPQNRHXNRJFL-SNVBAGLBSA-N		74.6	2
Salvia miltiorrhiza (Danshen)	MOL007157	tanshinone i	276.3	4.08	0	3	29.27	1.05	0.53	0.36	0.41		AIGAZQPHXLWMOJ-UHFFFAOYSA-N	114917	47.28	0
Salvia miltiorrhiza (Danshen)	MOL007158	Spirostan-3-ol, (3beta,5alpha,25S)-	416.71	4.88	1	3	13.16	0.84	0.25	0.81	0.19		GMBQZIIUCVWOCD-MFRNJXNGSA-N		38.69	0
Salvia miltiorrhiza (Danshen)	MOL007159	uvaol	442.8	6.26	2	2	17.71	0.91	0.33	0.76	0.21		XUARCIYIVXVTAE-QUMVNEPESA-N	40469789	40.46	1
Salvia miltiorrhiza (Danshen)	MOL007160	β-cadinol	222.41	3.83	1	1	37.76	1.29	1.34	0.09	0.25	7.85	DCGIIRVFKWJQME-QPSCCSFWSA-N		20.23	1
Salvia miltiorrhiza (Danshen)	MOL000008	apigenin	270.25	2.33	3	5	23.06	0.43	-0.61	0.21	0.41		KZNIFHPLKGYRTM-UHFFFAOYSA-N	5280443	90.9	1
Salvia miltiorrhiza (Danshen)	MOL000860	stearic acid	284.54	7.28	1	2	17.83	1.15	1.22	0.14	0.19		QIQXTHQIDYTFRH-UHFFFAOYSA-N	5281	37.3	16
Salvia miltiorrhiza (Danshen)	MOL000865	hexadecane	226.5	7.67	0	0	12.32	1.81	1.85	0.06	0.14		DCAYPVUWAIABOU-UHFFFAOYSA-N	11006	0	13
Salvia miltiorrhiza (Danshen)	MOL000869	Henicosane	296.65	9.95	0	0	8.41	1.84	1.8	0.15	0.13		FNAZRRHPUDJQCJ-UHFFFAOYSA-N	12403	0	18
Salvia miltiorrhiza (Danshen)	MOL000009	luteolin-7-o-glucoside	448.41	0.16	7	11	7.29	-1.23	-2.49	0.78	0.32		PEFNSGRTCBGNAN-QNDFHXLGSA-N	5280637	190.28	4
Salvia miltiorrhiza (Danshen)	MOL000922	(R)-p-Menth-1-en-4-ol	154.28	2.55	1	1	32.16	1.33	1.52	0.03	0.26	11.39	WRYLYDPHFGVWKC-JTQLQIEISA-N	5325830	20.23	1
Salvia miltiorrhiza (Danshen)	MOL003127	Germacrene D	204.39	5.14	0	0	19.22	1.83	2.02	0.06	0		GAIBLDCXCZKKJE-RXJOXMPGSA-N	5317570	0	1
Salvia miltiorrhiza (Danshen)	MOL000932	alpha-Farnesene	204.39	5.46	0	0	21.7	1.97	1.89	0.05	0.32		CXENHBSYCFFKJS-VDQVFBMKSA-N	5281516	0	6
Salvia miltiorrhiza (Danshen)	MOL000942	(1R,4S,4aR,8aR)-4-isopropyl-1,6-dimethyl-3,4,4a,7,8,8a-hexahydro-2H-naphthalen-1-ol	222.41	3.78	1	1	31.67	1.32	1.3	0.09	0.24	6.87	LHYHMMRYTDARSZ-BYNSBNAKSA-N	10398656	20.23	1
Dalbergia odorifera (Jiangxiang)	MOL001040	(2R)-5,7-dihydroxy-2-(4-hydroxyphenyl)chroman-4-one	272.27	2.3	3	5	42.36	0.38	-0.48	0.21	0.41	16.83	FTVWIRXFELQLPI-CYBMUJFWSA-N	667495	86.99	1
Dalbergia odorifera (Jiangxiang)	MOL000122	1,8-cineole	154.28	2.15	0	1	39.73	1.57	2.06	0.05	0.24	11.29	WEEGYLXZBRQIMU-WAAGHKOSSA-N	2758	9.23	0
Dalbergia odorifera (Jiangxiang)	MOL000125	(-)-alpha-Pinene	136.26	2.87	0	0	46.25	1.85	2.3	0.05	0.25	11.42	GRWFGVWFFZKLTI-IUCAKERBSA-N	440968	0	0
Dalbergia odorifera (Jiangxiang)	MOL001393	myristic acid	228.42	5.46	1	2	21.18	1.07	0.99	0.07	0.19		TUNFSRHWOTWDNC-UHFFFAOYSA-N	11005	37.3	12
Dalbergia odorifera (Jiangxiang)	MOL001442	phytol	296.6	7.34	1	1	33.82	1.23	0.85	0.13	0.22	2.34	BOTWFXYSPFMFNR-PYDDKJGSSA-N	5280435	20.23	13
Dalbergia odorifera (Jiangxiang)	MOL000166	ZINC01609418	222.41	4.31	1	1	21.62	1.41	1.37	0.07	0.26		RGZSQWQPBWRIAQ-LSDHHAIUSA-N	1549992	20.23	4
Dalbergia odorifera (Jiangxiang)	MOL001773	indole	117.16	2.12	1	0	34.38	1.81	2.07	0.03	0.2	5.56	SIKJAQJRHWYJAI-UHFFFAOYSA-N	798	15.79	0
Dalbergia odorifera (Jiangxiang)	MOL001792	DFV	256.27	2.57	2	4	32.76	0.51	-0.29	0.18	0.42	17.89	FURUXTVZLHCCNA-AWEZNQCLSA-N	114829	66.76	1
Dalbergia odorifera (Jiangxiang)	MOL001899	ZINC02169908	268.54	6.2	0	1	23.3	1.42	1.24	0.1	0.23		WHWDWIHXSPCOKZ-IRXDYDNUSA-N	1810797	17.07	12
Dalbergia odorifera (Jiangxiang)	MOL000228	(2R)-7-hydroxy-5-methoxy-2-phenylchroman-4-one	270.3	2.82	1	4	55.23	0.87	0.26	0.2	0.34	17.02	QQQCWVDPMPFUGF-CYBMUJFWSA-N	821279	55.76	2
Dalbergia odorifera (Jiangxiang)	MOL000024	alpha-humulene	204.39	5.04	0	0	22.98	1.88	2.08	0.06	0		FAMPSKZZVDUYOS-HRGUGZIWSA-N	5281520	0	0
Dalbergia odorifera (Jiangxiang)	MOL000246	(2R)-5,7-dihydroxy-2-phenylchroman-4-one	256.27	2.57	2	4	46.08	0.73	0.2	0.18	0.41	17.62	URFCJEUYXNAHFI-CYBMUJFWSA-N	667544	66.76	1
Dalbergia odorifera (Jiangxiang)	MOL002504	Peruviol	222.41	4.56	1	1	29.61	1.47	1.44	0.06	0.29		FQTLCLSUCSAZDY-QKXCFHHRSA-N	5356544	20.23	7
Dalbergia odorifera (Jiangxiang)	MOL002565	Medicarpin	270.3	2.66	1	4	49.22	1	0.53	0.34	0.31	8.46	NSRJSISNDPOJOP-BBRMVZONSA-N	336327	47.92	1
Dalbergia odorifera (Jiangxiang)	MOL000266	beta-Cubebene	204.39	4.22	0	0	32.81	1.83	2.02	0.11	0.25	6.59	FSRZGYRCMPZNJF-KHMAMNHCSA-N		0	1
Dalbergia odorifera (Jiangxiang)	MOL002778	THZ	135.2	1.91	0	1	70.33	1.39	1.51	0.03	0.25	13.39	IOJUPLGTWVMSFF-UHFFFAOYSA-N	7222	41.13	0
Dalbergia odorifera (Jiangxiang)	MOL002914	Eriodyctiol (flavanone)	288.27	2.03	4	6	41.35	0.05	-0.66	0.24	0.39	15.88	SBHXYTNGIZCORC-CYBMUJFWSA-N	373261	107.22	1
Dalbergia odorifera (Jiangxiang)	MOL002938	(3R)-4'-Methoxy-2',3,7-trihydroxyisoflavanone	302.3	1.83	3	6	68.86	0.03	-0.46	0.27	0.36	13.9	KZBMBIHZXUQFOR-MRXNPFEDSA-N	5319494	96.22	2
Dalbergia odorifera (Jiangxiang)	MOL002939	(3R)-5'-Methoxyvestitol	302.35	3.13	2	5	83.06	0.83	0.28	0.26	0.2	3.98	URROMFHEVDBJIW-NSHDSACASA-N	5319496	68.15	3
Dalbergia odorifera (Jiangxiang)	MOL002940	(3R)-3-(2,3-dihydroxy-4-methoxyphenyl)-7-hydroxychroman-4-one	302.3	2.16	3	6	52.06	0.2	-0.26	0.27	0.34	15.64	DIBYNSQDXNQPSM-NSHDSACASA-N	14353662	96.22	2
Dalbergia odorifera (Jiangxiang)	MOL002941	(3R)-3-(2,3-dihydroxy-4-methoxyphenyl)chroman-7,8-diol	304.32	2.61	4	6	82.35	0.66	0.2	0.27	0.27	1.85	BPAJYCPZCVWTTL-VIFPVBQESA-N	14353660	99.38	2
Dalbergia odorifera (Jiangxiang)	MOL002942	(1S,2S,4R)-1,2,4-trimethylcyclohexane	126.27	3.49	0	0	44.68	1.8	2.27	0.02	0.21	11.08	VCJPCEVERINRSG-VGMNWLOBSA-N	12536912	0	0
Dalbergia odorifera (Jiangxiang)	MOL002943	BuOH	74.14	0.97	1	1	22.02	0.94	1.05	0	0.21		LRHPLDYGYMQRHN-UHFFFAOYSA-N	263	20.23	2
Dalbergia odorifera (Jiangxiang)	MOL002944	(E)-Linalol pyranoxide	170.28	1.43	1	2	44.25	0.94	0.94	0.04	0.29	11.42	BCTBAGTXFYWYMW-WPRPVWTQSA-N	6428300	29.46	1
Dalbergia odorifera (Jiangxiang)	MOL002945	2,3-didehydro-2',7-dihydroxy-4'-methoxy-3(2',7-dihydroxy-4'-methoxyisoflavan-5'-yl)flavan	540.6	5.95	4	8	21.47	0.41	-0.71	0.73	0.31		YXFWBLAAIYJYOB-LJQANCHMSA-N		117.84	5
Dalbergia odorifera (Jiangxiang)	MOL002946	2,3-didehydro-2',7-dihydroxy-4'-methoxy-3-(2',7-dihydroxy-4'-methoxyisoflavan-5'-yl)flavone	554.58	5.38	4	9	1.25	0	-1	0.7	0.32		SHHHLDBWHWIUDC-QGZVFWFLSA-N		138.82	5
Dalbergia odorifera (Jiangxiang)	MOL002947	2,3-didehydro-2',7-dihydroxy-4'-methoxy-3(2',7-dihydroxy-4'-methoxyisoflavan-6-yl)flavan	540.6	5.76	4	8	1.22	0.64	-0.49	0.68	0.29		NIRCHZOTUCLNSN-CJAUYULYSA-N		117.84	5
Dalbergia odorifera (Jiangxiang)	MOL002948	2,4-dihydroxy-5-methoxybenzophenone	244.26	2.68	2	4	67.21	0.64	0.1	0.12	0.32	19.02	QFTQNXHKVZBJIU-UHFFFAOYSA-N		66.76	3
Dalbergia odorifera (Jiangxiang)	MOL002949	ST5437276	168.16	1.04	2	4	38.16	0.44	0.05	0.04	0.25	11.82	ZFZAFNQYRZGWNK-UHFFFAOYSA-N	11194554	66.76	2
Dalbergia odorifera (Jiangxiang)	MOL002950	(3R)-7,2',3'-trihydroxy-4-methoxyisoflavan	288.32	2.21	3	5	69.65	0.57	0.25	0.24	0.31	2.72	XGZBOEAOIPGUMD-BLLLJJGKSA-N		79.15	2
Dalbergia odorifera (Jiangxiang)	MOL002951	2,4-Dimethyl-2,4-heptadienal	138.23	2.73	0	1	57.61	1.42	1.65	0.02	0.32	6.43	PHOBFHQBEYNKAL-XVYDYJIPSA-N	5370090	17.07	3
Dalbergia odorifera (Jiangxiang)	MOL002952	ZINC02539267	138.23	2.59	0	1	58	1.36	1.63	0.02	0.31	7.14	MIHSPYMZXYONJN-GTUWVTDSSA-N	7017921	17.07	4
Dalbergia odorifera (Jiangxiang)	MOL002953	2-(2-hydroxy-4-methoxyphenyl)-6-benzofuranol	256.27	3.39	2	4	62.62	0.94	0.16	0.18	0.28	9.93	XDBDADAPEFSDHG-UHFFFAOYSA-N	641806	62.83	2
Dalbergia odorifera (Jiangxiang)	MOL002954	2-methylquinolin-6-ol	159.2	2.03	1	2	45.02	1.18	0.92	0.05	0.4	-9.36	USSQQASIZNTRAJ-UHFFFAOYSA-N	594395	33.12	0
Dalbergia odorifera (Jiangxiang)	MOL002955	2'-O-Methylisoliquiritigenin	270.3	3.15	2	4	75.86	0.55	-0.16	0.17	0.4	18.38	PACBGANPVNHGNP-RUDMXATFSA-N	5319688	66.76	4
Dalbergia odorifera (Jiangxiang)	MOL002956	7,3',4'-Trihydroxyflavone	270.25	2.33	3	5	17.43	0.3	-0.62	0.21	0.42		PVFGJHYLIHMCQD-UHFFFAOYSA-N	5322065	90.9	1
Dalbergia odorifera (Jiangxiang)	MOL002957	9-O-Methylcoumestrol	282.26	3.26	1	5	33.73	0.81	-0.06	0.38	0.29	7.85	HHEZPZWGHDOWCQ-UHFFFAOYSA-N	5319565	72.81	1
Dalbergia odorifera (Jiangxiang)	MOL002958	3'-Hydroxymelanettin	300.28	2.56	3	6	30.69	0.23	-0.65	0.27	0.34	0.89	IGHVYQBBZBLNDW-UHFFFAOYSA-N	5318262	100.13	2
Dalbergia odorifera (Jiangxiang)	MOL002959	3'-Methoxydaidzein	284.28	2.32	2	5	48.57	0.56	-0.32	0.24	0.34	17.04	MUYAUELJBWQNDH-UHFFFAOYSA-N	5319422	79.9	2
Dalbergia odorifera (Jiangxiang)	MOL002960	3-methoxypyridazine	110.13	0.74	0	3	23.51	0.93	1.01	0.01	0.3		ASFHDLDAWYTMJS-UHFFFAOYSA-N	292493	35.01	1
Dalbergia odorifera (Jiangxiang)	MOL002961	(-)-Vestitol	272.32	3.15	2	4	70.29	0.92	0.65	0.21	0.29	3.29	XRVFNNUXNVWYTI-NSHDSACASA-N	182259	58.92	2
Dalbergia odorifera (Jiangxiang)	MOL002962	(3S)-7-hydroxy-3-(2,3,4-trimethoxyphenyl)chroman-4-one	330.36	2.67	1	6	48.23	0.62	0.01	0.33	0.24	16.64	IFIRIIBDWLSFFH-CYBMUJFWSA-N	10019512	74.22	4
Dalbergia odorifera (Jiangxiang)	MOL002963	4',5',7-trimethyl-3-methoxyflavone	294.37	4.1	0	3	40.66	1.22	0.62	0.25	0.37	15.33	CCMSGIILOGQMSN-UHFFFAOYSA-N		39.44	2
Dalbergia odorifera (Jiangxiang)	MOL002964	(R)-4-Methoxydalbergione	254.3	2.16	0	3	67.77	0.81	0.26	0.13	0.35	3.82	RGSUZUQISVAJJF-GFCCVEGCSA-N	442809	43.37	4
Dalbergia odorifera (Jiangxiang)	MOL002965	4-Hydroxy-4-methylcyclohexanone	128.19	0.14	1	2	70.29	0.37	0.26	0.02	0.27	11.1	MACNVPBGMHPCML-UHFFFAOYSA-N	28539	37.3	0
Dalbergia odorifera (Jiangxiang)	MOL002966	Dalbergin	268.28	3.1	1	4	78.18	0.83	0.23	0.2	0.32	2.3	AZELSOYQOIUPBZ-UHFFFAOYSA-N	442768	59.67	2
Dalbergia odorifera (Jiangxiang)	MOL002967	7-hydroxy-4'-methoxy-2',5'-dioxo-4-[(3R)-2',7-dihydroxy-4'-methoxyisoflavan-5'-yl]isoflavane	556.6	4.26	3	9	34.78	0.01	-0.88	0.7	0.3	1.26	HBTCCLXAWBHMGW-RTBURBONSA-N		131.75	5
Dalbergia odorifera (Jiangxiang)	MOL002968	9-Oxonerolidol	224.38	3.42	1	2	36.16	0.93	0.59	0.06	0.29	3.83	BTQNPMCILCNLEQ-CQSZACIVSA-N		37.3	8
Dalbergia odorifera (Jiangxiang)	MOL002969	(3R,4R)-2',3',7-trihydroxy-4'-methoxy-4-[(3R)-2',7-dihydroxy-4'-methoxyisoflavan-5'-yl]-isoflavan	558.62	5.48	5	9	24.63	0.19	-0.73	0.68	0.3		GYJLSLVYZGPJCE-NNSIXKAWSA-N		138.07	5
Dalbergia odorifera (Jiangxiang)	MOL002970	BZF	118.14	2.13	0	1	34.31	1.73	1.87	0.03	0.24	5.62	IANQTJSKSUMEQM-UHFFFAOYSA-N	9223	13.14	0
Dalbergia odorifera (Jiangxiang)	MOL002971	(R)-5-methylfuran-2(5H)-one	98.11	0.77	0	2	64.2	1.08	1.42	0.01	0.34	11.68	BGLUXFNVVSVEET-SCSAIBSYSA-N	9548741	26.3	0
Dalbergia odorifera (Jiangxiang)	MOL002972	(4S)-1-methyl-4-(6-methylhepta-1,5-dien-2-yl)cyclohexene	204.39	5.33	0	0	20.3	1.89	1.99	0.06	0.28		XZRVRYFILCSYSP-OAHLLOKOSA-N	10104370	0	4
Dalbergia odorifera (Jiangxiang)	MOL002973	Bowdichione	298.26	0.64	1	6	55.78	-0.06	-0.85	0.28	0.35	15.74	GCAIEHBYLQNGAF-UHFFFAOYSA-N	5281705	93.81	2
Dalbergia odorifera (Jiangxiang)	MOL002974	Butein	272.27	2.63	4	5	1.37	0.22	-0.74	0.17	0.44		AYMYWHCQALZEGT-ORCRQEGFSA-N	5281222	97.99	3
Dalbergia odorifera (Jiangxiang)	MOL002975	butin	272.27	2.3	3	5	69.94	0.3	-0.4	0.21	0.4	16.8	MJBPUQUGJNAPAZ-CQSZACIVSA-N	28125525	86.99	1
Dalbergia odorifera (Jiangxiang)	MOL002976	(3R,4R)-2',7-dihydroxy-4',5'-dimethoxy-4-[(3R)-2',7-dihydroxy-4'-methoxyisoflavan-5'-yl]isoflavan	572.65	5.73	4	9	1.29	0.27	-0.79	0.64	0.25		BBDUXGXEBLGGMP-ONKDHXADSA-N		127.07	6
Dalbergia odorifera (Jiangxiang)	MOL002977	(2,5-dihydroxy-4-methoxyphenyl)-phenylmethanone	244.26	2.68	2	4	74.31	0.65	0.16	0.12	0.31	17.6	NFJVELXCUBWAFL-UHFFFAOYSA-N	3938139	66.76	3
Dalbergia odorifera (Jiangxiang)	MOL002978	Chalkone	208.27	3.7	0	1	61.75	1.48	1.16	0.08	0.5	20.24	DQFBYFPFKXHELB-VAWYXSNFSA-N	637760	17.07	3
Dalbergia odorifera (Jiangxiang)	MOL002979	3R-Claussequinone	286.3	1.47	1	5	22.05	0.33	-0.37	0.24	0.34		PDAKXMIQFUHWQC-JTQLQIEISA-N	332771	72.83	2
Dalbergia odorifera (Jiangxiang)	MOL002980	dihydrolinalool	156.3	2.99	1	1	31.87	1.32	1.49	0.02	0.26	6.08	IUDWWFNDSJRYRV-JTQLQIEISA-N		20.23	5
Dalbergia odorifera (Jiangxiang)	MOL002981	Duartin	332.38	3.11	2	6	70.63	0.87	0.12	0.34	0.21	2.26	QVVPJFBYFYYVDM-NSHDSACASA-N	127790	77.38	4
Dalbergia odorifera (Jiangxiang)	MOL002982	(3R,4R)-3',7-dihydroxy-2',4'-dimethoxy-4-[(2S)-4',5,7-trihydroxyflavanone-6-yl]isoflavan	572.6	4.88	5	10	33.96	0.05	-0.85	0.63	0.3	18.76	GDQXSAJMDITASZ-PPNCUWOSSA-N	14777423	155.14	5
Dalbergia odorifera (Jiangxiang)	MOL002983	Guasol	124.15	1.55	1	2	51.6	1.28	1.48	0.02	0.32	11.92	LHGVFZTZFXWLCP-UHFFFAOYSA-N	460	29.46	1
Dalbergia odorifera (Jiangxiang)	MOL002984	3-methoxy-4-[(E)-3-phenylprop-2-enyl]pyrocatechol	256.32	3.72	2	3	69.96	1.3	0.98	0.14	0.35	4.73	WGXMQVRYJCAUFL-VMPITWQZSA-N	11777169	49.69	4
Dalbergia odorifera (Jiangxiang)	MOL002985	isoduartin	332.38	3.11	2	6	74.11	0.95	0.41	0.34	0.21	2.6	BHZCUYWXAHPWFV-LLVKDONJSA-N		77.38	4
Dalbergia odorifera (Jiangxiang)	MOL002986	2,6-dimethoxy-3-[(E)-3-phenylprop-2-enyl]phenol	270.35	3.97	1	3	8.84	1.36	0.84	0.16	0.31		NLIRIZDPMWYEPR-RMKNXTFCSA-N	10423261	38.69	5
Dalbergia odorifera (Jiangxiang)	MOL002987	Koparin	300.28	2.05	3	6	2.24	0.43	-0.42	0.27	0.31		SMOFGXHPWCTYQD-UHFFFAOYSA-N	5318834	100.13	2
Dalbergia odorifera (Jiangxiang)	MOL002988	(3R,4R)-3',7-dihydroxy-2',4'-dimethoxy-4-[(3R)-2',7-dihydroxy-4'-methoxyisoflavan-5'-yl]isoflavan	572.65	5.73	4	9	1.29	0.41	-0.39	0.64	0.26		IBLSUIJRLKSYII-XOERONJASA-N		127.07	6
Dalbergia odorifera (Jiangxiang)	MOL002989	4-Hydroxyhomopterocarpin	300.33	2.64	1	5	48.41	1.04	0.55	0.43	0.24	7.3	YHSXPHNOIMTWTH-LRDDRELGSA-N	442792	57.15	2
Dalbergia odorifera (Jiangxiang)	MOL002990	(6aR,11aR)-3,9,10-trimethoxy-6a,11a-dihydro-6H-benzofurano[3,2-c]chromen-4-ol	330.36	2.63	1	6	66.86	1.12	0.37	0.53	0.17	8.7	ITMVICNONDPRSU-NHYWBVRUSA-N	23259932	66.38	3
Dalbergia odorifera (Jiangxiang)	MOL002991	(6aR,11aR)-3,9-dimethoxy-6a,11a-dihydro-6H-benzofurano[3,2-c]chromene-4,10-diol	316.33	2.37	2	6	38.96	0.88	0.35	0.48	0.21	7.54	TYCXZCXHNKDQCZ-BONVTDFDSA-N	23259933	77.38	2
Dalbergia odorifera (Jiangxiang)	MOL002992	methyl 2-hydroxy-3,4-dimethoxybenzoate	212.22	1.39	1	5	79.3	0.67	0.49	0.07	0.23	3.37	ODKFBQCYKKPNLJ-UHFFFAOYSA-N	5319678	64.99	4
Dalbergia odorifera (Jiangxiang)	MOL000412	Mucronulatol	302.35	3.13	2	5	4.22	0.93	0.4	0.26	0		NUNFZNIXYWTZMW-LLVKDONJSA-N	442811	68.15	3
Dalbergia odorifera (Jiangxiang)	MOL002994	55282-90-1	138.23	2.29	0	1	19.74	1.36	1.52	0.02	0.37		YKLUYYMKAUDXNV-BQYQJAHWSA-N	5363302	17.07	5
Dalbergia odorifera (Jiangxiang)	MOL002995	3-methoxy-4-[(E)-3-phenylprop-2-enyl]phenol	240.32	3.99	1	2	71.04	1.45	1.03	0.12	0.39	4.12	ZAGLUIIUOWEVEN-VMPITWQZSA-N	6450240	29.46	4
Dalbergia odorifera (Jiangxiang)	MOL002996	odoricarpin	330.36	2.63	1	6	55.02	1.05	0.54	0.53	0.18	7.97	YVRAOSSDJCUVDM-NHYWBVRUSA-N		66.38	3
Dalbergia odorifera (Jiangxiang)	MOL002997	3-(2-hydroxy-3,4-dimethoxyphenyl)-2H-chromen-7-ol	300.33	2.95	2	5	86.18	0.96	0.13	0.27	0.28	3.41	SZZKTMJLZNFNGL-UHFFFAOYSA-N	11779541	68.15	3
Dalbergia odorifera (Jiangxiang)	MOL002998	IPH	94.12	1.56	1	1	36.05	1.5	1.86	0.01	0.44	12.07	ISWSIDIOOBJBQZ-UHFFFAOYSA-N	20488062	20.23	0
Dalbergia odorifera (Jiangxiang)	MOL002999	Sativanone	300.33	2.68	1	5	85.63	0.61	0.08	0.27	0.28	16.4	JOVYBWHPTQRVNZ-AWEZNQCLSA-N	5321142	64.99	3
Dalbergia odorifera (Jiangxiang)	MOL003000	Stevein	284.28	2.83	2	5	36.54	0.49	-0.36	0.24	0.32	1.8	MYVNFPJTNYAPDH-UHFFFAOYSA-N	5321501	79.9	2
Dalbergia odorifera (Jiangxiang)	MOL003001	Vestitone	286.3	2.43	2	5	52.83	0.44	-0.13	0.24	0.34	15.61	WQCJOKYOIJVEFN-CYBMUJFWSA-N	44446897	75.99	2
Dalbergia odorifera (Jiangxiang)	MOL003002	violanone	316.33	2.42	2	6	80.24	0.4	-0.09	0.3	0.29	16.7	ILOKNKKFXJKHMB-GFCCVEGCSA-N	44446884	85.22	3
Dalbergia odorifera (Jiangxiang)	MOL003003	Xenognosin B	284.28	2.32	2	5	72.71	0.52	-0.23	0.24	0.34	15.63	XKHHKXCBFHUOHM-UHFFFAOYSA-N	5280551	79.9	2
Dalbergia odorifera (Jiangxiang)	MOL000358	beta-sitosterol	414.79	8.08	1	1	36.91	1.32	0.99	0.75	0.23	5.36	KZJWDPNRJALLNS-VJSFXXLFSA-N	222284	20.23	6
Dalbergia odorifera (Jiangxiang)	MOL000359	sitosterol	414.79	8.08	1	1	36.91	1.32	0.87	0.75	0.22	5.37	KZJWDPNRJALLNS-ZFVHJZABSA-N	12303645	20.23	6
Dalbergia odorifera (Jiangxiang)	MOL000380	(6aR,11aR)-9,10-dimethoxy-6a,11a-dihydro-6H-benzofurano[3,2-c]chromen-3-ol	300.33	2.64	1	5	64.26	0.93	0.55	0.42	0	8.49	UOVGCLXUTLXAEC-WFASDCNBSA-N	14077830	57.15	2
Dalbergia odorifera (Jiangxiang)	MOL000392	formononetin	268.28	2.58	1	4	69.67	0.78	0.02	0.21	0	17.04	HKQYGTCOTHHOMP-UHFFFAOYSA-N	5280378	59.67	2
Dalbergia odorifera (Jiangxiang)	MOL000436	(Z)-1-(2,4-dihydroxyphenyl)-3-(4-hydroxyphenyl)prop-2-en-1-one	256.27	2.9	3	4	87.51	0.2	-0.48	0.15	0	20.28	DXDRHHKMWQZJHT-BAQGIRSFSA-N	6603886	77.76	3
Dalbergia odorifera (Jiangxiang)	MOL000479	Farnesene	204.39	5.52	0	0	17.42	1.95	2.21	0.05	0		JSNRRGGBADWTMC-NTCAYCPXSA-N	5281517	0	7
Dalbergia odorifera (Jiangxiang)	MOL000486	Prunetin	284.28	2.32	2	5	5.41	0.65	-0.25	0.24	0		KQMVAGISDHMXJJ-UHFFFAOYSA-N	5281804	79.9	2
Dalbergia odorifera (Jiangxiang)	MOL002003	(-)-Caryophyllene oxide	220.39	3.52	0	1	32.67	1.58	1.76	0.13	0.28	6.51	NVEQFIOZRFFVFW-GUIRCDHDSA-N		12.53	0
Dalbergia odorifera (Jiangxiang)	MOL000069	palmitic acid	256.48	6.37	1	2	19.3	1.09	1	0.1	0		IPCSVZSSVZVIGE-UHFFFAOYSA-N	985	37.3	14
Dalbergia odorifera (Jiangxiang)	MOL000704	styrene	104.16	2.38	0	0	29.55	1.85	2	0.01	0.5		PPBRXRYQALVLMV-UHFFFAOYSA-N	7501	0	1
Dalbergia odorifera (Jiangxiang)	MOL000708	WLN: VHR	106.13	1.59	0	1	32.63	1.32	1.66	0.01	0.44	12.07	HUMNYLRZRPPJDN-UHFFFAOYSA-N	240	17.07	1
Dalbergia odorifera (Jiangxiang)	MOL000724	Geranylacetone	194.35	3.62	0	1	18.66	1.5	1.55	0.04	0.29		HNZUNIKWNYHEJJ-FMIVXFBMSA-N	1549778	17.07	6
Dalbergia odorifera (Jiangxiang)	MOL000932	alpha-Farnesene	204.39	5.46	0	0	21.7	1.97	1.89	0.05	0.32		CXENHBSYCFFKJS-VDQVFBMKSA-N	5281516	0	6
Dalbergia odorifera (Jiangxiang)	MOL000944	(6R)-2-methyl-6-(4-methylphenyl)hept-2-en-4-one	216.35	4.2	0	1	40.84	1.59	1.5	0.07	0.36	5.14	NAAJVHHFAXWBOK-CYBMUJFWSA-N	11736067	17.07	4
Dalbergia odorifera (Jiangxiang)	MOL000971	Ethylpalmitate	284.54	6.97	0	2	18.99	1.41	1.15	0.14	0.16		XIRNKXNNONJFQO-UHFFFAOYSA-N	12366	26.3	16
