# Supplementary material for: A network pharmacology approach to reveal the protective mechanism of Salvia miltiorrhiza-Dalbergia odorifera coupled-herbs on coronary heart disease
Source: Sci Rep. 2019 Dec 18;9:19343. doi: 10.1038/s41598-019-56050-5 (PMC6920415; doi:10.1038/s41598-019-56050-5)
Supplement: Supplementary file 3 — Supplementary Table S2 [file 41598_2019_56050_MOESM3_ESM.xlsx]

## Sheet: Bioactive components
Supplementary Table S2. Bioactive components of each herb in SMDOCH
Herb_name	Mol ID	Molecule Name	MW	AlogP	Hdon	Hacc	OB (%)	Caco-2	BBB	DL	FASA-	HL	inchikey	PubChem_Cid	TPSA	RBN	Canonical SMILES
Salvia miltiorrhiza (Danshen)	MOL000006	luteolin	286.25	2.07	4	6	36.16	0.19	-0.84	0.25	0.39	15.94	IQPNAANSBPBGFQ-UHFFFAOYSA-N	5280445	111.13	1	[H]Oc3c([H])c(O[H])c2c(=O)c([H])c(c1c([H])c([H])c(O[H])c(O[H])c1[H])oc2c3[H]
Salvia miltiorrhiza (Danshen)	MOL000569	digallate	322.24	1.53	6	9	61.85	-0.76	-1.52	0.26	0.43	5.29	COVFEVWNJUOYRL-UHFFFAOYSA-N	341	164.75	4	[H]OC(=O)c2c([H])c(O[H])c(O[H])c(OC(=O)c1c([H])c(O[H])c(O[H])c(O[H])c1[H])c2[H]
Salvia miltiorrhiza (Danshen)	MOL001601	1,2,5,6-tetrahydrotanshinone	280.34	2.98	0	3	38.75	0.96	0.39	0.36	0.33	18.05	AZIUYJPOBCMPON-SNVBAGLBSA-N		43.37	0	CC1=CCCc3c1ccc4c2OC[C@H](C)c2c(=O)c(=O)c34
Salvia miltiorrhiza (Danshen)	MOL001659	Poriferasterol	412.77	7.64	1	1	43.83	1.44	1.03	0.76	0.22	5.34	HCXVJBMSMIARIN-KEJCWXRGSA-N	5281330	20.23	5	[H]O[C@]4([H])C([H])([H])C3=C([H])C([H])([H])[C@]1([H])[C@]([H])(C([H])([H])C([H])([H])[C@]2(C([H])([H])[H])[C@@]([H])([C@@]([H])(C([H])=C([H])[C@]([H])(C([H])([H])C([H])([H])[H])C([H])(C([H])([H])[H])C([H])([H])[H])C([H])([H])[H])C([H])([H])C([H])([H])[C@@]12[H])[C@@]3(C([H])([H])[H])C([H])([H])C4([H])[H]
Salvia miltiorrhiza (Danshen)	MOL001771	poriferast-5-en-3beta-ol	414.79	8.08	1	1	36.91	1.45	1.14	0.75	0	5.07	KZJWDPNRJALLNS-FBZNIEFRSA-N	457801	20.23	6	[H]O[C@]4([H])C([H])([H])C3=C([H])C([H])([H])[C@]1([H])[C@]([H])(C([H])([H])C([H])([H])[C@]2(C([H])([H])[H])[C@@]([H])([C@]([H])(C([H])([H])[H])C([H])([H])C([H])([H])[C@]([H])(C([H])([H])C([H])([H])[H])C([H])(C([H])([H])[H])C([H])([H])[H])C([H])([H])C([H])([H])[C@@]12[H])[C@@]3(C([H])([H])[H])C([H])([H])C4([H])[H]
Salvia miltiorrhiza (Danshen)	MOL001942	isoimperatorin	270.3	3.65	0	4	45.46	0.97	0.66	0.23	0.27	-1.44	IGWDEVSBEKYORK-UHFFFAOYSA-N	68081	52.58	3	[H]C(=C(C([H])([H])[H])C([H])([H])[H])C([H])([H])Oc2c1c([H])c([H])oc1c([H])c3oc(=O)c([H])c([H])c23
Salvia miltiorrhiza (Danshen)	MOL002222	sugiol	300.48	4.99	1	2	36.11	1.14	0.7	0.28	0.27	14.62	IPEHJNRNYPOFII-ICSRJNTNSA-N		37.3	1	CC(C)c3cc2C(=O)C[C@H]1C(C)(C)CCC[C@]1(C)c2cc3O
Salvia miltiorrhiza (Danshen)	MOL002651	Dehydrotanshinone II A	292.35	4.22	0	3	43.76	1.02	0.52	0.4	0.33	23.71	PURTYNPVRFEUEN-UHFFFAOYSA-N	128994	47.28	0	[H]C3=C([H])C([H])([H])C(C([H])([H])[H])(C([H])([H])[H])c4c([H])c([H])c2c1oc([H])c(C([H])([H])[H])c1c(=O)c(=O)c2c34
Salvia miltiorrhiza (Danshen)	MOL002776	Baicalin	446.39	0.64	6	11	40.12	-0.85	-1.74	0.75	0.36	17.36	IKIIZLYTISPENI-ZFORQUDYSA-N	64982	187.12	4	[H]OC(=O)[C@@]4([H])O[C@@]([H])(Oc3c([H])c2oc(c1c([H])c([H])c([H])c([H])c1[H])c([H])c(=O)c2c(O[H])c3O[H])[C@]([H])(O[H])[C@@]([H])(O[H])[C@]4([H])O[H]
Salvia miltiorrhiza (Danshen)	MOL006824	α-amyrin	426.8	7.35	1	1	39.51	1.37	1.2	0.76	0.23	3.06	FSLPMRQHCOLESF-ACUMZOKISA-N	12358389	20.23	0	[H]O[C@]5([H])C([H])([H])C([H])([H])[C@]4(C([H])([H])[H])[C@@]3([H])C([H])([H])C([H])=C2[C@]1([H])[C@@]([H])(C([H])([H])[H])[C@]([H])(C([H])([H])[H])C([H])([H])C([H])([H])[C@]1(C([H])([H])[H])C([H])([H])C([H])([H])[C@@]2(C([H])([H])[H])[C@]3(C([H])([H])[H])C([H])([H])C([H])([H])[C@@]4([H])C5(C([H])([H])[H])C([H])([H])[H]
Salvia miltiorrhiza (Danshen)	MOL007036	5,6-dihydroxy-7-isopropyl-1,1-dimethyl-2,3-dihydrophenanthren-4-one	298.41	4.38	2	3	33.77	1.19	0.8	0.29	0.29	14.91	CEIJAQIIDANFLF-UHFFFAOYSA-N	11011966	57.53	1	[H]Oc3c(O[H])c2c1C(=O)C([H])([H])C([H])([H])C(C([H])([H])[H])(C([H])([H])[H])c1c([H])c([H])c2c([H])c3C([H])(C([H])([H])[H])C([H])([H])[H]
Salvia miltiorrhiza (Danshen)	MOL007041	2-isopropyl-8-methylphenanthrene-3,4-dione	264.34	4.16	0	2	40.86	1.23	0.81	0.23	0.43	14.89	SLTQYODWMZBDPJ-UHFFFAOYSA-N	135872	34.14	1	[H]c3c([H])c(C([H])([H])[H])c2c([H])c([H])c1c([H])c(C([H])(C([H])([H])[H])C([H])([H])[H])c(=O)c(=O)c1c2c3[H]
Salvia miltiorrhiza (Danshen)	MOL007045	3α-hydroxytanshinoneⅡa	310.37	3.56	1	4	44.93	0.53	0.22	0.44	0.3	23.78	UPCWCCRFMPIOAP-GFCCVEGCSA-N	14626764	67.51	0	[H]O[C@@]4([H])c2c(c([H])c([H])c3c1oc([H])c(C([H])([H])[H])c1c(=O)c(=O)c23)C(C([H])([H])[H])(C([H])([H])[H])C([H])([H])C4([H])[H]
Salvia miltiorrhiza (Danshen)	MOL007048	(E)-3-[2-(3,4-dihydroxyphenyl)-7-hydroxy-benzofuran-4-yl]acrylic acid	312.29	3.21	4	6	48.24	0.18	-0.89	0.31	0.4	8.87	KSKIGSUQYGWNAK-ZZXKWVIFSA-N	10403222	111.13	3	[H]OC(=O)C([H])=C([H])c2c([H])c([H])c(O[H])c3oc(c1c([H])c([H])c(O[H])c(O[H])c1[H])c([H])c23
Salvia miltiorrhiza (Danshen)	MOL007049	4-methylenemiltirone	266.36	4.33	0	2	34.35	1.25	0.87	0.23	0.38	14.6	LZQLPNKJTUROMD-UHFFFAOYSA-N	14609851	34.14	1	[H]C([H])=C3c2c([H])c([H])c1c([H])c(C([H])(C([H])([H])[H])C([H])([H])[H])c(=O)c(=O)c1c2C([H])([H])C([H])([H])C3([H])[H]
Salvia miltiorrhiza (Danshen)	MOL007050	2-(4-hydroxy-3-methoxyphenyl)-5-(3-hydroxypropyl)-7-methoxy-3-benzofurancarboxaldehyde	356.4	3.58	2	6	62.78	0.35	-0.73	0.4	0.24	7.89	PHJUPBDWRVMJQA-UHFFFAOYSA-N	6709746	89.13	7	[H]Oc3c([H])c([H])c(c2oc1c(OC([H])([H])[H])c([H])c(C([H])([H])C([H])([H])C([H])([H])O[H])c([H])c1c2C([H])=O)c([H])c3OC([H])([H])[H]
Salvia miltiorrhiza (Danshen)	MOL007051	6-o-syringyl-8-o-acetyl shanzhiside methyl ester	628.64	-1.13	5	16	46.69	-1.73	-2.08	0.71	0.22	9.94	UYVOQGVJJDNTHV-FUMZBSRCSA-N		226.2	12	COC(=O)C2=CO[C@@H](O[C@H]1O[C@@H](CO)[C@@H](O)[C@@H](O)[C@H]1O)[C@H]4[C@H]2[C@@H](OC(=O)c3cc(OC)c(O)c(OC)c3)C[C@]4(C)OC(C)=O
Salvia miltiorrhiza (Danshen)	MOL007058	formyltanshinone	290.28	3.36	0	4	73.44	0.54	-0.28	0.42	0.41	24.12	QMOPNCBGTRJHHI-UHFFFAOYSA-N	14609847	64.35	1	[H]C(=O)c1c([H])c([H])c([H])c4c1c([H])c([H])c3c2oc([H])c(C([H])([H])[H])c2c(=O)c(=O)c34
Salvia miltiorrhiza (Danshen)	MOL007059	3-beta-Hydroxymethyllenetanshiquinone	294.32	3.16	1	4	32.16	0.38	-0.48	0.41	0.36	22.51	RUJKJFRMCYQMLH-ZDUSSCGKSA-N	5318290	67.51	0	[H]O[C@]4([H])C(=C([H])[H])c3c([H])c([H])c2c1oc([H])c(C([H])([H])[H])c1c(=O)c(=O)c2c3C([H])([H])C4([H])[H]
Salvia miltiorrhiza (Danshen)	MOL007061	Methylenetanshinquinone	278.32	4.26	0	3	37.07	1.03	0.46	0.36	0.36	24.33	QDFFAXSMLUUJSG-UHFFFAOYSA-N	105118	47.28	0	[H]C([H])=C4c3c([H])c([H])c2c1oc([H])c(C([H])([H])[H])c1c(=O)c(=O)c2c3C([H])([H])C([H])([H])C4([H])[H]
Salvia miltiorrhiza (Danshen)	MOL007063	przewalskin a	398.49	2.25	1	6	37.11	-0.26	-0.69	0.65	0.38	1.63	ZWMNXVIUPFQWFJ-QTEQDKRBSA-N		97.74	2	CC(=O)c1c(O)c(C(C)C)cc3c(c1=O)[C@@]24CCCC(C)(C)[C@@H]2C(=O)[C@@H]3OC4=O
Salvia miltiorrhiza (Danshen)	MOL007064	przewalskin b	330.46	3.18	1	4	110.32	0.34	0.22	0.44	0.32	2.17	XENNDAKNPKZKFC-YDGZCJQPSA-N		63.6	1	CC(C)C4=C[C@]23CC[C@@H]1C(=CCCC1(C)C)[C@H]2OC(=O)[C@]3(O)C4=O
Salvia miltiorrhiza (Danshen)	MOL007068	Przewaquinone B	292.3	2.99	1	4	62.24	0.39	-0.45	0.41	0.38	24.94	CETREAVXUDHZGK-UHFFFAOYSA-N	622085	67.51	1	[H]OC([H])([H])c1c([H])oc2c1c(=O)c(=O)c4c2c([H])c([H])c3c(C([H])([H])[H])c([H])c([H])c([H])c34
Salvia miltiorrhiza (Danshen)	MOL007069	przewaquinone c	296.34	3.31	1	4	55.74	0.42	-0.3	0.4	0.32	23.7	JVRKHBLVECIWMZ-GOSISDBHSA-N		67.51	0	Cc3coc4c2ccc1c(CCC[C@@]1(C)O)c2c(=O)c(=O)c34
Salvia miltiorrhiza (Danshen)	MOL007070	(6S,7R)-6,7-dihydroxy-1,6-dimethyl-8,9-dihydro-7H-naphtho[8,7-g]benzofuran-10,11-dione	312.34	2.34	2	5	41.31	-0.06	-0.68	0.45	0.32	22.54	RTKDBIDPGKCZJS-XIKOKIGWSA-N	10470747	87.74	0	[H]O[C@]4([H])C([H])([H])C([H])([H])c2c(c([H])c([H])c3c1oc([H])c(C([H])([H])[H])c1c(=O)c(=O)c23)[C@@]4(O[H])C([H])([H])[H]
Salvia miltiorrhiza (Danshen)	MOL007071	przewaquinone f	312.34	2.07	2	5	40.31	-0.09	-0.9	0.46	0.29	22.45	OUFIJYAHFBAFBX-QWHCGFSZSA-N		87.74	1	Cc3coc4c2ccc1c(CC[C@@H](O)[C@@H]1CO)c2c(=O)c(=O)c34
Salvia miltiorrhiza (Danshen)	MOL007077	sclareol	308.56	4.27	2	2	43.67	0.84	0.51	0.21	0.27	4.71	XVULBTBTFGYVRC-CZKCSJLSSA-N	7060889	40.46	4	[H]O[C@](C([H])=C([H])[H])(C([H])([H])[H])C([H])([H])C([H])([H])[C@]1([H])[C@@](O[H])(C([H])([H])[H])C([H])([H])C([H])([H])[C@@]2([H])C(C([H])([H])[H])(C([H])([H])[H])C([H])([H])C([H])([H])C([H])([H])[C@]12C([H])([H])[H]
Salvia miltiorrhiza (Danshen)	MOL007079	tanshinaldehyde	308.35	3.83	0	4	52.47	0.57	-0.07	0.45	0.32	23.49	DOTMPUPUFKPNGM-LJQANCHMSA-N		64.35	1	Cc3coc4c2ccc1c(CCC[C@@]1(C)C=O)c2c(=O)c(=O)c34
Salvia miltiorrhiza (Danshen)	MOL007081	Danshenol B	354.48	2.59	1	4	57.95	0.53	0.11	0.56	0.3	4.28	KZLPKGGMSDHTRS-YTEVENLXSA-N	3083515	63.6	2	[H]O[C@]3(C([H])([H])C(=O)C([H])([H])[H])C(=O)C1=C(OC([H])([H])[C@]1([H])C([H])([H])[H])c2c([H])c([H])c4c(c23)C([H])([H])C([H])([H])C([H])([H])C4(C([H])([H])[H])C([H])([H])[H]
Salvia miltiorrhiza (Danshen)	MOL007082	Danshenol A	336.41	2.01	1	4	56.97	0.33	-0.01	0.52	0.34	5.15	WQYKPUPMMFGHQW-QKVFXAPYSA-N	3083514	63.6	2	[H]O[C@]4(C([H])([H])C(=O)C([H])([H])[H])C(=O)C1=C(OC([H])([H])[C@]1([H])C([H])([H])[H])c3c([H])c([H])c2c(C([H])([H])[H])c([H])c([H])c([H])c2c34
Salvia miltiorrhiza (Danshen)	MOL007085	Salvilenone	292.4	4.26	0	2	30.38	1.46	1.07	0.38	0.35	20.81	WDBJFWOOWQREKA-UHFFFAOYSA-N		26.3	1	Cc1ccc2c(=O)c(C(C)C)c3OC(C)(C)c4ccc1c2c34
Salvia miltiorrhiza (Danshen)	MOL007088	cryptotanshinone	296.39	3.44	0	3	52.34	0.95	0.51	0.4	0.29	17.3	GVKKJJOMQCNPGB-JTQLQIEISA-N	160254	43.37	0	[H]c3c([H])c2c1OC([H])([H])[C@]([H])(C([H])([H])[H])c1c(=O)c(=O)c2c4c3C(C([H])([H])[H])(C([H])([H])[H])C([H])([H])C([H])([H])C4([H])[H]
Salvia miltiorrhiza (Danshen)	MOL007093	dan-shexinkum d	336.41	2.83	1	4	38.88	0.67	-0.15	0.55	0.35	30	LOLTUKHHUOCHAV-LAJNKCICSA-N		63.6	1	Cc1cccc4c1ccc3c(=O)c2c(OC[C@@H](C)[C@]2(C)CO)c(=O)c34
Salvia miltiorrhiza (Danshen)	MOL007094	danshenspiroketallactone	282.36	3.24	0	3	50.43	0.88	0.51	0.31	0.34	15.19	RHNCMDZNEAIYJX-ADLMAVQZSA-N		35.53	0	Cc3cccc4c2C(=O)COC1(C[C@@H](C)CO1)c2ccc34
Salvia miltiorrhiza (Danshen)	MOL007098	deoxyneocryptotanshinone	298.41	4.32	1	3	49.4	0.85	0.24	0.29	0.3	27.17	BIDSIGUBHQOWEC-UHFFFAOYSA-N	15690458	54.37	1	[H]Oc1c(C([H])(C([H])([H])[H])C([H])([H])[H])c(=O)c(=O)c2c3c(c([H])c([H])c12)C(C([H])([H])[H])(C([H])([H])[H])C([H])([H])C([H])([H])C3([H])[H]
Salvia miltiorrhiza (Danshen)	MOL007100	dihydrotanshinlactone	266.31	2.77	0	3	38.68	1.26	0.81	0.32	0.38	5.42	ABYLBRBPUQGWOU-JTQLQIEISA-N		39.44	0	Cc1cccc4c1ccc3c2OC[C@H](C)c2oc(=O)c34
Salvia miltiorrhiza (Danshen)	MOL007101	dihydrotanshinoneⅠ	278.32	2.86	0	3	45.04	0.95	0.43	0.36	0.4	18.32	HARGZZNYNSYSGJ-SNVBAGLBSA-N	40785034	43.37	0	[H]c4c([H])c(C([H])([H])[H])c3c([H])c([H])c2c1OC([H])([H])[C@@]([H])(C([H])([H])[H])c1c(=O)c(=O)c2c3c4[H]
Salvia miltiorrhiza (Danshen)	MOL007105	epidanshenspiroketallactone	284.38	2.37	0	3	68.27	0.9	0.61	0.31	0.33	1.77	WJPDCWIRUMMZKY-ZSRAPXMWSA-N		35.53	0	Cc1cccc2c1C=CC3C2C(=O)CO[C@]34C[C@@H](C)CO4
Salvia miltiorrhiza (Danshen)	MOL007107	C09092	286.5	5.98	1	1	36.07	1.63	1.54	0.25	0.25	-0.16	QXNWVJOHUAQHLM-AZUAARDMSA-N	442027	20.23	1	[H]Oc1c([H])c2c(c([H])c1C([H])(C([H])([H])[H])C([H])([H])[H])C([H])([H])C([H])([H])[C@]3([H])[C@]2(C([H])([H])[H])C([H])([H])C([H])([H])C([H])([H])C3(C([H])([H])[H])C([H])([H])[H]
Salvia miltiorrhiza (Danshen)	MOL007108	isocryptotanshi-none	296.39	3.59	0	3	54.98	0.93	0.34	0.39	0.3	31.92	VUIHARLRBGHPEA-SNVBAGLBSA-N		43.37	0	C[C@H]1COc4c1c(=O)c3ccc2c(CCCC2(C)C)c3c4=O
Salvia miltiorrhiza (Danshen)	MOL007111	Isotanshinone II	294.37	4.66	0	3	49.92	1.03	0.45	0.4	0.3	24.73	QHGPIJMPUOVBOL-UHFFFAOYSA-N	626354	47.28	0	[H]c3oc2c(=O)c1c4c(c([H])c([H])c1c(=O)c2c3C([H])([H])[H])C(C([H])([H])[H])(C([H])([H])[H])C([H])([H])C([H])([H])C4([H])[H]
Salvia miltiorrhiza (Danshen)	MOL007115	manool	304.57	5.5	1	1	45.04	1.28	1.16	0.2	0.28	5.81	CECREIRZLPLYDM-QGZVKYPTSA-N	3034394	20.23	4	[H]O[C@](C([H])=C([H])[H])(C([H])([H])[H])C([H])([H])C([H])([H])[C@@]1([H])C(=C([H])[H])C([H])([H])C([H])([H])[C@@]2([H])C(C([H])([H])[H])(C([H])([H])[H])C([H])([H])C([H])([H])C([H])([H])[C@]12C([H])([H])[H]
Salvia miltiorrhiza (Danshen)	MOL007118	microstegiol	298.46	4.75	1	2	39.61	1.05	0.99	0.28	0.33	4.52	KIXMQGXACFNMEM-FQEVSTJZSA-N		37.3	1	Cc2ccc1C=C(C(C)C)C(=O)[C@@]3(O)c1c2CCCC3(C)C
Salvia miltiorrhiza (Danshen)	MOL007119	miltionone Ⅰ	312.39	3.33	1	4	49.68	0.35	-0.11	0.32	0.35	41.49	QSCNWDMCLMQBQE-UHFFFAOYSA-N	5319835	71.44	1	[H]Oc2c(C([H])(C([H])([H])[H])C([H])([H])[H])c(=O)c(=O)c3c1C(=O)C([H])([H])C([H])([H])C(C([H])([H])[H])(C([H])([H])[H])c1c([H])c([H])c23
Salvia miltiorrhiza (Danshen)	MOL007120	miltionone Ⅱ	312.39	2.14	1	4	71.03	0.62	0.03	0.44	0.28	2.91	BUXRZMUFTNNKNJ-VIFPVBQESA-N	5319836	63.6	0	[H]Oc3c([H])c2c1OC([H])([H])[C@]([H])(C([H])([H])[H])c1c(=O)c(=O)c2c4c3C(C([H])([H])[H])(C([H])([H])[H])C([H])([H])C([H])([H])C4([H])[H]
Salvia miltiorrhiza (Danshen)	MOL007121	miltipolone	300.43	2.74	1	3	36.56	0.5	0.17	0.37	0.3	1.7	QCERTNNJMAPQRG-BXWFABGCSA-N		46.53	0	Cc1cc3c(cc(O)c1=O)[C@@]24CCCC(C)(C)[C@@H]2C[C@@H]3OC4
Salvia miltiorrhiza (Danshen)	MOL007122	Miltirone	282.41	4.73	0	2	38.76	1.23	0.87	0.25	0.32	14.82	FEFAIBOZOKSLJR-UHFFFAOYSA-N	160142	34.14	1	[H]c2c([H])c1c([H])c(C([H])(C([H])([H])[H])C([H])([H])[H])c(=O)c(=O)c1c3c2C(C([H])([H])[H])(C([H])([H])[H])C([H])([H])C([H])([H])C3([H])[H]
Salvia miltiorrhiza (Danshen)	MOL007123	miltirone Ⅱ	272.32	0.77	1	4	44.95	0.04	-0.25	0.24	0.35	2.24	PMUUBWUATBHZBL-KBPBESRZSA-N		71.44	0	CC1(C)CCC(=O)C3C1=CC=C2C(=O)C=C(O)C(=O)C23
Salvia miltiorrhiza (Danshen)	MOL007124	neocryptotanshinone ii	270.35	3.61	1	3	39.46	0.76	0.16	0.23	0.32	26.98	NXKYAFGBRZSLBM-UHFFFAOYSA-N	5320066	54.37	0	[H]Oc1c(C([H])([H])[H])c(=O)c(=O)c2c3c(c([H])c([H])c12)C(C([H])([H])[H])(C([H])([H])[H])C([H])([H])C([H])([H])C3([H])[H]
Salvia miltiorrhiza (Danshen)	MOL007125	neocryptotanshinone	314.41	3.01	2	4	52.49	0.35	-0.13	0.32	0.28	14.46	LGZFJHSOBYVDLA-SNVBAGLBSA-N	44425165	74.6	2	[H]Oc1c([C@]([H])(C([H])([H])[H])C([H])([H])O[H])c(=O)c(=O)c2c3c(c([H])c([H])c12)C(C([H])([H])[H])(C([H])([H])[H])C([H])([H])C([H])([H])C3([H])[H]
Salvia miltiorrhiza (Danshen)	MOL007127	1-methyl-8,9-dihydro-7H-naphtho[5,6-g]benzofuran-6,10,11-trione	280.29	3.21	0	4	34.72	0.5	-0.27	0.37	0.33	37.89	YUFZXVOYNSJPSJ-UHFFFAOYSA-N	10062187	64.35	0	[H]c1oc3c(c1C([H])([H])[H])c(=O)c(=O)c4c2c(C(=O)C([H])([H])C([H])([H])C2([H])[H])c([H])c([H])c34
Salvia miltiorrhiza (Danshen)	MOL007130	prolithospermic acid	314.31	2.77	4	6	64.37	0.1	-0.75	0.31	0.42	8.82	AFZGSNJXNKOLMW-VFQAQYNWSA-N		107.22	3	O=C(O)C=Cc2ccc(O)c3O[C@H](c1ccc(O)c(O)c1)Cc23
Salvia miltiorrhiza (Danshen)	MOL007132	(2R)-3-(3,4-dihydroxyphenyl)-2-[(Z)-3-(3,4-dihydroxyphenyl)acryloyl]oxy-propionic acid	360.34	2.69	5	8	109.38	-0.33	-1.02	0.35	0.41	2.01	DOUMFZQKYFQNTF-QQNRWZHASA-N	9841799	144.52	7	[H]OC(=O)[C@]([H])(OC(=O)C([H])=C([H])c1c([H])c([H])c(O[H])c(O[H])c1[H])C([H])([H])c2c([H])c([H])c(O[H])c(O[H])c2[H]
Salvia miltiorrhiza (Danshen)	MOL007140	(Z)-3-[2-[(E)-2-(3,4-dihydroxyphenyl)vinyl]-3,4-dihydroxy-phenyl]acrylic acid	314.31	2.82	5	6	88.54	-0.09	-0.77	0.26	0.43	4.31	PULWRMOKQNWQBD-UJURIKRHSA-N	11602092	118.22	4	[H]OC(=O)C([H])=C([H])c1c([H])c([H])c(O[H])c(O[H])c1C([H])=C([H])c2c([H])c([H])c(O[H])c(O[H])c2[H]
Salvia miltiorrhiza (Danshen)	MOL007141	salvianolic acid g	340.3	2.2	4	7	45.56	-0.14	-0.97	0.61	0.45	2.4	AMPDZVASNOBSQZ-SNVBAGLBSA-N		128.2	1	O=C(O)[C@H]2Cc3ccc(O)c4oc1c(O)c(O)ccc1cc(C2=O)c34
Salvia miltiorrhiza (Danshen)	MOL007142	salvianolic acid j	538.49	3.78	6	12	43.38	-0.82	-2.14	0.72	0.44	5.77	KPKHMGUZUPELJC-KDNJEYLZSA-N		200.28	9	O=C(C=Cc3ccc2O[C@H](c1ccc(O)c(O)c1)[C@@H](C(=O)O)Oc2c3)O[C@@H](Cc4ccc(O)c(O)c4)C(=O)O
Salvia miltiorrhiza (Danshen)	MOL007143	salvilenone Ⅰ	270.4	2.88	1	2	32.43	1.13	0.77	0.23	0.3	1	HSCUXELINUHUKY-WFASDCNBSA-N		37.3	1	CC(=O)C3=C[C@@H]2C=CC1=C(CCCC1(C)C)C2C=C3O
Salvia miltiorrhiza (Danshen)	MOL007145	salviolone	268.38	4.05	1	2	31.72	1.04	0.72	0.24	0.36	0.33	QATRODNHXVHGNU-UHFFFAOYSA-N	10355691	37.3	0	[H]Oc2c(C([H])([H])[H])c([H])c1c([H])c([H])c3c(c1c([H])c2=O)C([H])([H])C([H])([H])C([H])([H])C3(C([H])([H])[H])C([H])([H])[H]
Salvia miltiorrhiza (Danshen)	MOL007149	NSC 122421	300.48	4.99	1	2	34.49	1.08	0.63	0.28	0.29	14.56	IPEHJNRNYPOFII-AZUAARDMSA-N	94162	37.3	1	[H]Oc3c([H])c1c(C(=O)C([H])([H])[C@]2([H])[C@]1(C([H])([H])[H])C([H])([H])C([H])([H])C([H])([H])C2(C([H])([H])[H])C([H])([H])[H])c([H])c3C([H])(C([H])([H])[H])C([H])([H])[H]
Salvia miltiorrhiza (Danshen)	MOL007150	(6S)-6-hydroxy-1-methyl-6-methylol-8,9-dihydro-7H-naphtho[8,7-g]benzofuran-10,11-quinone	312.34	2.42	2	5	75.39	0.03	-0.74	0.46	0.29	23.45	TZHMQUSSYNZSTA-GOSISDBHSA-N	16730071	87.74	1	[H]OC([H])([H])[C@@]4(O[H])c3c([H])c([H])c2c1oc([H])c(C([H])([H])[H])c1c(=O)c(=O)c2c3C([H])([H])C([H])([H])C4([H])[H]
Salvia miltiorrhiza (Danshen)	MOL007151	Tanshindiol B	312.34	2.34	2	5	42.67	0.05	-0.63	0.45	0.33	22.25	RTKDBIDPGKCZJS-KPZWWZAWSA-N	5321620	87.74	0	[H]O[C@@]4([H])C([H])([H])C([H])([H])c2c(c([H])c([H])c3c1oc([H])c(C([H])([H])[H])c1c(=O)c(=O)c23)[C@]4(O[H])C([H])([H])[H]
Salvia miltiorrhiza (Danshen)	MOL007152	Przewaquinone E	312.34	2.34	2	5	42.85	-0.04	-0.65	0.45	0.32	22.44	RTKDBIDPGKCZJS-KZULUSFZSA-N	126072	87.74	0	[H]O[C@]4([H])C([H])([H])C([H])([H])c2c(c([H])c([H])c3c1oc([H])c(C([H])([H])[H])c1c(=O)c(=O)c23)[C@]4(O[H])C([H])([H])[H]
Salvia miltiorrhiza (Danshen)	MOL007154	tanshinone iia	294.37	4.66	0	3	49.89	1.05	0.7	0.4	0.31	23.56	HYXITZLLTYIPOF-UHFFFAOYSA-N	164676	47.28	0	[H]c1oc2c(c1C([H])([H])[H])c(=O)c(=O)c3c4c(c([H])c([H])c23)C(C([H])([H])[H])(C([H])([H])[H])C([H])([H])C([H])([H])C4([H])[H]
Salvia miltiorrhiza (Danshen)	MOL007155	(6S)-6-(hydroxymethyl)-1,6-dimethyl-8,9-dihydro-7H-naphtho[8,7-g]benzofuran-10,11-dione	310.37	3.57	1	4	65.26	0.44	-0.31	0.45	0.29	23.48	XDUXBBDRILEIEZ-LJQANCHMSA-N	9926694	67.51	1	[H]OC([H])([H])[C@]4(C([H])([H])[H])c3c([H])c([H])c2c1oc([H])c(C([H])([H])[H])c1c(=O)c(=O)c2c3C([H])([H])C([H])([H])C4([H])[H]
Salvia miltiorrhiza (Danshen)	MOL007156	tanshinone Ⅵ	296.34	2.44	2	4	45.64	0.48	-0.28	0.3	0.38	15.21	GRGPQNRHXNRJFL-SNVBAGLBSA-N		74.6	2	Cc1cccc3c1ccc2c(O)c([C@@H](C)CO)c(=O)c(=O)c23
Dalbergia odorifera (Jiangxiang)	MOL000228	(2R)-7-hydroxy-5-methoxy-2-phenylchroman-4-one	270.3	2.82	1	4	55.23	0.87	0.26	0.2	0.34	17.02	QQQCWVDPMPFUGF-CYBMUJFWSA-N	821279	55.76	2	[H]Oc3c([H])c(OC([H])([H])[H])c2C(=O)C([H])([H])[C@]([H])(c1c([H])c([H])c([H])c([H])c1[H])Oc2c3[H]
Dalbergia odorifera (Jiangxiang)	MOL000246	(2R)-5,7-dihydroxy-2-phenylchroman-4-one	256.27	2.57	2	4	46.08	0.73	0.2	0.18	0.41	17.62	URFCJEUYXNAHFI-CYBMUJFWSA-N	667544	66.76	1	[H]Oc3c([H])c(O[H])c2C(=O)C([H])([H])[C@]([H])(c1c([H])c([H])c([H])c([H])c1[H])Oc2c3[H]
Dalbergia odorifera (Jiangxiang)	MOL000358	beta-sitosterol	414.79	8.08	1	1	36.91	1.32	0.99	0.75	0.23	5.36	KZJWDPNRJALLNS-VJSFXXLFSA-N	222284	20.23	6	[H]O[C@]4([H])C([H])([H])C3=C([H])C([H])([H])[C@]1([H])[C@]([H])(C([H])([H])C([H])([H])[C@]2(C([H])([H])[H])[C@@]([H])([C@]([H])(C([H])([H])[H])C([H])([H])C([H])([H])[C@@]([H])(C([H])([H])C([H])([H])[H])C([H])(C([H])([H])[H])C([H])([H])[H])C([H])([H])C([H])([H])[C@@]12[H])[C@@]3(C([H])([H])[H])C([H])([H])C4([H])[H]
Dalbergia odorifera (Jiangxiang)	MOL000359	sitosterol	414.79	8.08	1	1	36.91	1.32	0.87	0.75	0.22	5.37	KZJWDPNRJALLNS-ZFVHJZABSA-N	12303645	20.23	6	[H]O[C@@]4([H])C([H])([H])C3=C([H])C([H])([H])[C@]1([H])[C@]([H])(C([H])([H])C([H])([H])[C@]2(C([H])([H])[H])[C@@]([H])([C@]([H])(C([H])([H])[H])C([H])([H])C([H])([H])[C@@]([H])(C([H])([H])C([H])([H])[H])C([H])(C([H])([H])[H])C([H])([H])[H])C([H])([H])C([H])([H])[C@@]12[H])[C@@]3(C([H])([H])[H])C([H])([H])C4([H])[H]
Dalbergia odorifera (Jiangxiang)	MOL000380	(6aR,11aR)-9,10-dimethoxy-6a,11a-dihydro-6H-benzofurano[3,2-c]chromen-3-ol	300.33	2.64	1	5	64.26	0.93	0.55	0.42	0	8.49	UOVGCLXUTLXAEC-WFASDCNBSA-N	14077830	57.15	2	[H]Oc4c([H])c([H])c2c(OC([H])([H])[C@@]3([H])c1c([H])c([H])c(OC([H])([H])[H])c(OC([H])([H])[H])c1O[C@@]23[H])c4[H]
Dalbergia odorifera (Jiangxiang)	MOL000392	formononetin	268.28	2.58	1	4	69.67	0.78	0.02	0.21	0	17.04	HKQYGTCOTHHOMP-UHFFFAOYSA-N	5280378	59.67	2	[H]Oc3c([H])c([H])c2c(=O)c(c1c([H])c([H])c(OC([H])([H])[H])c([H])c1[H])c([H])oc2c3[H]
Dalbergia odorifera (Jiangxiang)	MOL001040	(2R)-5,7-dihydroxy-2-(4-hydroxyphenyl)chroman-4-one	272.27	2.3	3	5	42.36	0.38	-0.48	0.21	0.41	16.83	FTVWIRXFELQLPI-CYBMUJFWSA-N	667495	86.99	1	[H]Oc3c([H])c([H])c([C@]2([H])Oc1c([H])c(O[H])c([H])c(O[H])c1C(=O)C2([H])[H])c([H])c3[H]
Dalbergia odorifera (Jiangxiang)	MOL001792	DFV	256.27	2.57	2	4	32.76	0.51	-0.29	0.18	0.42	17.89	FURUXTVZLHCCNA-AWEZNQCLSA-N	114829	66.76	1	[H]Oc3c([H])c([H])c([C@@]2([H])Oc1c([H])c(O[H])c([H])c([H])c1C(=O)C2([H])[H])c([H])c3[H]
Dalbergia odorifera (Jiangxiang)	MOL002565	Medicarpin	270.3	2.66	1	4	49.22	1	0.53	0.34	0.31	8.46	NSRJSISNDPOJOP-BBRMVZONSA-N	336327	47.92	1	[H]Oc4c([H])c([H])c2c(OC([H])([H])[C@@]3([H])c1c([H])c([H])c(OC([H])([H])[H])c([H])c1O[C@@]23[H])c4[H]
Dalbergia odorifera (Jiangxiang)	MOL002914	Eriodyctiol (flavanone)	288.27	2.03	4	6	41.35	0.05	-0.66	0.24	0.39	15.88	SBHXYTNGIZCORC-CYBMUJFWSA-N	373261	107.22	1	[H]Oc3c([H])c(O[H])c2C(=O)C([H])([H])[C@]([H])(c1c([H])c([H])c(O[H])c(O[H])c1[H])Oc2c3[H]
Dalbergia odorifera (Jiangxiang)	MOL002938	(3R)-4'-Methoxy-2',3,7-trihydroxyisoflavanone	302.3	1.83	3	6	68.86	0.03	-0.46	0.27	0.36	13.9	KZBMBIHZXUQFOR-MRXNPFEDSA-N	5319494	96.22	2	[H]Oc3c([H])c([H])c2C(=O)[C@](O[H])(c1c([H])c([H])c(OC([H])([H])[H])c([H])c1O[H])C([H])([H])Oc2c3[H]
Dalbergia odorifera (Jiangxiang)	MOL002939	(3R)-5'-Methoxyvestitol	302.35	3.13	2	5	83.06	0.83	0.28	0.26	0.2	3.98	URROMFHEVDBJIW-NSHDSACASA-N	5319496	68.15	3	[H]Oc3c([H])c([H])c2c(OC([H])([H])[C@@]([H])(c1c([H])c(OC([H])([H])[H])c(OC([H])([H])[H])c([H])c1O[H])C2([H])[H])c3[H]
Dalbergia odorifera (Jiangxiang)	MOL002940	(3R)-3-(2,3-dihydroxy-4-methoxyphenyl)-7-hydroxychroman-4-one	302.3	2.16	3	6	52.06	0.2	-0.26	0.27	0.34	15.64	DIBYNSQDXNQPSM-NSHDSACASA-N	14353662	96.22	2	[H]Oc3c([H])c([H])c2C(=O)[C@]([H])(c1c([H])c([H])c(OC([H])([H])[H])c(O[H])c1O[H])C([H])([H])Oc2c3[H]
Dalbergia odorifera (Jiangxiang)	MOL002941	(3R)-3-(2,3-dihydroxy-4-methoxyphenyl)chroman-7,8-diol	304.32	2.61	4	6	82.35	0.66	0.2	0.27	0.27	1.85	BPAJYCPZCVWTTL-VIFPVBQESA-N	14353660	99.38	2	[H]Oc3c([H])c([H])c2c(OC([H])([H])[C@@]([H])(c1c([H])c([H])c(OC([H])([H])[H])c(O[H])c1O[H])C2([H])[H])c3O[H]
Dalbergia odorifera (Jiangxiang)	MOL002950	(3R)-7,2',3'-trihydroxy-4-methoxyisoflavan	288.32	2.21	3	5	69.65	0.57	0.25	0.24	0.31	2.72	XGZBOEAOIPGUMD-BLLLJJGKSA-N		79.15	2	CO[C@@H]2c1ccc(O)cc1OC[C@H]2c3cccc(O)c3O
Dalbergia odorifera (Jiangxiang)	MOL002953	2-(2-hydroxy-4-methoxyphenyl)-6-benzofuranol	256.27	3.39	2	4	62.62	0.94	0.16	0.18	0.28	9.93	XDBDADAPEFSDHG-UHFFFAOYSA-N	641806	62.83	2	[H]Oc3c([H])c([H])c2c([H])c(c1c([H])c([H])c(OC([H])([H])[H])c([H])c1O[H])oc2c3[H]
Dalbergia odorifera (Jiangxiang)	MOL002957	9-O-Methylcoumestrol	282.26	3.26	1	5	33.73	0.81	-0.06	0.38	0.29	7.85	HHEZPZWGHDOWCQ-UHFFFAOYSA-N	5319565	72.81	1	[H]Oc4c([H])c([H])c1c(oc(=O)c3c1oc2c([H])c(OC([H])([H])[H])c([H])c([H])c23)c4[H]
Dalbergia odorifera (Jiangxiang)	MOL002958	3'-Hydroxymelanettin	300.28	2.56	3	6	30.69	0.23	-0.65	0.27	0.34	0.89	IGHVYQBBZBLNDW-UHFFFAOYSA-N	5318262	100.13	2	[H]Oc3c([H])c([H])c(c1c([H])c(=O)oc2c([H])c(OC([H])([H])[H])c(O[H])c([H])c12)c([H])c3O[H]
Dalbergia odorifera (Jiangxiang)	MOL002959	3'-Methoxydaidzein	284.28	2.32	2	5	48.57	0.56	-0.32	0.24	0.34	17.04	MUYAUELJBWQNDH-UHFFFAOYSA-N	5319422	79.9	2	[H]Oc3c([H])c([H])c2c(=O)c(c1c([H])c([H])c(O[H])c(OC([H])([H])[H])c1[H])c([H])oc2c3[H]
Dalbergia odorifera (Jiangxiang)	MOL002961	(-)-Vestitol	272.32	3.15	2	4	70.29	0.92	0.65	0.21	0.29	3.29	XRVFNNUXNVWYTI-NSHDSACASA-N	182259	58.92	2	[H]Oc3c([H])c([H])c2c(OC([H])([H])[C@@]([H])(c1c([H])c([H])c(OC([H])([H])[H])c([H])c1O[H])C2([H])[H])c3[H]
Dalbergia odorifera (Jiangxiang)	MOL002962	(3S)-7-hydroxy-3-(2,3,4-trimethoxyphenyl)chroman-4-one	330.36	2.67	1	6	48.23	0.62	0.01	0.33	0.24	16.64	IFIRIIBDWLSFFH-CYBMUJFWSA-N	10019512	74.22	4	[H]Oc3c([H])c([H])c2C(=O)[C@@]([H])(c1c([H])c([H])c(OC([H])([H])[H])c(OC([H])([H])[H])c1OC([H])([H])[H])C([H])([H])Oc2c3[H]
Dalbergia odorifera (Jiangxiang)	MOL002963	4',5',7-trimethyl-3-methoxyflavone	294.37	4.1	0	3	40.66	1.22	0.62	0.25	0.37	15.33	CCMSGIILOGQMSN-UHFFFAOYSA-N		39.44	2	COc3c(c1ccc(C)c(C)c1)oc2cc(C)ccc2c3=O
Dalbergia odorifera (Jiangxiang)	MOL002966	Dalbergin	268.28	3.1	1	4	78.18	0.83	0.23	0.2	0.32	2.3	AZELSOYQOIUPBZ-UHFFFAOYSA-N	442768	59.67	2	[H]Oc3c([H])c2c(c1c([H])c([H])c([H])c([H])c1[H])c([H])c(=O)oc2c([H])c3OC([H])([H])[H]
Dalbergia odorifera (Jiangxiang)	MOL002967	7-hydroxy-4'-methoxy-2',5'-dioxo-4-[(3R)-2',7-dihydroxy-4'-methoxyisoflavan-5'-yl]isoflavane	556.6	4.26	3	9	34.78	0.01	-0.88	0.7	0.3	1.26	HBTCCLXAWBHMGW-RTBURBONSA-N		131.75	5	COc3cc(O)c(C2COc1cc(O)ccc1C2)cc3c6c(OC)c(=O)cc(C5COc4cc(O)ccc4C5)c6=O
Dalbergia odorifera (Jiangxiang)	MOL002973	Bowdichione	298.26	0.64	1	6	55.78	-0.06	-0.85	0.28	0.35	15.74	GCAIEHBYLQNGAF-UHFFFAOYSA-N	5281705	93.81	2	[H]Oc3c([H])c([H])c2c(=O)c(c1c([H])c(=O)c(OC([H])([H])[H])c([H])c1=O)c([H])oc2c3[H]
Dalbergia odorifera (Jiangxiang)	MOL002975	butin	272.27	2.3	3	5	69.94	0.3	-0.4	0.21	0.4	16.8	MJBPUQUGJNAPAZ-CQSZACIVSA-N	28125525	86.99	1	[H]Oc3c([H])c([H])c2C(=O)C([H])([H])[C@]([H])(c1c([H])c([H])c(O[H])c(O[H])c1[H])Oc2c3[H]
Dalbergia odorifera (Jiangxiang)	MOL002981	Duartin	332.38	3.11	2	6	70.63	0.87	0.12	0.34	0.21	2.26	QVVPJFBYFYYVDM-NSHDSACASA-N	127790	77.38	4	[H]Oc3c([H])c([H])c2c(OC([H])([H])[C@@]([H])(c1c([H])c([H])c(OC([H])([H])[H])c(O[H])c1OC([H])([H])[H])C2([H])[H])c3OC([H])([H])[H]
Dalbergia odorifera (Jiangxiang)	MOL002982	(3R,4R)-3',7-dihydroxy-2',4'-dimethoxy-4-[(2S)-4',5,7-trihydroxyflavanone-6-yl]isoflavan	572.6	4.88	5	10	33.96	0.05	-0.85	0.63	0.3	18.76	GDQXSAJMDITASZ-PPNCUWOSSA-N	14777423	155.14	5	[H]Oc6c([H])c([H])c([C@@]5([H])Oc4c([H])c(O[H])c([C@@]2([H])c1c([H])c([H])c(O[H])c([H])c1OC([H])([H])[C@@]2([H])c3c([H])c([H])c(OC([H])([H])[H])c(O[H])c3OC([H])([H])[H])c(O[H])c4C(=O)C5([H])[H])c([H])c6[H]
Dalbergia odorifera (Jiangxiang)	MOL002985	isoduartin	332.38	3.11	2	6	74.11	0.95	0.41	0.34	0.21	2.6	BHZCUYWXAHPWFV-LLVKDONJSA-N		77.38	4	COc3ccc([C@H]2COc1c(ccc(O)c1OC)C2)c(O)c3OC
Dalbergia odorifera (Jiangxiang)	MOL002989	4-Hydroxyhomopterocarpin	300.33	2.64	1	5	48.41	1.04	0.55	0.43	0.24	7.3	YHSXPHNOIMTWTH-LRDDRELGSA-N	442792	57.15	2	[H]Oc1c(OC([H])([H])[H])c([H])c([H])c3c1OC([H])([H])[C@@]4([H])c2c([H])c([H])c(OC([H])([H])[H])c([H])c2O[C@@]34[H]
Dalbergia odorifera (Jiangxiang)	MOL002990	(6aR,11aR)-3,9,10-trimethoxy-6a,11a-dihydro-6H-benzofurano[3,2-c]chromen-4-ol	330.36	2.63	1	6	66.86	1.12	0.37	0.53	0.17	8.7	ITMVICNONDPRSU-NHYWBVRUSA-N	23259932	66.38	3	[H]Oc1c(OC([H])([H])[H])c([H])c([H])c3c1OC([H])([H])[C@@]4([H])c2c([H])c([H])c(OC([H])([H])[H])c(OC([H])([H])[H])c2O[C@@]34[H]
Dalbergia odorifera (Jiangxiang)	MOL002991	(6aR,11aR)-3,9-dimethoxy-6a,11a-dihydro-6H-benzofurano[3,2-c]chromene-4,10-diol	316.33	2.37	2	6	38.96	0.88	0.35	0.48	0.21	7.54	TYCXZCXHNKDQCZ-BONVTDFDSA-N	23259933	77.38	2	[H]Oc1c(OC([H])([H])[H])c([H])c([H])c3c1OC([H])([H])[C@@]4([H])c2c([H])c([H])c(OC([H])([H])[H])c(O[H])c2O[C@@]34[H]
Dalbergia odorifera (Jiangxiang)	MOL002996	odoricarpin	330.36	2.63	1	6	55.02	1.05	0.54	0.53	0.18	7.97	YVRAOSSDJCUVDM-NHYWBVRUSA-N		66.38	3	COc4ccc2c(O[C@H]3c1ccc(OC)c(OC)c1OC[C@H]23)c4O
Dalbergia odorifera (Jiangxiang)	MOL002997	3-(2-hydroxy-3,4-dimethoxyphenyl)-2H-chromen-7-ol	300.33	2.95	2	5	86.18	0.96	0.13	0.27	0.28	3.41	SZZKTMJLZNFNGL-UHFFFAOYSA-N	11779541	68.15	3	[H]Oc3c([H])c([H])c2C([H])=C(c1c([H])c([H])c(OC([H])([H])[H])c(OC([H])([H])[H])c1O[H])C([H])([H])Oc2c3[H]
Dalbergia odorifera (Jiangxiang)	MOL002999	Sativanone	300.33	2.68	1	5	85.63	0.61	0.08	0.27	0.28	16.4	JOVYBWHPTQRVNZ-AWEZNQCLSA-N	5321142	64.99	3	[H]Oc3c([H])c([H])c2C(=O)[C@]([H])(c1c([H])c([H])c(OC([H])([H])[H])c([H])c1OC([H])([H])[H])C([H])([H])Oc2c3[H]
Dalbergia odorifera (Jiangxiang)	MOL003000	Stevein	284.28	2.83	2	5	36.54	0.49	-0.36	0.24	0.32	1.8	MYVNFPJTNYAPDH-UHFFFAOYSA-N	5321501	79.9	2	[H]Oc3c([H])c([H])c([H])c(c1c([H])c(=O)oc2c([H])c(OC([H])([H])[H])c(O[H])c([H])c12)c3[H]
Dalbergia odorifera (Jiangxiang)	MOL003001	Vestitone	286.3	2.43	2	5	52.83	0.44	-0.13	0.24	0.34	15.61	WQCJOKYOIJVEFN-CYBMUJFWSA-N	44446897	75.99	2	[H]Oc3c([H])c([H])c2C(=O)[C@@]([H])(c1c([H])c([H])c(OC([H])([H])[H])c([H])c1O[H])C([H])([H])Oc2c3[H]
Dalbergia odorifera (Jiangxiang)	MOL003002	violanone	316.33	2.42	2	6	80.24	0.4	-0.09	0.3	0.29	16.7	ILOKNKKFXJKHMB-GFCCVEGCSA-N	44446884	85.22	3	[H]Oc3c([H])c([H])c2C(=O)[C@@]([H])(c1c([H])c([H])c(OC([H])([H])[H])c(O[H])c1OC([H])([H])[H])C([H])([H])Oc2c3[H]
Dalbergia odorifera (Jiangxiang)	MOL003003	Xenognosin B	284.28	2.32	2	5	72.71	0.52	-0.23	0.24	0.34	15.63	XKHHKXCBFHUOHM-UHFFFAOYSA-N	5280551	79.9	2	[H]Oc3c([H])c([H])c2c(=O)c(c1c([H])c([H])c(OC([H])([H])[H])c([H])c1O[H])c([H])oc2c3[H]
