# Supplementary material for: A network pharmacology approach to reveal the protective mechanism of Salvia miltiorrhiza-Dalbergia odorifera coupled-herbs on coronary heart disease
Source: Sci Rep. 2019 Dec 18;9:19343. doi: 10.1038/s41598-019-56050-5 (PMC6920415; doi:10.1038/s41598-019-56050-5)
Supplement: Supplementary file 4 — Supplementary Table S3 [file 41598_2019_56050_MOESM4_ESM.xlsx]

## Sheet: Potential targets
Supplementary Table S3. Potential targets of bioactive components in SMDOCH
Uniprot ID	Entry name	Protein names	Gene name	Gene ID
P10636	TAU_HUMAN	Microtubule-associated protein tau (Neurofibrillary tangle protein) (Paired helical filament-tau) (PHF-tau)	MAPT	4137
P21397	AOFA_HUMAN	Amine oxidase [flavin-containing] A (EC 1.4.3.4) (Monoamine oxidase type A) (MAO-A)	MAOA	4128
P27338	AOFB_HUMAN	Amine oxidase [flavin-containing] B (EC 1.4.3.4) (Monoamine oxidase type B) (MAO-B)	MAOB	4129
Q9NUW8	TYDP1_HUMAN	Tyrosyl-DNA phosphodiesterase 1 (Tyr-DNA phosphodiesterase 1) (EC 3.1.4.-)	TDP1	55775
P11511	CP19A_HUMAN	Aromatase (EC 1.14.14.14) (CYPXIX) (Cytochrome P-450AROM) (Cytochrome P450 19A1) (Estrogen synthase)	CYP19A1	1588
P30542	AA1R_HUMAN	Adenosine receptor A1	ADORA1	134
P23219	PGH1_HUMAN	Prostaglandin G/H synthase 1 (EC 1.14.99.1) (Cyclooxygenase-1) (COX-1) (Prostaglandin H2 synthase 1) (PGH synthase 1) (PGHS-1) (PHS 1) (Prostaglandin-endoperoxide synthase 1)	PTGS1	5742
P35354	PGH2_HUMAN	Prostaglandin G/H synthase 2 (EC 1.14.99.1) (Cyclooxygenase-2) (COX-2) (PHS II) (Prostaglandin H2 synthase 2) (PGH synthase 2) (PGHS-2) (Prostaglandin-endoperoxide synthase 2)	PTGS2	5743
P16152	CBR1_HUMAN	Carbonyl reductase [NADPH] 1 (EC 1.1.1.184) (15-hydroxyprostaglandin dehydrogenase [NADP(+)]) (EC 1.1.1.197) (NADPH-dependent carbonyl reductase 1) (Prostaglandin 9-ketoreductase) (Prostaglandin-E(2) 9-reductase) (EC 1.1.1.189) (Short chain dehydrogenase/reductase family 21C member 1)	CBR1	873
O75828	CBR3_HUMAN	Carbonyl reductase [NADPH] 3 (EC 1.1.1.184) (NADPH-dependent carbonyl reductase 3) (Short chain dehydrogenase/reductase family 21C member 2)	CBR3	874
P0DMS8	AA3R_HUMAN	Adenosine receptor A3	ADORA3	140
Q9UNQ0	ABCG2_HUMAN	ATP-binding cassette sub-family G member 2 (Breast cancer resistance protein) (CDw338) (Mitoxantrone resistance-associated protein) (Placenta-specific ATP-binding cassette transporter) (Urate exporter) (CD antigen CD338)	ABCG2	9429
P14061	DHB1_HUMAN	Estradiol 17-beta-dehydrogenase 1 (EC 1.1.1.62) (17-beta-hydroxysteroid dehydrogenase type 1) (17-beta-HSD 1) (20 alpha-hydroxysteroid dehydrogenase) (20-alpha-HSD) (E2DH) (Placental 17-beta-hydroxysteroid dehydrogenase) (Short chain dehydrogenase/reductase family 28C member 1)	HSD17B1	3292
Q9NYR8	RDH8_HUMAN	Retinol dehydrogenase 8 (EC 1.1.1.300) (Photoreceptor outer segment all-trans retinol dehydrogenase) (Short chain dehydrogenase/reductase family 28C member 2)	RDH8	50700
P03372	ESR1_HUMAN	Estrogen receptor (ER) (ER-alpha) (Estradiol receptor) (Nuclear receptor subfamily 3 group A member 1)	ESR1	2099
Q08257	QOR_HUMAN	Quinone oxidoreductase (EC 1.6.5.5) (NADPH:quinone reductase) (Zeta-crystallin)	CRYZ	1429
P18031	PTN1_HUMAN	Tyrosine-protein phosphatase non-receptor type 1 (EC 3.1.3.48) (Protein-tyrosine phosphatase 1B) (PTP-1B)	PTPN1	5770
P17706	PTN2_HUMAN	Tyrosine-protein phosphatase non-receptor type 2 (EC 3.1.3.48) (T-cell protein-tyrosine phosphatase) (TCPTP)	PTPN2	5771
P37059	DHB2_HUMAN	Estradiol 17-beta-dehydrogenase 2 (EC 1.1.1.62) (17-beta-hydroxysteroid dehydrogenase type 2) (17-beta-HSD 2) (20 alpha-hydroxysteroid dehydrogenase) (20-alpha-HSD) (E2DH) (Microsomal 17-beta-hydroxysteroid dehydrogenase) (Short chain dehydrogenase/reductase family 9C member 2) (Testosterone 17-beta-dehydrogenase) (EC 1.1.1.239)	HSD17B2	3294
P80365	DHI2_HUMAN	Corticosteroid 11-beta-dehydrogenase isozyme 2 (EC 1.1.1.-) (11-beta-hydroxysteroid dehydrogenase type 2) (11-DH2) (11-beta-HSD2) (11-beta-hydroxysteroid dehydrogenase type II) (11-HSD type II) (11-beta-HSD type II) (NAD-dependent 11-beta-hydroxysteroid dehydrogenase) (11-beta-HSD) (Short chain dehydrogenase/reductase family 9C member 3)	HSD11B2	3291
Q92731	ESR2_HUMAN	Estrogen receptor beta (ER-beta) (Nuclear receptor subfamily 3 group A member 2)	ESR2	2100
P00533	EGFR_HUMAN	Epidermal growth factor receptor (EC 2.7.10.1) (Proto-oncogene c-ErbB-1) (Receptor tyrosine-protein kinase erbB-1)	EGFR	1956
P04626	ERBB2_HUMAN	Receptor tyrosine-protein kinase erbB-2 (EC 2.7.10.1) (Metastatic lymph node gene 19 protein) (MLN 19) (Proto-oncogene Neu) (Proto-oncogene c-ErbB-2) (Tyrosine kinase-type cell surface receptor HER2) (p185erbB2) (CD antigen CD340)	ERBB2	2064
P21860	ERBB3_HUMAN	Receptor tyrosine-protein kinase erbB-3 (EC 2.7.10.1) (Proto-oncogene-like protein c-ErbB-3) (Tyrosine kinase-type cell surface receptor HER3)	ERBB3	2065
Q15303	ERBB4_HUMAN	Receptor tyrosine-protein kinase erbB-4 (EC 2.7.10.1) (Proto-oncogene-like protein c-ErbB-4) (Tyrosine kinase-type cell surface receptor HER4) (p180erbB4) [Cleaved into: ERBB4 intracellular domain (4ICD) (E4ICD) (s80HER4)]	ERBB4	2066
P27815	PDE4A_HUMAN	cAMP-specific 3',5'-cyclic phosphodiesterase 4A (EC 3.1.4.53) (DPDE2) (PDE46)	PDE4A	5141
Q9HAW7	UD17_HUMAN	UDP-glucuronosyltransferase 1-7 (UDPGT 1-7) (UGT1*7) (UGT1-07) (UGT1.7) (EC 2.4.1.17) (UDP-glucuronosyltransferase 1-G) (UGT-1G) (UGT1G) (UDP-glucuronosyltransferase 1A7)	UGT1A7	54577
Q9HAW9	UD18_HUMAN	UDP-glucuronosyltransferase 1-8 (UDPGT 1-8) (UGT1*8) (UGT1-08) (UGT1.8) (EC 2.4.1.17) (UDP-glucuronosyltransferase 1-H) (UGT-1H) (UGT1H) (UDP-glucuronosyltransferase 1A8)	UGT1A8	54576
P22309	UD11_HUMAN	UDP-glucuronosyltransferase 1-1 (UDPGT 1-1) (UGT1*1) (UGT1-01) (UGT1.1) (EC 2.4.1.17) (Bilirubin-specific UDPGT isozyme 1) (hUG-BR1) (UDP-glucuronosyltransferase 1-A) (UGT-1A) (UGT1A) (UDP-glucuronosyltransferase 1A1)	UGT1A1	54658
Q9HAW8	UD110_HUMAN	UDP-glucuronosyltransferase 1-10 (UDPGT 1-10) (UGT1*10) (UGT1-10) (UGT1.10) (EC 2.4.1.17) (UDP-glucuronosyltransferase 1-J) (UGT-1J) (UGT1J) (UDP-glucuronosyltransferase 1A10)	UGT1A10	54575
O60656	UD19_HUMAN	UDP-glucuronosyltransferase 1-9 (UDPGT 1-9) (UGT1*9) (UGT1-09) (UGT1.9) (EC 2.4.1.17) (UDP-glucuronosyltransferase 1-I) (UGT-1I) (UGT1I) (UDP-glucuronosyltransferase 1A9) (lugP4)	UGT1A9	54600
P04798	CP1A1_HUMAN	Cytochrome P450 1A1 (EC 1.14.14.1) (CYPIA1) (Cytochrome P450 form 6) (Cytochrome P450-C) (Cytochrome P450-P1)	CYP1A1	1543
Q14790	CASP8_HUMAN	Caspase-8 (CASP-8) (EC 3.4.22.61) (Apoptotic cysteine protease) (Apoptotic protease Mch-5) (CAP4) (FADD-homologous ICE/ced-3-like protease) (FADD-like ICE) (FLICE) (ICE-like apoptotic protease 5) (MORT1-associated ced-3 homolog) (MACH) [Cleaved into: Caspase-8 subunit p18; Caspase-8 subunit p10]	CASP8	841
P42574	CASP3_HUMAN	Caspase-3 (CASP-3) (EC 3.4.22.56) (Apopain) (Cysteine protease CPP32) (CPP-32) (Protein Yama) (SREBP cleavage activity 1) (SCA-1) [Cleaved into: Caspase-3 subunit p17; Caspase-3 subunit p12]	CASP3	836
Q16678	CP1B1_HUMAN	Cytochrome P450 1B1 (EC 1.14.14.1) (CYPIB1)	CYP1B1	1545
P55211	CASP9_HUMAN	Caspase-9 (CASP-9) (EC 3.4.22.62) (Apoptotic protease Mch-6) (Apoptotic protease-activating factor 3) (APAF-3) (ICE-like apoptotic protease 6) (ICE-LAP6) [Cleaved into: Caspase-9 subunit p35; Caspase-9 subunit p10]	CASP9	842
P05177	CP1A2_HUMAN	Cytochrome P450 1A2 (EC 1.14.14.1) (CYPIA2) (Cholesterol 25-hydroxylase) (Cytochrome P(3)450) (Cytochrome P450 4) (Cytochrome P450-P3)	CYP1A2	1544
Q07869	PPARA_HUMAN	Peroxisome proliferator-activated receptor alpha (PPAR-alpha) (Nuclear receptor subfamily 1 group C member 1)	PPARA	5465
P08183	MDR1_HUMAN	Multidrug resistance protein 1 (EC 7.6.2.2) (ATP-binding cassette sub-family B member 1) (P-glycoprotein 1) (CD antigen CD243)	ABCB1	5243
P04114	APOB_HUMAN	Apolipoprotein B-100 (Apo B-100) [Cleaved into: Apolipoprotein B-48 (Apo B-48)]	APOB	338
P13500	CCL2_HUMAN	C-C motif chemokine 2 (HC11) (Monocyte chemoattractant protein 1) (Monocyte chemotactic and activating factor) (MCAF) (Monocyte chemotactic protein 1) (MCP-1) (Monocyte secretory protein JE) (Small-inducible cytokine A2)	CCL2	6347
P09601	HMOX1_HUMAN	Heme oxygenase 1 (HO-1) (EC 1.14.14.18)	HMOX1	3162
P17096	HMGA1_HUMAN	High mobility group protein HMG-I/HMG-Y (HMG-I(Y)) (High mobility group AT-hook protein 1) (High mobility group protein A1) (High mobility group protein R)	HMGA1	3159
Q13905	RPGF1_HUMAN	Rap guanine nucleotide exchange factor 1 (CRK SH3-binding GNRP) (Guanine nucleotide-releasing factor 2) (Protein C3G)	RAPGEF1	2889
P01130	LDLR_HUMAN	Low-density lipoprotein receptor (LDL receptor)	LDLR	3949
O60603	TLR2_HUMAN	Toll-like receptor 2 (Toll/interleukin-1 receptor-like protein 4) (CD antigen CD282)	TLR2	7097
Q12809	KCNH2_HUMAN	Potassium voltage-gated channel subfamily H member 2 (Eag homolog) (Ether-a-go-go-related gene potassium channel 1) (ERG-1) (Eag-related protein 1) (Ether-a-go-go-related protein 1) (H-ERG) (hERG-1) (hERG1) (Voltage-gated potassium channel subunit Kv11.1)	KCNH2	3757
Q15848	ADIPO_HUMAN	Adiponectin (30 kDa adipocyte complement-related protein) (Adipocyte complement-related 30 kDa protein) (ACRP30) (Adipocyte, C1q and collagen domain-containing protein) (Adipose most abundant gene transcript 1 protein) (apM-1) (Gelatin-binding protein)	ADIPOQ	9370
P06307	CCKN_HUMAN	Cholecystokinin (CCK) [Cleaved into: Cholecystokinin-58 (CCK58); Cholecystokinin-58 desnonopeptide ((1-49)-CCK58); Cholecystokinin-39 (CCK39); Cholecystokinin-33 (CCK33); Cholecystokinin-25 (CCK25); Cholecystokinin-18 (CCK18); Cholecystokinin-12 (CCK12); Cholecystokinin-8 (CCK8); Cholecystokinin-7 (CCK7); Cholecystokinin-5 (CCK5)]	CCK	885
P23560	BDNF_HUMAN	Brain-derived neurotrophic factor (BDNF) (Abrineurin)	BDNF	627
O00767	ACOD_HUMAN	Acyl-CoA desaturase (EC 1.14.19.1) (Delta(9)-desaturase) (Delta-9 desaturase) (Fatty acid desaturase) (Stearoyl-CoA desaturase) (hSCD1)	SCD	6319
Q07108	CD69_HUMAN	Early activation antigen CD69 (Activation inducer molecule) (AIM) (BL-AC/P26) (C-type lectin domain family 2 member C) (EA1) (Early T-cell activation antigen p60) (GP32/28) (Leukocyte surface antigen Leu-23) (MLR-3) (CD antigen CD69)	CD69	969
Q12791	KCMA1_HUMAN	Calcium-activated potassium channel subunit alpha-1 (BK channel) (BKCA alpha) (Calcium-activated potassium channel, subfamily M subunit alpha-1) (K(VCA)alpha) (KCa1.1) (Maxi K channel) (MaxiK) (Slo-alpha) (Slo1) (Slowpoke homolog) (Slo homolog) (hSlo)	KCNMA1	3778
P42081	CD86_HUMAN	T-lymphocyte activation antigen CD86 (Activation B7-2 antigen) (B70) (BU63) (CTLA-4 counter-receptor B7.2) (FUN-1) (CD antigen CD86)	CD86	942
P54868	HMCS2_HUMAN	Hydroxymethylglutaryl-CoA synthase, mitochondrial (HMG-CoA synthase) (EC 2.3.3.10) (3-hydroxy-3-methylglutaryl coenzyme A synthase)	HMGCS2	3158
Q86SK9	SCD5_HUMAN	Stearoyl-CoA desaturase 5 (EC 1.14.19.1) (Acyl-CoA-desaturase 4) (HSCD5) (Stearoyl-CoA 9-desaturase) (Stearoyl-CoA desaturase 2)	SCD5	79966
P01375	TNFA_HUMAN	Tumor necrosis factor (Cachectin) (TNF-alpha) (Tumor necrosis factor ligand superfamily member 2) (TNF-a) [Cleaved into: Tumor necrosis factor, membrane form (N-terminal fragment) (NTF); Intracellular domain 1 (ICD1); Intracellular domain 2 (ICD2); C-domain 1; C-domain 2; Tumor necrosis factor, soluble form]	TNF	7124
Q01581	HMCS1_HUMAN	Hydroxymethylglutaryl-CoA synthase, cytoplasmic (HMG-CoA synthase) (EC 2.3.3.10) (3-hydroxy-3-methylglutaryl coenzyme A synthase)	HMGCS1	3157
A8MYU2	KCNU1_HUMAN	Potassium channel subfamily U member 1 (Calcium-activated potassium channel subunit alpha-3) (Calcium-activated potassium channel, subfamily M subunit alpha-3) (KCa5) (Slowpoke homolog 3)	KCNU1	157855
P33527	MRP1_HUMAN	Multidrug resistance-associated protein 1 (ATP-binding cassette sub-family C member 1) (Leukotriene C(4) transporter) (LTC4 transporter)	ABCC1	4363
O15296	LX15B_HUMAN	Arachidonate 15-lipoxygenase B (15-LOX-B) (EC 1.13.11.33) (15-lipoxygenase 2) (15-LOX-2) (Arachidonate 15-lipoxygenase type II) (Linoleate 13-lipoxygenase 15-LOb) (EC 1.13.11.-)	ALOX15B	247
P09917	LOX5_HUMAN	Arachidonate 5-lipoxygenase (5-LO) (5-lipoxygenase) (EC 1.13.11.34)	ALOX5	240
P16050	LOX15_HUMAN	Arachidonate 15-lipoxygenase (15-LOX) (15-LOX-1) (EC 1.13.11.33) (12/15-lipoxygenase) (Arachidonate 12-lipoxygenase, leukocyte-type) (12-LOX) (EC 1.13.11.31) (Arachidonate omega-6 lipoxygenase)	ALOX15	246
P18054	LOX12_HUMAN	Arachidonate 12-lipoxygenase, 12S-type (12S-LOX) (12S-lipoxygenase) (EC 1.13.11.31) (Lipoxin synthase 12-LO) (EC 3.3.2.-) (Platelet-type lipoxygenase 12)	ALOX12	239
O75342	LX12B_HUMAN	Arachidonate 12-lipoxygenase, 12R-type (12R-LOX) (12R-lipoxygenase) (EC 1.13.11.-) (Epidermis-type lipoxygenase 12)	ALOX12B	242
Q9BYJ1	LOXE3_HUMAN	Hydroperoxide isomerase ALOXE3 (EC 5.4.4.7) (Epidermis-type lipoxygenase 3) (Epidermal LOX-3) (e-LOX-3) (eLOX-3) (Hydroperoxy icosatetraenoate dehydratase) (EC 4.2.1.152)	ALOXE3	59344
P06241	FYN_HUMAN	Tyrosine-protein kinase Fyn (EC 2.7.10.2) (Proto-oncogene Syn) (Proto-oncogene c-Fyn) (Src-like kinase) (SLK) (p59-Fyn)	FYN	2534
P07947	YES_HUMAN	Tyrosine-protein kinase Yes (EC 2.7.10.2) (Proto-oncogene c-Yes) (p61-Yes)	YES1	7525
P09769	FGR_HUMAN	Tyrosine-protein kinase Fgr (EC 2.7.10.2) (Gardner-Rasheed feline sarcoma viral (v-fgr) oncogene homolog) (Proto-oncogene c-Fgr) (p55-Fgr) (p58-Fgr) (p58c-Fgr)	FGR	2268
P12931	SRC_HUMAN	Proto-oncogene tyrosine-protein kinase Src (EC 2.7.10.2) (Proto-oncogene c-Src) (pp60c-src) (p60-Src)	SRC	6714
P42685	FRK_HUMAN	Tyrosine-protein kinase FRK (EC 2.7.10.2) (FYN-related kinase) (Nuclear tyrosine protein kinase RAK) (Protein-tyrosine kinase 5)	FRK	2444
Q13627	DYR1A_HUMAN	Dual specificity tyrosine-phosphorylation-regulated kinase 1A (EC 2.7.12.1) (Dual specificity YAK1-related kinase) (HP86) (Protein kinase minibrain homolog) (MNBH) (hMNB)	DYRK1A	1859
P55789	ALR_HUMAN	FAD-linked sulfhydryl oxidase ALR (EC 1.8.3.2) (Augmenter of liver regeneration) (hERV1) (Hepatopoietin)	GFER	2671
P37058	DHB3_HUMAN	Testosterone 17-beta-dehydrogenase 3 (EC 1.1.1.64) (17-beta-hydroxysteroid dehydrogenase type 3) (17-beta-HSD 3) (Short chain dehydrogenase/reductase family 12C member 2) (Testicular 17-beta-hydroxysteroid dehydrogenase)	HSD17B3	3293
Q53GQ0	DHB12_HUMAN	Very-long-chain 3-oxoacyl-CoA reductase (EC 1.1.1.330) (17-beta-hydroxysteroid dehydrogenase 12) (17-beta-HSD 12) (3-ketoacyl-CoA reductase) (KAR) (Estradiol 17-beta-dehydrogenase 12) (EC 1.1.1.62) (Short chain dehydrogenase/reductase family 12C member 1)	HSD17B12	51144
P14174	MIF_HUMAN	Macrophage migration inhibitory factor (MIF) (EC 5.3.2.1) (Glycosylation-inhibiting factor) (GIF) (L-dopachrome isomerase) (L-dopachrome tautomerase) (EC 5.3.3.12) (Phenylpyruvate tautomerase)	MIF	4282
P17948	VGFR1_HUMAN	Vascular endothelial growth factor receptor 1 (VEGFR-1) (EC 2.7.10.1) (Fms-like tyrosine kinase 1) (FLT-1) (Tyrosine-protein kinase FRT) (Tyrosine-protein kinase receptor FLT) (FLT) (Vascular permeability factor receptor)	FLT1	2321
P35916	VGFR3_HUMAN	Vascular endothelial growth factor receptor 3 (VEGFR-3) (EC 2.7.10.1) (Fms-like tyrosine kinase 4) (FLT-4) (Tyrosine-protein kinase receptor FLT4)	FLT4	2324
P35968	VGFR2_HUMAN	Vascular endothelial growth factor receptor 2 (VEGFR-2) (EC 2.7.10.1) (Fetal liver kinase 1) (FLK-1) (Kinase insert domain receptor) (KDR) (Protein-tyrosine kinase receptor flk-1) (CD antigen CD309)	KDR	3791
P15121	ALDR_HUMAN	Aldose reductase (AR) (EC 1.1.1.21) (Aldehyde reductase) (Aldo-keto reductase family 1 member B1)	AKR1B1	231
C9JRZ8	AK1BF_HUMAN	Aldo-keto reductase family 1 member B15 (EC 1.1.1.-) (Estradiol 17-beta-dehydrogenase AKR1B15) (EC 1.1.1.62)	AKR1B15	441282
O60218	AK1BA_HUMAN	Aldo-keto reductase family 1 member B10 (EC 1.1.1.-) (ARL-1) (Aldose reductase-like) (Aldose reductase-related protein) (ARP) (hARP) (Small intestine reductase) (SI reductase)	AKR1B10	57016
P14550	AK1A1_HUMAN	Alcohol dehydrogenase [NADP(+)] (EC 1.1.1.2) (Aldehyde reductase) (Aldo-keto reductase family 1 member A1)	AKR1A1	10327
Q96JD6	AKCL2_HUMAN	1,5-anhydro-D-fructose reductase (AF reductase) (EC 1.1.1.263) (Aldo-keto reductase family 1 member C-like protein 2) (Aldo-keto reductase family 1 member E2) (LoopADR) (Testis aldo-keto reductase) (htAKR) (Testis-specific protein) (hTSP)	AKR1E2	83592
O15438	MRP3_HUMAN	Canalicular multispecific organic anion transporter 2 (ATP-binding cassette sub-family C member 3) (Multi-specific organic anion transporter D) (MOAT-D) (Multidrug resistance-associated protein 3)	ABCC3	8714
Q92887	MRP2_HUMAN	Canalicular multispecific organic anion transporter 1 (ATP-binding cassette sub-family C member 2) (Canalicular multidrug resistance protein) (Multidrug resistance-associated protein 2)	ABCC2	1244
P03956	MMP1_HUMAN	Interstitial collagenase (EC 3.4.24.7) (Fibroblast collagenase) (Matrix metalloproteinase-1) (MMP-1) [Cleaved into: 22 kDa interstitial collagenase; 27 kDa interstitial collagenase]	MMP1	4312
P08254	MMP3_HUMAN	Stromelysin-1 (SL-1) (EC 3.4.24.17) (Matrix metalloproteinase-3) (MMP-3) (Transin-1)	MMP3	4314
P39900	MMP12_HUMAN	Macrophage metalloelastase (MME) (EC 3.4.24.65) (Macrophage elastase) (ME) (hME) (Matrix metalloproteinase-12) (MMP-12)	MMP12	4321
P45452	MMP13_HUMAN	Collagenase 3 (EC 3.4.24.-) (Matrix metalloproteinase-13) (MMP-13)	MMP13	4322
P09238	MMP10_HUMAN	Stromelysin-2 (SL-2) (EC 3.4.24.22) (Matrix metalloproteinase-10) (MMP-10) (Transin-2)	MMP10	4319
Q9H306	MMP27_HUMAN	Matrix metalloproteinase-27 (MMP-27) (EC 3.4.24.-)	MMP27	64066
O60882	MMP20_HUMAN	Matrix metalloproteinase-20 (MMP-20) (EC 3.4.24.-) (Enamel metalloproteinase) (Enamelysin)	MMP20	9313
P08253	MMP2_HUMAN	72 kDa type IV collagenase (EC 3.4.24.24) (72 kDa gelatinase) (Gelatinase A) (Matrix metalloproteinase-2) (MMP-2) (TBE-1) [Cleaved into: PEX]	MMP2	4313
P05091	ALDH2_HUMAN	Aldehyde dehydrogenase, mitochondrial (EC 1.2.1.3) (ALDH class 2) (ALDH-E2) (ALDHI)	ALDH2	217
O75891	AL1L1_HUMAN	Cytosolic 10-formyltetrahydrofolate dehydrogenase (10-FTHFDH) (FDH) (EC 1.5.1.6) (Aldehyde dehydrogenase family 1 member L1)	ALDH1L1	10840
O94788	AL1A2_HUMAN	Retinal dehydrogenase 2 (RALDH 2) (RalDH2) (EC 1.2.1.36) (Aldehyde dehydrogenase family 1 member A2) (Retinaldehyde-specific dehydrogenase type 2) (RALDH(II))	ALDH1A2	8854
P00352	AL1A1_HUMAN	Retinal dehydrogenase 1 (RALDH 1) (RalDH1) (EC 1.2.1.-) (EC 1.2.1.36) (ALDH-E1) (ALHDII) (Aldehyde dehydrogenase family 1 member A1) (Aldehyde dehydrogenase, cytosolic)	ALDH1A1	216
P30837	AL1B1_HUMAN	Aldehyde dehydrogenase X, mitochondrial (EC 1.2.1.3) (Aldehyde dehydrogenase 5) (Aldehyde dehydrogenase family 1 member B1)	ALDH1B1	219
P47895	AL1A3_HUMAN	Aldehyde dehydrogenase family 1 member A3 (EC 1.2.1.5) (Aldehyde dehydrogenase 6) (Retinaldehyde dehydrogenase 3) (RALDH-3) (RalDH3)	ALDH1A3	220
Q3SY69	AL1L2_HUMAN	Mitochondrial 10-formyltetrahydrofolate dehydrogenase (Mitochondrial 10-FTHFDH) (mtFDH) (EC 1.5.1.6) (Aldehyde dehydrogenase family 1 member L2)	ALDH1L2	160428
P01019	ANGT_HUMAN	Angiotensinogen (Serpin A8) [Cleaved into: Angiotensin-1 (Angiotensin 1-10) (Angiotensin I) (Ang I); Angiotensin-2 (Angiotensin 1-8) (Angiotensin II) (Ang II); Angiotensin-3 (Angiotensin 2-8) (Angiotensin III) (Ang III) (Des-Asp[1]-angiotensin II); Angiotensin-4 (Angiotensin 3-8) (Angiotensin IV) (Ang IV); Angiotensin 1-9; Angiotensin 1-7; Angiotensin 1-5; Angiotensin 1-4]	AGT	183
P0DMM9	ST1A3_HUMAN	Sulfotransferase 1A3 (ST1A3) (EC 2.8.2.1) (Aryl sulfotransferase 1A3/1A4) (Catecholamine-sulfating phenol sulfotransferase) (HAST3) (M-PST) (Monoamine-sulfating phenol sulfotransferase) (Placental estrogen sulfotransferase) (Sulfotransferase 1A3/1A4) (Sulfotransferase, monoamine-preferring) (Thermolabile phenol sulfotransferase) (TL-PST)	SULT1A3	6818
P50225	ST1A1_HUMAN	Sulfotransferase 1A1 (ST1A1) (EC 2.8.2.1) (Aryl sulfotransferase 1) (HAST1/HAST2) (Phenol sulfotransferase 1) (Phenol-sulfating phenol sulfotransferase 1) (P-PST 1) (ST1A3) (Thermostable phenol sulfotransferase) (Ts-PST)	SULT1A1	6817
P05093	CP17A_HUMAN	Steroid 17-alpha-hydroxylase/17,20 lyase (EC 1.14.14.19) (17-alpha-hydroxyprogesterone aldolase) (EC 1.14.14.32) (CYPXVII) (Cytochrome P450 17A1) (Cytochrome P450-C17) (Cytochrome P450c17) (Steroid 17-alpha-monooxygenase)	CYP17A1	1586
P55055	NR1H2_HUMAN	Oxysterols receptor LXR-beta (Liver X receptor beta) (Nuclear receptor NER) (Nuclear receptor subfamily 1 group H member 2) (Ubiquitously-expressed nuclear receptor)	NR1H2	7376
Q13133	NR1H3_HUMAN	Oxysterols receptor LXR-alpha (Liver X receptor alpha) (Nuclear receptor subfamily 1 group H member 3)	NR1H3	10062
P04035	HMDH_HUMAN	3-hydroxy-3-methylglutaryl-coenzyme A reductase (HMG-CoA reductase) (EC 1.1.1.34)	HMGCR	3156
Q12772	SRBP2_HUMAN	Sterol regulatory element-binding protein 2 (SREBP-2) (Class D basic helix-loop-helix protein 2) (bHLHd2) (Sterol regulatory element-binding transcription factor 2) [Cleaved into: Processed sterol regulatory element-binding protein 2]	SREBF2	6721
P36956	SRBP1_HUMAN	Sterol regulatory element-binding protein 1 (SREBP-1) (Class D basic helix-loop-helix protein 1) (bHLHd1) (Sterol regulatory element-binding transcription factor 1) [Cleaved into: Processed sterol regulatory element-binding protein 1]	SREBF1	6720
P10275	ANDR_HUMAN	Androgen receptor (Dihydrotestosterone receptor) (Nuclear receptor subfamily 3 group C member 4)	AR	367
P98155	VLDLR_HUMAN	Very low-density lipoprotein receptor (VLDL receptor) (VLDL-R)	VLDLR	7436
Q14114	LRP8_HUMAN	Low-density lipoprotein receptor-related protein 8 (LRP-8) (Apolipoprotein E receptor 2)	LRP8	7804
P31645	SC6A4_HUMAN	Sodium-dependent serotonin transporter (SERT) (5HT transporter) (5HTT) (Solute carrier family 6 member 4)	SLC6A4	6532
P06276	CHLE_HUMAN	Cholinesterase (EC 3.1.1.8) (Acylcholine acylhydrolase) (Butyrylcholine esterase) (Choline esterase II) (Pseudocholinesterase)	BCHE	590
P22303	ACES_HUMAN	Acetylcholinesterase (AChE) (EC 3.1.1.7)	ACHE	43
P23975	SC6A2_HUMAN	Sodium-dependent noradrenaline transporter (Norepinephrine transporter) (NET) (Solute carrier family 6 member 2)	SLC6A2	6530
Q16850	CP51A_HUMAN	Lanosterol 14-alpha demethylase (LDM) (EC 1.14.14.154) (CYPLI) (Cytochrome P450 51A1) (Cytochrome P450-14DM) (Cytochrome P45014DM) (Cytochrome P450LI) (Sterol 14-alpha demethylase)	CYP51A1	1595
P14780	MMP9_HUMAN	Matrix metalloproteinase-9 (MMP-9) (EC 3.4.24.35) (92 kDa gelatinase) (92 kDa type IV collagenase) (Gelatinase B) (GELB) [Cleaved into: 67 kDa matrix metalloproteinase-9; 82 kDa matrix metalloproteinase-9]	MMP9	4318
P28907	CD38_HUMAN	ADP-ribosyl cyclase/cyclic ADP-ribose hydrolase 1 (EC 3.2.2.6) (2'-phospho-ADP-ribosyl cyclase) (2'-phospho-ADP-ribosyl cyclase/2'-phospho-cyclic-ADP-ribose transferase) (EC 2.4.99.20) (2'-phospho-cyclic-ADP-ribose transferase) (ADP-ribosyl cyclase 1) (ADPRC 1) (Cyclic ADP-ribose hydrolase 1) (cADPr hydrolase 1) (T10) (CD antigen CD38)	CD38	952
P47989	XDH_HUMAN	Xanthine dehydrogenase/oxidase [Includes: Xanthine dehydrogenase (XD) (EC 1.17.1.4); Xanthine oxidase (XO) (EC 1.17.3.2) (Xanthine oxidoreductase) (XOR)]	XDH	7498
Q04760	LGUL_HUMAN	Lactoylglutathione lyase (EC 4.4.1.5) (Aldoketomutase) (Glyoxalase I) (Glx I) (Ketone-aldehyde mutase) (Methylglyoxalase) (S-D-lactoylglutathione methylglyoxal lyase)	GLO1	2739
Q15046	SYK_HUMAN	Lysine--tRNA ligase (EC 2.7.7.-) (EC 6.1.1.6) (Lysyl-tRNA synthetase) (LysRS)	KARS	3735
P45983	MK08_HUMAN	Mitogen-activated protein kinase 8 (MAP kinase 8) (MAPK 8) (EC 2.7.11.24) (JNK-46) (Stress-activated protein kinase 1c) (SAPK1c) (Stress-activated protein kinase JNK1) (c-Jun N-terminal kinase 1)	MAPK8	5599
P05412	JUN_HUMAN	Transcription factor AP-1 (Activator protein 1) (AP1) (Proto-oncogene c-Jun) (V-jun avian sarcoma virus 17 oncogene homolog) (p39)	JUN	3725
P01100	FOS_HUMAN	Proto-oncogene c-Fos (Cellular oncogene fos) (G0/G1 switch regulatory protein 7)	FOS	2353
P24941	CDK2_HUMAN	Cyclin-dependent kinase 2 (EC 2.7.11.22) (Cell division protein kinase 2) (p33 protein kinase)	CDK2	1017
Q15796	SMAD2_HUMAN	Mothers against decapentaplegic homolog 2 (MAD homolog 2) (Mothers against DPP homolog 2) (JV18-1) (Mad-related protein 2) (hMAD-2) (SMAD family member 2) (SMAD 2) (Smad2) (hSMAD2)	SMAD2	4087
P31749	AKT1_HUMAN	RAC-alpha serine/threonine-protein kinase (EC 2.7.11.1) (Protein kinase B) (PKB) (Protein kinase B alpha) (PKB alpha) (Proto-oncogene c-Akt) (RAC-PK-alpha)	AKT1	207
P20248	CCNA2_HUMAN	Cyclin-A2 (Cyclin-A) (Cyclin A)	CCNA2	890
P15692	VEGFA_HUMAN	Vascular endothelial growth factor A (VEGF-A) (Vascular permeability factor) (VPF)	VEGFA	7422
P11387	TOP1_HUMAN	DNA topoisomerase 1 (EC 5.99.1.2) (DNA topoisomerase I)	TOP1	7150
Q07817	B2CL1_HUMAN	Bcl-2-like protein 1 (Bcl2-L-1) (Apoptosis regulator Bcl-X)	BCL2L1	598
P04637	P53_HUMAN	Cellular tumor antigen p53 (Antigen NY-CO-13) (Phosphoprotein p53) (Tumor suppressor p53)	TP53	7157
P42345	MTOR_HUMAN	Serine/threonine-protein kinase mTOR (EC 2.7.11.1) (FK506-binding protein 12-rapamycin complex-associated protein 1) (FKBP12-rapamycin complex-associated protein) (Mammalian target of rapamycin) (mTOR) (Mechanistic target of rapamycin) (Rapamycin and FKBP12 target 1) (Rapamycin target protein 1)	MTOR	2475
Q15910	EZH2_HUMAN	Histone-lysine N-methyltransferase EZH2 (EC 2.1.1.43) (ENX-1) (Enhancer of zeste homolog 2) (Lysine N-methyltransferase 6)	EZH2	2146
P37231	PPARG_HUMAN	Peroxisome proliferator-activated receptor gamma (PPAR-gamma) (Nuclear receptor subfamily 1 group C member 3)	PPARG	5468
Q12778	FOXO1_HUMAN	Forkhead box protein O1 (Forkhead box protein O1A) (Forkhead in rhabdomyosarcoma)	FOXO1	2308
O00206	TLR4_HUMAN	Toll-like receptor 4 (hToll) (CD antigen CD284)	TLR4	7099
Q16236	NF2L2_HUMAN	Nuclear factor erythroid 2-related factor 2 (NF-E2-related factor 2) (NFE2-related factor 2) (HEBP1) (Nuclear factor, erythroid derived 2, like 2)	NFE2L2	4780
P51812	KS6A3_HUMAN	Ribosomal protein S6 kinase alpha-3 (S6K-alpha-3) (EC 2.7.11.1) (90 kDa ribosomal protein S6 kinase 3) (p90-RSK 3) (p90RSK3) (Insulin-stimulated protein kinase 1) (ISPK-1) (MAP kinase-activated protein kinase 1b) (MAPK-activated protein kinase 1b) (MAPKAP kinase 1b) (MAPKAPK-1b) (Ribosomal S6 kinase 2) (RSK-2) (pp90RSK2)	RPS6KA3	6197
O75173	ATS4_HUMAN	A disintegrin and metalloproteinase with thrombospondin motifs 4 (ADAM-TS 4) (ADAM-TS4) (ADAMTS-4) (EC 3.4.24.82) (ADMP-1) (Aggrecanase-1)	ADAMTS4	9507
P07900	HS90A_HUMAN	Heat shock protein HSP 90-alpha (Heat shock 86 kDa) (HSP 86) (HSP86) (Lipopolysaccharide-associated protein 2) (LAP-2) (LPS-associated protein 2) (Renal carcinoma antigen NY-REN-38)	HSP90AA1	3320
P02766	TTHY_HUMAN	Transthyretin (ATTR) (Prealbumin) (TBPA)	TTR	7276
P41279	M3K8_HUMAN	Mitogen-activated protein kinase kinase kinase 8 (EC 2.7.11.25) (Cancer Osaka thyroid oncogene) (Proto-oncogene c-Cot) (Serine/threonine-protein kinase cot) (Tumor progression locus 2) (TPL-2)	MAP3K8	1326
O60602	TLR5_HUMAN	Toll-like receptor 5 (Toll/interleukin-1 receptor-like protein 3)	TLR5	7100
P11802	CDK4_HUMAN	Cyclin-dependent kinase 4 (EC 2.7.11.22) (Cell division protein kinase 4) (PSK-J3)	CDK4	1019
P80188	NGAL_HUMAN	Neutrophil gelatinase-associated lipocalin (NGAL) (25 kDa alpha-2-microglobulin-related subunit of MMP-9) (Lipocalin-2) (Oncogene 24p3) (Siderocalin) (p25)	LCN2	3934
Q16594	TAF9_HUMAN	Transcription initiation factor TFIID subunit 9 (RNA polymerase II TBP-associated factor subunit G) (STAF31/32) (Transcription initiation factor TFIID 31 kDa subunit) (TAFII-31) (TAFII31) (Transcription initiation factor TFIID 32 kDa subunit) (TAFII-32) (TAFII32)	TAF9	6880
Q15329	E2F5_HUMAN	Transcription factor E2F5 (E2F-5)	E2F5	1875
P01344	IGF2_HUMAN	Insulin-like growth factor II (IGF-II) (Somatomedin-A) (T3M-11-derived growth factor) [Cleaved into: Insulin-like growth factor II; Insulin-like growth factor II Ala-25 Del; Preptin]	IGF2	3481
P05019	IGF1_HUMAN	Insulin-like growth factor I (IGF-I) (Mechano growth factor) (MGF) (Somatomedin-C)	IGF1	3479
Q96GD4	AURKB_HUMAN	Aurora kinase B (EC 2.7.11.1) (Aurora 1) (Aurora- and IPL1-like midbody-associated protein 1) (AIM-1) (Aurora/IPL1-related kinase 2) (ARK-2) (Aurora-related kinase 2) (STK-1) (Serine/threonine-protein kinase 12) (Serine/threonine-protein kinase 5) (Serine/threonine-protein kinase aurora-B)	AURKB	9212
Q9H2K2	TNKS2_HUMAN	Tankyrase-2 (TANK2) (EC 2.4.2.30) (ADP-ribosyltransferase diphtheria toxin-like 6) (ARTD6) (Poly [ADP-ribose] polymerase 5B) (TNKS-2) (TRF1-interacting ankyrin-related ADP-ribose polymerase 2) (Tankyrase II) (Tankyrase-like protein) (Tankyrase-related protein)	TNKS2	80351
O14763	TR10B_HUMAN	Tumor necrosis factor receptor superfamily member 10B (Death receptor 5) (TNF-related apoptosis-inducing ligand receptor 2) (TRAIL receptor 2) (TRAIL-R2) (CD antigen CD262)	TNFRSF10B	8795
Q99986	VRK1_HUMAN	Serine/threonine-protein kinase VRK1 (EC 2.7.11.1) (Vaccinia-related kinase 1)	VRK1	7443
Q15418	KS6A1_HUMAN	Ribosomal protein S6 kinase alpha-1 (S6K-alpha-1) (EC 2.7.11.1) (90 kDa ribosomal protein S6 kinase 1) (p90-RSK 1) (p90RSK1) (p90S6K) (MAP kinase-activated protein kinase 1a) (MAPK-activated protein kinase 1a) (MAPKAP kinase 1a) (MAPKAPK-1a) (Ribosomal S6 kinase 1) (RSK-1)	RPS6KA1	6195
O15072	ATS3_HUMAN	A disintegrin and metalloproteinase with thrombospondin motifs 3 (ADAM-TS 3) (ADAM-TS3) (ADAMTS-3) (EC 3.4.24.-) (Procollagen II N-proteinase) (PC II-NP) (Procollagen II amino propeptide-processing enzyme)	ADAMTS3	9508
P02751	FINC_HUMAN	Fibronectin (FN) (Cold-insoluble globulin) (CIG) [Cleaved into: Anastellin; Ugl-Y1; Ugl-Y2; Ugl-Y3]	FN1	2335
P01584	IL1B_HUMAN	Interleukin-1 beta (IL-1 beta) (Catabolin)	IL1B	3553
P40818	UBP8_HUMAN	Ubiquitin carboxyl-terminal hydrolase 8 (EC 3.4.19.12) (Deubiquitinating enzyme 8) (Ubiquitin isopeptidase Y) (hUBPy) (Ubiquitin thioesterase 8) (Ubiquitin-specific-processing protease 8)	USP8	9101
P35568	IRS1_HUMAN	Insulin receptor substrate 1 (IRS-1)	IRS1	3667
P12830	CADH1_HUMAN	Cadherin-1 (CAM 120/80) (Epithelial cadherin) (E-cadherin) (Uvomorulin) (CD antigen CD324) [Cleaved into: E-Cad/CTF1; E-Cad/CTF2; E-Cad/CTF3]	CDH1	999
P01024	CO3_HUMAN	Complement C3 (C3 and PZP-like alpha-2-macroglobulin domain-containing protein 1) [Cleaved into: Complement C3 beta chain; C3-beta-c (C3bc); Complement C3 alpha chain; C3a anaphylatoxin; Acylation stimulating protein (ASP) (C3adesArg); Complement C3b alpha' chain; Complement C3c alpha' chain fragment 1; Complement C3dg fragment; Complement C3g fragment; Complement C3d fragment; Complement C3f fra…	C3	718
P29475	NOS1_HUMAN	Nitric oxide synthase, brain (EC 1.14.13.39) (Constitutive NOS) (NC-NOS) (NOS type I) (Neuronal NOS) (N-NOS) (nNOS) (Peptidyl-cysteine S-nitrosylase NOS1) (bNOS)	NOS1	4842
Q15349	KS6A2_HUMAN	Ribosomal protein S6 kinase alpha-2 (S6K-alpha-2) (EC 2.7.11.1) (90 kDa ribosomal protein S6 kinase 2) (p90-RSK 2) (p90RSK2) (MAP kinase-activated protein kinase 1c) (MAPK-activated protein kinase 1c) (MAPKAP kinase 1c) (MAPKAPK-1c) (Ribosomal S6 kinase 3) (RSK-3) (pp90RSK3)	RPS6KA2	6196
P35558	PCKGC_HUMAN	Phosphoenolpyruvate carboxykinase, cytosolic [GTP] (PEPCK-C) (EC 4.1.1.32)	PCK1	5105
P35228	NOS2_HUMAN	Nitric oxide synthase, inducible (EC 1.14.13.39) (Hepatocyte NOS) (HEP-NOS) (Inducible NO synthase) (Inducible NOS) (iNOS) (NOS type II) (Peptidyl-cysteine S-nitrosylase NOS2)	NOS2	4843
P40763	STAT3_HUMAN	Signal transducer and activator of transcription 3 (Acute-phase response factor)	STAT3	6774
P45984	MK09_HUMAN	Mitogen-activated protein kinase 9 (MAP kinase 9) (MAPK 9) (EC 2.7.11.24) (JNK-55) (Stress-activated protein kinase 1a) (SAPK1a) (Stress-activated protein kinase JNK2) (c-Jun N-terminal kinase 2)	MAPK9	5601
P35503	UD13_HUMAN	UDP-glucuronosyltransferase 1-3 (UDPGT 1-3) (UGT1*3) (UGT1-03) (UGT1.3) (EC 2.4.1.17) (UDP-glucuronosyltransferase 1-C) (UGT-1C) (UGT1C) (UDP-glucuronosyltransferase 1A3)	UGT1A3	54659
P14618	KPYM_HUMAN	Pyruvate kinase PKM (EC 2.7.1.40) (Cytosolic thyroid hormone-binding protein) (CTHBP) (Opa-interacting protein 3) (OIP-3) (Pyruvate kinase 2/3) (Pyruvate kinase muscle isozyme) (Thyroid hormone-binding protein 1) (THBP1) (Tumor M2-PK) (p58)	PKM	5315
P19784	CSK22_HUMAN	Casein kinase II subunit alpha' (CK II alpha') (EC 2.7.11.1)	CSNK2A2	1459
P68400	CSK21_HUMAN	Casein kinase II subunit alpha (CK II alpha) (EC 2.7.11.1)	CSNK2A1	1457
P17535	JUND_HUMAN	Transcription factor jun-D	JUND	3727
P17275	JUNB_HUMAN	Transcription factor jun-B	JUNB	3726
Q05397	FAK1_HUMAN	Focal adhesion kinase 1 (FADK 1) (EC 2.7.10.2) (Focal adhesion kinase-related nonkinase) (FRNK) (Protein phosphatase 1 regulatory subunit 71) (PPP1R71) (Protein-tyrosine kinase 2) (p125FAK) (pp125FAK)	PTK2	5747
Q9UHD2	TBK1_HUMAN	Serine/threonine-protein kinase TBK1 (EC 2.7.11.1) (NF-kappa-B-activating kinase) (T2K) (TANK-binding kinase 1)	TBK1	29110
P28482	MK01_HUMAN	Mitogen-activated protein kinase 1 (MAP kinase 1) (MAPK 1) (EC 2.7.11.24) (ERT1) (Extracellular signal-regulated kinase 2) (ERK-2) (MAP kinase isoform p42) (p42-MAPK) (Mitogen-activated protein kinase 2) (MAP kinase 2) (MAPK 2)	MAPK1	5594
P53779	MK10_HUMAN	Mitogen-activated protein kinase 10 (MAP kinase 10) (MAPK 10) (EC 2.7.11.24) (MAP kinase p49 3F12) (Stress-activated protein kinase 1b) (SAPK1b) (Stress-activated protein kinase JNK3) (c-Jun N-terminal kinase 3)	MAPK10	5602
P53539	FOSB_HUMAN	Protein fosB (G0/G1 switch regulatory protein 3)	FOSB	2354
P55210	CASP7_HUMAN	Caspase-7 (CASP-7) (EC 3.4.22.60) (Apoptotic protease Mch-3) (CMH-1) (ICE-like apoptotic protease 3) (ICE-LAP3) [Cleaved into: Caspase-7 subunit p20; Caspase-7 subunit p11]	CASP7	840
P27361	MK03_HUMAN	Mitogen-activated protein kinase 3 (MAP kinase 3) (MAPK 3) (EC 2.7.11.24) (ERT2) (Extracellular signal-regulated kinase 1) (ERK-1) (Insulin-stimulated MAP2 kinase) (MAP kinase isoform p44) (p44-MAPK) (Microtubule-associated protein 2 kinase) (p44-ERK1)	MAPK3	5595
Q16822	PCKGM_HUMAN	Phosphoenolpyruvate carboxykinase [GTP], mitochondrial (PEPCK-M) (EC 4.1.1.32)	PCK2	5106
P50895	BCAM_HUMAN	Basal cell adhesion molecule (Auberger B antigen) (B-CAM cell surface glycoprotein) (F8/G253 antigen) (Lutheran antigen) (Lutheran blood group glycoprotein) (CD antigen CD239)	BCAM	4059
Q76G19	PDZD4_HUMAN	PDZ domain-containing protein 4 (PDZ domain-containing RING finger protein 4-like protein)	PDZD4	57595
P29474	NOS3_HUMAN	Nitric oxide synthase, endothelial (EC 1.14.13.39) (Constitutive NOS) (cNOS) (EC-NOS) (Endothelial NOS) (eNOS) (NOS type III) (NOSIII)	NOS3	4846
P06746	DPOLB_HUMAN	DNA polymerase beta (EC 2.7.7.7) (EC 4.2.99.-)	POLB	5423
P09884	DPOLA_HUMAN	DNA polymerase alpha catalytic subunit (EC 2.7.7.7) (DNA polymerase alpha catalytic subunit p180)	POLA1	5422
P42224	STAT1_HUMAN	Signal transducer and activator of transcription 1-alpha/beta (Transcription factor ISGF-3 components p91/p84)	STAT1	6772
P52630	STAT2_HUMAN	Signal transducer and activator of transcription 2 (p113)	STAT2	6773
Q14765	STAT4_HUMAN	Signal transducer and activator of transcription 4	STAT4	6775
P05305	EDN1_HUMAN	Endothelin-1 (Preproendothelin-1) (PPET1) [Cleaved into: Endothelin-1 (ET-1); Big endothelin-1]	EDN1	1906
O75469	NR1I2_HUMAN	Nuclear receptor subfamily 1 group I member 2 (Orphan nuclear receptor PAR1) (Orphan nuclear receptor PXR) (Pregnane X receptor) (Steroid and xenobiotic receptor) (SXR)	NR1I2	8856
P56817	BACE1_HUMAN	Beta-secretase 1 (EC 3.4.23.46) (Aspartyl protease 2) (ASP2) (Asp 2) (Beta-site amyloid precursor protein cleaving enzyme 1) (Beta-site APP cleaving enzyme 1) (Memapsin-2) (Membrane-associated aspartic protease 2)	BACE1	23621
Q9Y5Z0	BACE2_HUMAN	Beta-secretase 2 (EC 3.4.23.45) (Aspartic-like protease 56 kDa) (Aspartyl protease 1) (ASP1) (Asp 1) (Beta-site amyloid precursor protein cleaving enzyme 2) (Beta-site APP cleaving enzyme 2) (Down region aspartic protease) (DRAP) (Memapsin-1) (Membrane-associated aspartic protease 1) (Theta-secretase)	BACE2	25825
P22001	KCNA3_HUMAN	Potassium voltage-gated channel subfamily A member 3 (HGK5) (HLK3) (HPCN3) (Voltage-gated K(+) channel HuKIII) (Voltage-gated potassium channel subunit Kv1.3)	KCNA3	3738
P22460	KCNA5_HUMAN	Potassium voltage-gated channel subfamily A member 5 (HPCN1) (Voltage-gated potassium channel HK2) (Voltage-gated potassium channel subunit Kv1.5)	KCNA5	3741
P16389	KCNA2_HUMAN	Potassium voltage-gated channel subfamily A member 2 (NGK1) (Voltage-gated K(+) channel HuKIV) (Voltage-gated potassium channel HBK5) (Voltage-gated potassium channel subunit Kv1.2)	KCNA2	3737
P17658	KCNA6_HUMAN	Potassium voltage-gated channel subfamily A member 6 (Voltage-gated potassium channel HBK2) (Voltage-gated potassium channel subunit Kv1.6)	KCNA6	3742
P22459	KCNA4_HUMAN	Potassium voltage-gated channel subfamily A member 4 (HPCN2) (Voltage-gated K(+) channel HuKII) (Voltage-gated potassium channel HBK4) (Voltage-gated potassium channel HK1) (Voltage-gated potassium channel subunit Kv1.4)	KCNA4	3739
Q09470	KCNA1_HUMAN	Potassium voltage-gated channel subfamily A member 1 (Voltage-gated K(+) channel HuKI) (Voltage-gated potassium channel HBK1) (Voltage-gated potassium channel subunit Kv1.1)	KCNA1	3736
Q16322	KCA10_HUMAN	Potassium voltage-gated channel subfamily A member 10 (Voltage-gated potassium channel subunit Kv1.8)	KCNA10	3744
Q96RP8	KCNA7_HUMAN	Potassium voltage-gated channel subfamily A member 7 (Voltage-gated potassium channel subunit Kv1.7)	KCNA7	3743
P20813	CP2B6_HUMAN	Cytochrome P450 2B6 (EC 1.14.13.-) (1,4-cineole 2-exo-monooxygenase) (CYPIIB6) (Cytochrome P450 IIB1)	CYP2B6	1555
P10635	CP2D6_HUMAN	Cytochrome P450 2D6 (EC 1.14.14.1) (CYPIID6) (Cholesterol 25-hydroxylase) (Cytochrome P450-DB1) (Debrisoquine 4-hydroxylase)	CYP2D6	1565
P08842	STS_HUMAN	Steryl-sulfatase (EC 3.1.6.2) (Arylsulfatase C) (ASC) (Steroid sulfatase) (Steryl-sulfate sulfohydrolase)	STS	412
P51689	ARSD_HUMAN	Arylsulfatase D (ASD) (EC 3.1.6.-)	ARSD	414
P51690	ARSE_HUMAN	Arylsulfatase E (ASE) (EC 3.1.6.-)	ARSE	415
P54793	ARSF_HUMAN	Arylsulfatase F (ASF) (EC 3.1.6.-)	ARSF	416
Q5FYA8	ARSH_HUMAN	Arylsulfatase H (ASH) (EC 3.1.6.-)	ARSH	347527
Q14457	BECN1_HUMAN	Beclin-1 (Coiled-coil myosin-like BCL2-interacting protein) (Protein GT197) [Cleaved into: Beclin-1-C 35 kDa; Beclin-1-C 37 kDa]	BECN1	8678
Q99626	CDX2_HUMAN	Homeobox protein CDX-2 (CDX-3) (Caudal-type homeobox protein 2)	CDX2	1045
P01133	EGF_HUMAN	Pro-epidermal growth factor (EGF) [Cleaved into: Epidermal growth factor (Urogastrone)]	EGF	1950
P47902	CDX1_HUMAN	Homeobox protein CDX-1 (Caudal-type homeobox protein 1)	CDX1	1044
Q16552	IL17_HUMAN	Interleukin-17A (IL-17) (IL-17A) (Cytotoxic T-lymphocyte-associated antigen 8) (CTLA-8)	IL17A	3605
P05181	CP2E1_HUMAN	Cytochrome P450 2E1 (EC 1.14.13.-) (4-nitrophenol 2-hydroxylase) (EC 1.14.13.n7) (CYPIIE1) (Cytochrome P450-J)	CYP2E1	1571
P01127	PDGFB_HUMAN	Platelet-derived growth factor subunit B (PDGF subunit B) (PDGF-2) (Platelet-derived growth factor B chain) (Platelet-derived growth factor beta polypeptide) (Proto-oncogene c-Sis) (Becaplermin)	PDGFB	5155
P01106	MYC_HUMAN	Myc proto-oncogene protein (Class E basic helix-loop-helix protein 39) (bHLHe39) (Proto-oncogene c-Myc) (Transcription factor p64)	MYC	4609
P00797	RENI_HUMAN	Renin (EC 3.4.23.15) (Angiotensinogenase)	REN	5972
P21589	5NTD_HUMAN	5'-nucleotidase (5'-NT) (EC 3.1.3.5) (Ecto-5'-nucleotidase) (CD antigen CD73)	NT5E	4907
Q16665	HIF1A_HUMAN	Hypoxia-inducible factor 1-alpha (HIF-1-alpha) (HIF1-alpha) (ARNT-interacting protein) (Basic-helix-loop-helix-PAS protein MOP1) (Class E basic helix-loop-helix protein 78) (bHLHe78) (Member of PAS protein 1) (PAS domain-containing protein 8)	HIF1A	3091
Q9BZS1	FOXP3_HUMAN	Forkhead box protein P3 (Scurfin) [Cleaved into: Forkhead box protein P3, C-terminally processed; Forkhead box protein P3 41 kDa form]	FOXP3	50943
P08684	CP3A4_HUMAN	Cytochrome P450 3A4 (EC 1.14.14.-) (1,8-cineole 2-exo-monooxygenase) (EC 1.14.14.56) (Albendazole monooxygenase) (EC 1.14.14.-) (Albendazole sulfoxidase) (CYPIIIA3) (CYPIIIA4) (Cholesterol 25-hydroxylase) (EC 1.14.14.-) (Cytochrome P450 3A3) (Cytochrome P450 HLp) (Cytochrome P450 NF-25) (Cytochrome P450-PCN1) (Nifedipine oxidase) (Quinine 3-monooxygenase) (EC 1.14.14.55) (Taurochenodeoxycholate 6…	CYP3A4	1576
Q92851	CASPA_HUMAN	Caspase-10 (CASP-10) (EC 3.4.22.63) (Apoptotic protease Mch-4) (FAS-associated death domain protein interleukin-1B-converting enzyme 2) (FLICE2) (ICE-like apoptotic protease 4) [Cleaved into: Caspase-10 subunit p23/17; Caspase-10 subunit p12]	CASP10	843
P46531	NOTC1_HUMAN	Neurogenic locus notch homolog protein 1 (Notch 1) (hN1) (Translocation-associated notch protein TAN-1) [Cleaved into: Notch 1 extracellular truncation (NEXT); Notch 1 intracellular domain (NICD)]	NOTCH1	4851
P30304	MPIP1_HUMAN	M-phase inducer phosphatase 1 (EC 3.1.3.48) (Dual specificity phosphatase Cdc25A)	CDC25A	993
P30305	MPIP2_HUMAN	M-phase inducer phosphatase 2 (EC 3.1.3.48) (Dual specificity phosphatase Cdc25B)	CDC25B	994
O00748	EST2_HUMAN	Cocaine esterase (EC 3.1.1.84) (Carboxylesterase 2) (CE-2) (hCE-2) (EC 3.1.1.1) (Methylumbelliferyl-acetate deacetylase 2) (EC 3.1.1.56)	CES2	8824
P23141	EST1_HUMAN	Liver carboxylesterase 1 (Acyl-coenzyme A:cholesterol acyltransferase) (ACAT) (Brain carboxylesterase hBr1) (Carboxylesterase 1) (CE-1) (hCE-1) (EC 3.1.1.1) (Cocaine carboxylesterase) (Egasyn) (HMSE) (Methylumbelliferyl-acetate deacetylase 1) (EC 3.1.1.56) (Monocyte/macrophage serine esterase) (Retinyl ester hydrolase) (REH) (Serine esterase 1) (Triacylglycerol hydrolase) (TGH)	CES1	1066
Q6NT32	EST5A_HUMAN	Carboxylesterase 5A (EC 3.1.1.1) (Carboxylesterase-like urinary excreted protein homolog) (Cauxin)	CES5A	221223
Q6UWW8	EST3_HUMAN	Carboxylesterase 3 (EC 3.1.1.1) (Liver carboxylesterase 31 homolog)	CES3	23491
P08575	PTPRC_HUMAN	Receptor-type tyrosine-protein phosphatase C (EC 3.1.3.48) (Leukocyte common antigen) (L-CA) (T200) (CD antigen CD45)	PTPRC	5788
Q6ZQW0	I23O2_HUMAN	Indoleamine 2,3-dioxygenase 2 (IDO-2) (EC 1.13.11.-) (Indoleamine 2,3-dioxygenase-like protein 1) (Indoleamine-pyrrole 2,3-dioxygenase-like protein 1)	IDO2	169355
O14746	TERT_HUMAN	Telomerase reverse transcriptase (EC 2.7.7.49) (HEST2) (Telomerase catalytic subunit) (Telomerase-associated protein 2) (TP2)	TERT	7015
P16662	UD2B7_HUMAN	UDP-glucuronosyltransferase 2B7 (UDPGT 2B7) (EC 2.4.1.17) (3,4-catechol estrogen-specific UDPGT) (UDP-glucuronosyltransferase 2B9) (UDPGT 2B9) (UDPGTh-2)	UGT2B7	7364
O75310	UDB11_HUMAN	UDP-glucuronosyltransferase 2B11 (UDPGT 2B11) (EC 2.4.1.17)	UGT2B11	10720
O75795	UDB17_HUMAN	UDP-glucuronosyltransferase 2B17 (UDPGT 2B17) (EC 2.4.1.17) (C19-steroid-specific UDP-glucuronosyltransferase) (C19-steroid-specific UDPGT)	UGT2B17	7367
P06133	UD2B4_HUMAN	UDP-glucuronosyltransferase 2B4 (UDPGT 2B4) (EC 2.4.1.17) (HLUG25) (Hyodeoxycholic acid-specific UDPGT) (UDPGTh-1)	UGT2B4	7363
P36537	UDB10_HUMAN	UDP-glucuronosyltransferase 2B10 (UDPGT 2B10) (EC 2.4.1.17)	UGT2B10	7365
P54855	UDB15_HUMAN	UDP-glucuronosyltransferase 2B15 (UDPGT 2B15) (EC 2.4.1.17) (HLUG4) (UDP-glucuronosyltransferase 2B8) (UDPGT 2B8) (UDPGTh-3)	UGT2B15	7366
Q6UWM9	UD2A3_HUMAN	UDP-glucuronosyltransferase 2A3 (UDPGT 2A3) (EC 2.4.1.17)	UGT2A3	79799
Q9BY64	UDB28_HUMAN	UDP-glucuronosyltransferase 2B28 (UDPGT 2B28) (EC 2.4.1.17)	UGT2B28	54490
Q9Y4X1	UD2A1_HUMAN	UDP-glucuronosyltransferase 2A1 (UDPGT 2A1) (EC 2.4.1.17)	UGT2A1	10941
P14902	I23O1_HUMAN	Indoleamine 2,3-dioxygenase 1 (IDO-1) (EC 1.13.11.52) (Indoleamine-pyrrole 2,3-dioxygenase)	IDO1	3620
P33261	CP2CJ_HUMAN	Cytochrome P450 2C19 (EC 1.14.13.-) ((R)-limonene 6-monooxygenase) (EC 1.14.14.53) ((S)-limonene 6-monooxygenase) (EC 1.14.14.51) ((S)-limonene 7-monooxygenase) (EC 1.14.14.52) (CYPIIC17) (CYPIIC19) (Cytochrome P450-11A) (Cytochrome P450-254C) (Mephenytoin 4-hydroxylase)	CYP2C19	1557
Q15466	NR0B2_HUMAN	Nuclear receptor subfamily 0 group B member 2 (Orphan nuclear receptor SHP) (Small heterodimer partner)	NR0B2	8431
P24385	CCND1_HUMAN	G1/S-specific cyclin-D1 (B-cell lymphoma 1 protein) (BCL-1) (BCL-1 oncogene) (PRAD1 oncogene)	CCND1	595
P26045	PTN3_HUMAN	Tyrosine-protein phosphatase non-receptor type 3 (EC 3.1.3.48) (Protein-tyrosine phosphatase H1) (PTP-H1)	PTPN3	5774
P18847	ATF3_HUMAN	Cyclic AMP-dependent transcription factor ATF-3 (cAMP-dependent transcription factor ATF-3) (Activating transcription factor 3)	ATF3	467
P09429	HMGB1_HUMAN	High mobility group protein B1 (High mobility group protein 1) (HMG-1)	HMGB1	3146
P26583	HMGB2_HUMAN	High mobility group protein B2 (High mobility group protein 2) (HMG-2)	HMGB2	3148
Q01959	SC6A3_HUMAN	Sodium-dependent dopamine transporter (DA transporter) (DAT) (Solute carrier family 6 member 3)	SLC6A3	6531
P08172	ACM2_HUMAN	Muscarinic acetylcholine receptor M2	CHRM2	1129
P11229	ACM1_HUMAN	Muscarinic acetylcholine receptor M1	CHRM1	1128
P20309	ACM3_HUMAN	Muscarinic acetylcholine receptor M3	CHRM3	1131
P08173	ACM4_HUMAN	Muscarinic acetylcholine receptor M4	CHRM4	1132
P08912	ACM5_HUMAN	Muscarinic acetylcholine receptor M5	CHRM5	1133
P48067	SC6A9_HUMAN	Sodium- and chloride-dependent glycine transporter 1 (GlyT-1) (GlyT1) (Solute carrier family 6 member 9)	SLC6A9	6536
Q99884	SC6A7_HUMAN	Sodium-dependent proline transporter (Solute carrier family 6 member 7)	SLC6A7	6534
Q9UN76	S6A14_HUMAN	Sodium- and chloride-dependent neutral and basic amino acid transporter B(0+) (Amino acid transporter ATB0+) (Solute carrier family 6 member 14)	SLC6A14	11254
Q9Y345	SC6A5_HUMAN	Sodium- and chloride-dependent glycine transporter 2 (GlyT-2) (GlyT2) (Solute carrier family 6 member 5)	SLC6A5	9152
Q01726	MSHR_HUMAN	Melanocyte-stimulating hormone receptor (MSH-R) (Melanocortin receptor 1) (MC1-R)	MC1R	4157
Q13509	TBB3_HUMAN	Tubulin beta-3 chain (Tubulin beta-4 chain) (Tubulin beta-III)	TUBB3	10381
P04350	TBB4A_HUMAN	Tubulin beta-4A chain (Tubulin 5 beta) (Tubulin beta-4 chain)	TUBB4A	10382
P07437	TBB5_HUMAN	Tubulin beta chain (Tubulin beta-5 chain)	TUBB	203068
P68371	TBB4B_HUMAN	Tubulin beta-4B chain (Tubulin beta-2 chain) (Tubulin beta-2C chain)	TUBB4B	10383
Q13885	TBB2A_HUMAN	Tubulin beta-2A chain (Tubulin beta class IIa)	TUBB2A	7280
Q9BUF5	TBB6_HUMAN	Tubulin beta-6 chain (Tubulin beta class V)	TUBB6	84617
Q9BVA1	TBB2B_HUMAN	Tubulin beta-2B chain	TUBB2B	347733

## Sheet: Salvia miltiorrhiza(41)
Bioactive components of Herba Salvia miltiorrhiza and their potential targets
Herb_name	Mol ID	Molecule Name	Uniprot ID	Protein names	Gene name	Gene ID
Salvia miltiorrhiza (Danshen)	MOL000006	luteolin	P03956	Interstitial collagenase (EC 3.4.24.7) (Fibroblast collagenase) (Matrix metalloproteinase-1) (MMP-1) [Cleaved into: 22 kDa interstitial collagenase; 27 kDa interstitial collagenase]	MMP1	4312
Salvia miltiorrhiza (Danshen)	MOL000006	luteolin	P05177	Cytochrome P450 1A2 (EC 1.14.14.1) (CYPIA2) (Cholesterol 25-hydroxylase) (Cytochrome P(3)450) (Cytochrome P450 4) (Cytochrome P450-P3)	CYP1A2	1544
Salvia miltiorrhiza (Danshen)	MOL000006	luteolin	P08253	72 kDa type IV collagenase (EC 3.4.24.24) (72 kDa gelatinase) (Gelatinase A) (Matrix metalloproteinase-2) (MMP-2) (TBE-1) [Cleaved into: PEX]	MMP2	4313
Salvia miltiorrhiza (Danshen)	MOL000006	luteolin	P08254	Stromelysin-1 (SL-1) (EC 3.4.24.17) (Matrix metalloproteinase-3) (MMP-3) (Transin-1)	MMP3	4314
Salvia miltiorrhiza (Danshen)	MOL000006	luteolin	P14780	Matrix metalloproteinase-9 (MMP-9) (EC 3.4.24.35) (92 kDa gelatinase) (92 kDa type IV collagenase) (Gelatinase B) (GELB) [Cleaved into: 67 kDa matrix metalloproteinase-9; 82 kDa matrix metalloproteinase-9]	MMP9	4318
Salvia miltiorrhiza (Danshen)	MOL000006	luteolin	P15121	Aldose reductase (AR) (EC 1.1.1.21) (Aldehyde reductase) (Aldo-keto reductase family 1 member B1)	AKR1B1	231
Salvia miltiorrhiza (Danshen)	MOL000006	luteolin	P21397	Amine oxidase [flavin-containing] A (EC 1.4.3.4) (Monoamine oxidase type A) (MAO-A)	MAOA	4128
Salvia miltiorrhiza (Danshen)	MOL000006	luteolin	P27338	Amine oxidase [flavin-containing] B (EC 1.4.3.4) (Monoamine oxidase type B) (MAO-B)	MAOB	4129
Salvia miltiorrhiza (Danshen)	MOL000006	luteolin	P28907	ADP-ribosyl cyclase/cyclic ADP-ribose hydrolase 1 (EC 3.2.2.6) (2'-phospho-ADP-ribosyl cyclase) (2'-phospho-ADP-ribosyl cyclase/2'-phospho-cyclic-ADP-ribose transferase) (EC 2.4.99.20) (2'-phospho-cyclic-ADP-ribose transferase) (ADP-ribosyl cyclase 1) (ADPRC 1) (Cyclic ADP-ribose hydrolase 1) (cADPr hydrolase 1) (T10) (CD antigen CD38)	CD38	952
Salvia miltiorrhiza (Danshen)	MOL000006	luteolin	P30542	Adenosine receptor A1	ADORA1	134
Salvia miltiorrhiza (Danshen)	MOL000006	luteolin	P39900	Macrophage metalloelastase (MME) (EC 3.4.24.65) (Macrophage elastase) (ME) (hME) (Matrix metalloproteinase-12) (MMP-12)	MMP12	4321
Salvia miltiorrhiza (Danshen)	MOL000006	luteolin	P45452	Collagenase 3 (EC 3.4.24.-) (Matrix metalloproteinase-13) (MMP-13)	MMP13	4322
Salvia miltiorrhiza (Danshen)	MOL000006	luteolin	P47989	Xanthine dehydrogenase/oxidase [Includes: Xanthine dehydrogenase (XD) (EC 1.17.1.4); Xanthine oxidase (XO) (EC 1.17.3.2) (Xanthine oxidoreductase) (XOR)]	XDH	7498
Salvia miltiorrhiza (Danshen)	MOL000006	luteolin	Q04760	Lactoylglutathione lyase (EC 4.4.1.5) (Aldoketomutase) (Glyoxalase I) (Glx I) (Ketone-aldehyde mutase) (Methylglyoxalase) (S-D-lactoylglutathione methylglyoxal lyase)	GLO1	2739
Salvia miltiorrhiza (Danshen)	MOL000006	luteolin	Q15046	Lysine--tRNA ligase (EC 2.7.7.-) (EC 6.1.1.6) (Lysyl-tRNA synthetase) (LysRS)	KARS	3735
Salvia miltiorrhiza (Danshen)	MOL000006	luteolin	P45983	Mitogen-activated protein kinase 8 (MAP kinase 8) (MAPK 8) (EC 2.7.11.24) (JNK-46) (Stress-activated protein kinase 1c) (SAPK1c) (Stress-activated protein kinase JNK1) (c-Jun N-terminal kinase 1)	MAPK8	5599
Salvia miltiorrhiza (Danshen)	MOL000006	luteolin	P42574	Caspase-3 (CASP-3) (EC 3.4.22.56) (Apopain) (Cysteine protease CPP32) (CPP-32) (Protein Yama) (SREBP cleavage activity 1) (SCA-1) [Cleaved into: Caspase-3 subunit p17; Caspase-3 subunit p12]	CASP3	836
Salvia miltiorrhiza (Danshen)	MOL000006	luteolin	P05412	Transcription factor AP-1 (Activator protein 1) (AP1) (Proto-oncogene c-Jun) (V-jun avian sarcoma virus 17 oncogene homolog) (p39)	JUN	3725
Salvia miltiorrhiza (Danshen)	MOL000006	luteolin	P01100	Proto-oncogene c-Fos (Cellular oncogene fos) (G0/G1 switch regulatory protein 7)	FOS	2353
Salvia miltiorrhiza (Danshen)	MOL000006	luteolin	P24941	Cyclin-dependent kinase 2 (EC 2.7.11.22) (Cell division protein kinase 2) (p33 protein kinase)	CDK2	1017
Salvia miltiorrhiza (Danshen)	MOL000006	luteolin	P00533	Epidermal growth factor receptor (EC 2.7.10.1) (Proto-oncogene c-ErbB-1) (Receptor tyrosine-protein kinase erbB-1)	EGFR	1956
Salvia miltiorrhiza (Danshen)	MOL000006	luteolin	Q15796	Mothers against decapentaplegic homolog 2 (MAD homolog 2) (Mothers against DPP homolog 2) (JV18-1) (Mad-related protein 2) (hMAD-2) (SMAD family member 2) (SMAD 2) (Smad2) (hSMAD2)	SMAD2	4087
Salvia miltiorrhiza (Danshen)	MOL000006	luteolin	P31749	RAC-alpha serine/threonine-protein kinase (EC 2.7.11.1) (Protein kinase B) (PKB) (Protein kinase B alpha) (PKB alpha) (Proto-oncogene c-Akt) (RAC-PK-alpha)	AKT1	207
Salvia miltiorrhiza (Danshen)	MOL000006	luteolin	P20248	Cyclin-A2 (Cyclin-A) (Cyclin A)	CCNA2	890
Salvia miltiorrhiza (Danshen)	MOL000006	luteolin	P15692	Vascular endothelial growth factor A (VEGF-A) (Vascular permeability factor) (VPF)	VEGFA	7422
Salvia miltiorrhiza (Danshen)	MOL000006	luteolin	Q16678	Cytochrome P450 1B1 (EC 1.14.14.1) (CYPIB1)	CYP1B1	1545
Salvia miltiorrhiza (Danshen)	MOL000006	luteolin	P11387	DNA topoisomerase 1 (EC 5.99.1.2) (DNA topoisomerase I)	TOP1	7150
Salvia miltiorrhiza (Danshen)	MOL000006	luteolin	Q07817	Bcl-2-like protein 1 (Bcl2-L-1) (Apoptosis regulator Bcl-X)	BCL2L1	598
Salvia miltiorrhiza (Danshen)	MOL000006	luteolin	P04637	Cellular tumor antigen p53 (Antigen NY-CO-13) (Phosphoprotein p53) (Tumor suppressor p53)	TP53	7157
Salvia miltiorrhiza (Danshen)	MOL000006	luteolin	P42345	Serine/threonine-protein kinase mTOR (EC 2.7.11.1) (FK506-binding protein 12-rapamycin complex-associated protein 1) (FKBP12-rapamycin complex-associated protein) (Mammalian target of rapamycin) (mTOR) (Mechanistic target of rapamycin) (Rapamycin and FKBP12 target 1) (Rapamycin target protein 1)	MTOR	2475
Salvia miltiorrhiza (Danshen)	MOL000006	luteolin	P09601	Heme oxygenase 1 (HO-1) (EC 1.14.14.18)	HMOX1	3162
Salvia miltiorrhiza (Danshen)	MOL000006	luteolin	Q15910	Histone-lysine N-methyltransferase EZH2 (EC 2.1.1.43) (ENX-1) (Enhancer of zeste homolog 2) (Lysine N-methyltransferase 6)	EZH2	2146
Salvia miltiorrhiza (Danshen)	MOL000006	luteolin	P37231	Peroxisome proliferator-activated receptor gamma (PPAR-gamma) (Nuclear receptor subfamily 1 group C member 3)	PPARG	5468
Salvia miltiorrhiza (Danshen)	MOL000006	luteolin	Q12778	Forkhead box protein O1 (Forkhead box protein O1A) (Forkhead in rhabdomyosarcoma)	FOXO1	2308
Salvia miltiorrhiza (Danshen)	MOL000006	luteolin	O00206	Toll-like receptor 4 (hToll) (CD antigen CD284)	TLR4	7099
Salvia miltiorrhiza (Danshen)	MOL000006	luteolin	Q16236	Nuclear factor erythroid 2-related factor 2 (NF-E2-related factor 2) (NFE2-related factor 2) (HEBP1) (Nuclear factor, erythroid derived 2, like 2)	NFE2L2	4780
Salvia miltiorrhiza (Danshen)	MOL000006	luteolin	P51812	Ribosomal protein S6 kinase alpha-3 (S6K-alpha-3) (EC 2.7.11.1) (90 kDa ribosomal protein S6 kinase 3) (p90-RSK 3) (p90RSK3) (Insulin-stimulated protein kinase 1) (ISPK-1) (MAP kinase-activated protein kinase 1b) (MAPK-activated protein kinase 1b) (MAPKAP kinase 1b) (MAPKAPK-1b) (Ribosomal S6 kinase 2) (RSK-2) (pp90RSK2)	RPS6KA3	6197
Salvia miltiorrhiza (Danshen)	MOL000006	luteolin	O75173	A disintegrin and metalloproteinase with thrombospondin motifs 4 (ADAM-TS 4) (ADAM-TS4) (ADAMTS-4) (EC 3.4.24.82) (ADMP-1) (Aggrecanase-1)	ADAMTS4	9507
Salvia miltiorrhiza (Danshen)	MOL000006	luteolin	P07900	Heat shock protein HSP 90-alpha (Heat shock 86 kDa) (HSP 86) (HSP86) (Lipopolysaccharide-associated protein 2) (LAP-2) (LPS-associated protein 2) (Renal carcinoma antigen NY-REN-38)	HSP90AA1	3320
Salvia miltiorrhiza (Danshen)	MOL000006	luteolin	P02766	Transthyretin (ATTR) (Prealbumin) (TBPA)	TTR	7276
Salvia miltiorrhiza (Danshen)	MOL000006	luteolin	P41279	Mitogen-activated protein kinase kinase kinase 8 (EC 2.7.11.25) (Cancer Osaka thyroid oncogene) (Proto-oncogene c-Cot) (Serine/threonine-protein kinase cot) (Tumor progression locus 2) (TPL-2)	MAP3K8	1326
Salvia miltiorrhiza (Danshen)	MOL000006	luteolin	O60602	Toll-like receptor 5 (Toll/interleukin-1 receptor-like protein 3)	TLR5	7100
Salvia miltiorrhiza (Danshen)	MOL000006	luteolin	P11802	Cyclin-dependent kinase 4 (EC 2.7.11.22) (Cell division protein kinase 4) (PSK-J3)	CDK4	1019
Salvia miltiorrhiza (Danshen)	MOL000006	luteolin	P80188	Neutrophil gelatinase-associated lipocalin (NGAL) (25 kDa alpha-2-microglobulin-related subunit of MMP-9) (Lipocalin-2) (Oncogene 24p3) (Siderocalin) (p25)	LCN2	3934
Salvia miltiorrhiza (Danshen)	MOL000006	luteolin	Q16594	Transcription initiation factor TFIID subunit 9 (RNA polymerase II TBP-associated factor subunit G) (STAF31/32) (Transcription initiation factor TFIID 31 kDa subunit) (TAFII-31) (TAFII31) (Transcription initiation factor TFIID 32 kDa subunit) (TAFII-32) (TAFII32)	TAF9	6880
Salvia miltiorrhiza (Danshen)	MOL000006	luteolin	Q15329	Transcription factor E2F5 (E2F-5)	E2F5	1875
Salvia miltiorrhiza (Danshen)	MOL000006	luteolin	P01344	Insulin-like growth factor II (IGF-II) (Somatomedin-A) (T3M-11-derived growth factor) [Cleaved into: Insulin-like growth factor II; Insulin-like growth factor II Ala-25 Del; Preptin]	IGF2	3481
Salvia miltiorrhiza (Danshen)	MOL000006	luteolin	P05019	Insulin-like growth factor I (IGF-I) (Mechano growth factor) (MGF) (Somatomedin-C)	IGF1	3479
Salvia miltiorrhiza (Danshen)	MOL000006	luteolin	Q96GD4	Aurora kinase B (EC 2.7.11.1) (Aurora 1) (Aurora- and IPL1-like midbody-associated protein 1) (AIM-1) (Aurora/IPL1-related kinase 2) (ARK-2) (Aurora-related kinase 2) (STK-1) (Serine/threonine-protein kinase 12) (Serine/threonine-protein kinase 5) (Serine/threonine-protein kinase aurora-B)	AURKB	9212
Salvia miltiorrhiza (Danshen)	MOL000006	luteolin	P11511	Aromatase (EC 1.14.14.14) (CYPXIX) (Cytochrome P-450AROM) (Cytochrome P450 19A1) (Estrogen synthase)	CYP19A1	1588
Salvia miltiorrhiza (Danshen)	MOL000006	luteolin	Q9H2K2	Tankyrase-2 (TANK2) (EC 2.4.2.30) (ADP-ribosyltransferase diphtheria toxin-like 6) (ARTD6) (Poly [ADP-ribose] polymerase 5B) (TNKS-2) (TRF1-interacting ankyrin-related ADP-ribose polymerase 2) (Tankyrase II) (Tankyrase-like protein) (Tankyrase-related protein)	TNKS2	80351
Salvia miltiorrhiza (Danshen)	MOL000006	luteolin	O14763	Tumor necrosis factor receptor superfamily member 10B (Death receptor 5) (TNF-related apoptosis-inducing ligand receptor 2) (TRAIL receptor 2) (TRAIL-R2) (CD antigen CD262)	TNFRSF10B	8795
Salvia miltiorrhiza (Danshen)	MOL000006	luteolin	Q99986	Serine/threonine-protein kinase VRK1 (EC 2.7.11.1) (Vaccinia-related kinase 1)	VRK1	7443
Salvia miltiorrhiza (Danshen)	MOL000006	luteolin	Q15418	Ribosomal protein S6 kinase alpha-1 (S6K-alpha-1) (EC 2.7.11.1) (90 kDa ribosomal protein S6 kinase 1) (p90-RSK 1) (p90RSK1) (p90S6K) (MAP kinase-activated protein kinase 1a) (MAPK-activated protein kinase 1a) (MAPKAP kinase 1a) (MAPKAPK-1a) (Ribosomal S6 kinase 1) (RSK-1)	RPS6KA1	6195
Salvia miltiorrhiza (Danshen)	MOL000006	luteolin	O15072	A disintegrin and metalloproteinase with thrombospondin motifs 3 (ADAM-TS 3) (ADAM-TS3) (ADAMTS-3) (EC 3.4.24.-) (Procollagen II N-proteinase) (PC II-NP) (Procollagen II amino propeptide-processing enzyme)	ADAMTS3	9508
Salvia miltiorrhiza (Danshen)	MOL000006	luteolin	P02751	Fibronectin (FN) (Cold-insoluble globulin) (CIG) [Cleaved into: Anastellin; Ugl-Y1; Ugl-Y2; Ugl-Y3]	FN1	2335
Salvia miltiorrhiza (Danshen)	MOL000006	luteolin	P01584	Interleukin-1 beta (IL-1 beta) (Catabolin)	IL1B	3553
Salvia miltiorrhiza (Danshen)	MOL000006	luteolin	P40818	Ubiquitin carboxyl-terminal hydrolase 8 (EC 3.4.19.12) (Deubiquitinating enzyme 8) (Ubiquitin isopeptidase Y) (hUBPy) (Ubiquitin thioesterase 8) (Ubiquitin-specific-processing protease 8)	USP8	9101
Salvia miltiorrhiza (Danshen)	MOL000006	luteolin	P35568	Insulin receptor substrate 1 (IRS-1)	IRS1	3667
Salvia miltiorrhiza (Danshen)	MOL000006	luteolin	P12830	Cadherin-1 (CAM 120/80) (Epithelial cadherin) (E-cadherin) (Uvomorulin) (CD antigen CD324) [Cleaved into: E-Cad/CTF1; E-Cad/CTF2; E-Cad/CTF3]	CDH1	999
Salvia miltiorrhiza (Danshen)	MOL000006	luteolin	P01024	Complement C3 (C3 and PZP-like alpha-2-macroglobulin domain-containing protein 1) [Cleaved into: Complement C3 beta chain; C3-beta-c (C3bc); Complement C3 alpha chain; C3a anaphylatoxin; Acylation stimulating protein (ASP) (C3adesArg); Complement C3b alpha' chain; Complement C3c alpha' chain fragment 1; Complement C3dg fragment; Complement C3g fragment; Complement C3d fragment; Complement C3f fra…	C3	718
Salvia miltiorrhiza (Danshen)	MOL000006	luteolin	P04626	Receptor tyrosine-protein kinase erbB-2 (EC 2.7.10.1) (Metastatic lymph node gene 19 protein) (MLN 19) (Proto-oncogene Neu) (Proto-oncogene c-ErbB-2) (Tyrosine kinase-type cell surface receptor HER2) (p185erbB2) (CD antigen CD340)	ERBB2	2064
Salvia miltiorrhiza (Danshen)	MOL000006	luteolin	P29475	Nitric oxide synthase, brain (EC 1.14.13.39) (Constitutive NOS) (NC-NOS) (NOS type I) (Neuronal NOS) (N-NOS) (nNOS) (Peptidyl-cysteine S-nitrosylase NOS1) (bNOS)	NOS1	4842
Salvia miltiorrhiza (Danshen)	MOL000006	luteolin	Q15349	Ribosomal protein S6 kinase alpha-2 (S6K-alpha-2) (EC 2.7.11.1) (90 kDa ribosomal protein S6 kinase 2) (p90-RSK 2) (p90RSK2) (MAP kinase-activated protein kinase 1c) (MAPK-activated protein kinase 1c) (MAPKAP kinase 1c) (MAPKAPK-1c) (Ribosomal S6 kinase 3) (RSK-3) (pp90RSK3)	RPS6KA2	6196
Salvia miltiorrhiza (Danshen)	MOL000006	luteolin	P01019	Angiotensinogen (Serpin A8) [Cleaved into: Angiotensin-1 (Angiotensin 1-10) (Angiotensin I) (Ang I); Angiotensin-2 (Angiotensin 1-8) (Angiotensin II) (Ang II); Angiotensin-3 (Angiotensin 2-8) (Angiotensin III) (Ang III) (Des-Asp[1]-angiotensin II); Angiotensin-4 (Angiotensin 3-8) (Angiotensin IV) (Ang IV); Angiotensin 1-9; Angiotensin 1-7; Angiotensin 1-5; Angiotensin 1-4]	AGT	183
Salvia miltiorrhiza (Danshen)	MOL000006	luteolin	P35558	Phosphoenolpyruvate carboxykinase, cytosolic [GTP] (PEPCK-C) (EC 4.1.1.32)	PCK1	5105
Salvia miltiorrhiza (Danshen)	MOL000006	luteolin	P35228	Nitric oxide synthase, inducible (EC 1.14.13.39) (Hepatocyte NOS) (HEP-NOS) (Inducible NO synthase) (Inducible NOS) (iNOS) (NOS type II) (Peptidyl-cysteine S-nitrosylase NOS2)	NOS2	4843
Salvia miltiorrhiza (Danshen)	MOL000006	luteolin	P04798	Cytochrome P450 1A1 (EC 1.14.14.1) (CYPIA1) (Cytochrome P450 form 6) (Cytochrome P450-C) (Cytochrome P450-P1)	CYP1A1	1543
Salvia miltiorrhiza (Danshen)	MOL000006	luteolin	P40763	Signal transducer and activator of transcription 3 (Acute-phase response factor)	STAT3	6774
Salvia miltiorrhiza (Danshen)	MOL000006	luteolin	P45984	Mitogen-activated protein kinase 9 (MAP kinase 9) (MAPK 9) (EC 2.7.11.24) (JNK-55) (Stress-activated protein kinase 1a) (SAPK1a) (Stress-activated protein kinase JNK2) (c-Jun N-terminal kinase 2)	MAPK9	5601
Salvia miltiorrhiza (Danshen)	MOL000006	luteolin	P35503	UDP-glucuronosyltransferase 1-3 (UDPGT 1-3) (UGT1*3) (UGT1-03) (UGT1.3) (EC 2.4.1.17) (UDP-glucuronosyltransferase 1-C) (UGT-1C) (UGT1C) (UDP-glucuronosyltransferase 1A3)	UGT1A3	54659
Salvia miltiorrhiza (Danshen)	MOL000006	luteolin	P14618	Pyruvate kinase PKM (EC 2.7.1.40) (Cytosolic thyroid hormone-binding protein) (CTHBP) (Opa-interacting protein 3) (OIP-3) (Pyruvate kinase 2/3) (Pyruvate kinase muscle isozyme) (Thyroid hormone-binding protein 1) (THBP1) (Tumor M2-PK) (p58)	PKM	5315
Salvia miltiorrhiza (Danshen)	MOL000006	luteolin	P33527	Multidrug resistance-associated protein 1 (ATP-binding cassette sub-family C member 1) (Leukotriene C(4) transporter) (LTC4 transporter)	ABCC1	4363
Salvia miltiorrhiza (Danshen)	MOL000006	luteolin	P19784	Casein kinase II subunit alpha' (CK II alpha') (EC 2.7.11.1)	CSNK2A2	1459
Salvia miltiorrhiza (Danshen)	MOL000006	luteolin	P68400	Casein kinase II subunit alpha (CK II alpha) (EC 2.7.11.1)	CSNK2A1	1457
Salvia miltiorrhiza (Danshen)	MOL000006	luteolin	Q92731	Estrogen receptor beta (ER-beta) (Nuclear receptor subfamily 3 group A member 2)	ESR2	2100
Salvia miltiorrhiza (Danshen)	MOL000006	luteolin	P17535	Transcription factor jun-D	JUND	3727
Salvia miltiorrhiza (Danshen)	MOL000006	luteolin	P17275	Transcription factor jun-B	JUNB	3726
Salvia miltiorrhiza (Danshen)	MOL000006	luteolin	Q05397	Focal adhesion kinase 1 (FADK 1) (EC 2.7.10.2) (Focal adhesion kinase-related nonkinase) (FRNK) (Protein phosphatase 1 regulatory subunit 71) (PPP1R71) (Protein-tyrosine kinase 2) (p125FAK) (pp125FAK)	PTK2	5747
Salvia miltiorrhiza (Danshen)	MOL000006	luteolin	Q9UHD2	Serine/threonine-protein kinase TBK1 (EC 2.7.11.1) (NF-kappa-B-activating kinase) (T2K) (TANK-binding kinase 1)	TBK1	29110
Salvia miltiorrhiza (Danshen)	MOL000006	luteolin	P28482	Mitogen-activated protein kinase 1 (MAP kinase 1) (MAPK 1) (EC 2.7.11.24) (ERT1) (Extracellular signal-regulated kinase 2) (ERK-2) (MAP kinase isoform p42) (p42-MAPK) (Mitogen-activated protein kinase 2) (MAP kinase 2) (MAPK 2)	MAPK1	5594
Salvia miltiorrhiza (Danshen)	MOL000006	luteolin	P53779	Mitogen-activated protein kinase 10 (MAP kinase 10) (MAPK 10) (EC 2.7.11.24) (MAP kinase p49 3F12) (Stress-activated protein kinase 1b) (SAPK1b) (Stress-activated protein kinase JNK3) (c-Jun N-terminal kinase 3)	MAPK10	5602
Salvia miltiorrhiza (Danshen)	MOL000006	luteolin	P55211	Caspase-9 (CASP-9) (EC 3.4.22.62) (Apoptotic protease Mch-6) (Apoptotic protease-activating factor 3) (APAF-3) (ICE-like apoptotic protease 6) (ICE-LAP6) [Cleaved into: Caspase-9 subunit p35; Caspase-9 subunit p10]	CASP9	842
Salvia miltiorrhiza (Danshen)	MOL000006	luteolin	P53539	Protein fosB (G0/G1 switch regulatory protein 3)	FOSB	2354
Salvia miltiorrhiza (Danshen)	MOL000006	luteolin	P55210	Caspase-7 (CASP-7) (EC 3.4.22.60) (Apoptotic protease Mch-3) (CMH-1) (ICE-like apoptotic protease 3) (ICE-LAP3) [Cleaved into: Caspase-7 subunit p20; Caspase-7 subunit p11]	CASP7	840
Salvia miltiorrhiza (Danshen)	MOL000006	luteolin	P27361	Mitogen-activated protein kinase 3 (MAP kinase 3) (MAPK 3) (EC 2.7.11.24) (ERT2) (Extracellular signal-regulated kinase 1) (ERK-1) (Insulin-stimulated MAP2 kinase) (MAP kinase isoform p44) (p44-MAPK) (Microtubule-associated protein 2 kinase) (p44-ERK1)	MAPK3	5595
Salvia miltiorrhiza (Danshen)	MOL000006	luteolin	P01375	Tumor necrosis factor (Cachectin) (TNF-alpha) (Tumor necrosis factor ligand superfamily member 2) (TNF-a) [Cleaved into: Tumor necrosis factor, membrane form (N-terminal fragment) (NTF); Intracellular domain 1 (ICD1); Intracellular domain 2 (ICD2); C-domain 1; C-domain 2; Tumor necrosis factor, soluble form]	TNF	7124
Salvia miltiorrhiza (Danshen)	MOL000006	luteolin	Q16822	Phosphoenolpyruvate carboxykinase [GTP], mitochondrial (PEPCK-M) (EC 4.1.1.32)	PCK2	5106
Salvia miltiorrhiza (Danshen)	MOL000006	luteolin	P50895	Basal cell adhesion molecule (Auberger B antigen) (B-CAM cell surface glycoprotein) (F8/G253 antigen) (Lutheran antigen) (Lutheran blood group glycoprotein) (CD antigen CD239)	BCAM	4059
Salvia miltiorrhiza (Danshen)	MOL000006	luteolin	Q76G19	PDZ domain-containing protein 4 (PDZ domain-containing RING finger protein 4-like protein)	PDZD4	57595
Salvia miltiorrhiza (Danshen)	MOL000006	luteolin	P29474	Nitric oxide synthase, endothelial (EC 1.14.13.39) (Constitutive NOS) (cNOS) (EC-NOS) (Endothelial NOS) (eNOS) (NOS type III) (NOSIII)	NOS3	4846
Salvia miltiorrhiza (Danshen)	MOL000569	digallate	P06746	DNA polymerase beta (EC 2.7.7.7) (EC 4.2.99.-)	POLB	5423
Salvia miltiorrhiza (Danshen)	MOL000569	digallate	P09884	DNA polymerase alpha catalytic subunit (EC 2.7.7.7) (DNA polymerase alpha catalytic subunit p180)	POLA1	5422
Salvia miltiorrhiza (Danshen)	MOL001601	1,2,5,6-tetrahydrotanshinone	P10636	Microtubule-associated protein tau (Neurofibrillary tangle protein) (Paired helical filament-tau) (PHF-tau)	MAPT	4137
Salvia miltiorrhiza (Danshen)	MOL001601	1,2,5,6-tetrahydrotanshinone	P40763	Signal transducer and activator of transcription 3 (Acute-phase response factor)	STAT3	6774
Salvia miltiorrhiza (Danshen)	MOL001601	1,2,5,6-tetrahydrotanshinone	P42224	Signal transducer and activator of transcription 1-alpha/beta (Transcription factor ISGF-3 components p91/p84)	STAT1	6772
Salvia miltiorrhiza (Danshen)	MOL001601	1,2,5,6-tetrahydrotanshinone	P52630	Signal transducer and activator of transcription 2 (p113)	STAT2	6773
Salvia miltiorrhiza (Danshen)	MOL001601	1,2,5,6-tetrahydrotanshinone	Q14765	Signal transducer and activator of transcription 4	STAT4	6775
Salvia miltiorrhiza (Danshen)	MOL001601	1,2,5,6-tetrahydrotanshinone	P06276	Cholinesterase (EC 3.1.1.8) (Acylcholine acylhydrolase) (Butyrylcholine esterase) (Choline esterase II) (Pseudocholinesterase)	BCHE	590
Salvia miltiorrhiza (Danshen)	MOL001601	1,2,5,6-tetrahydrotanshinone	P05305	Endothelin-1 (Preproendothelin-1) (PPET1) [Cleaved into: Endothelin-1 (ET-1); Big endothelin-1]	EDN1	1906
Salvia miltiorrhiza (Danshen)	MOL001601	1,2,5,6-tetrahydrotanshinone	O75469	Nuclear receptor subfamily 1 group I member 2 (Orphan nuclear receptor PAR1) (Orphan nuclear receptor PXR) (Pregnane X receptor) (Steroid and xenobiotic receptor) (SXR)	NR1I2	8856
Salvia miltiorrhiza (Danshen)	MOL001942	isoimperatorin	P56817	Beta-secretase 1 (EC 3.4.23.46) (Aspartyl protease 2) (ASP2) (Asp 2) (Beta-site amyloid precursor protein cleaving enzyme 1) (Beta-site APP cleaving enzyme 1) (Memapsin-2) (Membrane-associated aspartic protease 2)	BACE1	23621
Salvia miltiorrhiza (Danshen)	MOL001942	isoimperatorin	Q9Y5Z0	Beta-secretase 2 (EC 3.4.23.45) (Aspartic-like protease 56 kDa) (Aspartyl protease 1) (ASP1) (Asp 1) (Beta-site amyloid precursor protein cleaving enzyme 2) (Beta-site APP cleaving enzyme 2) (Down region aspartic protease) (DRAP) (Memapsin-1) (Membrane-associated aspartic protease 1) (Theta-secretase)	BACE2	25825
Salvia miltiorrhiza (Danshen)	MOL001942	isoimperatorin	P22001	Potassium voltage-gated channel subfamily A member 3 (HGK5) (HLK3) (HPCN3) (Voltage-gated K(+) channel HuKIII) (Voltage-gated potassium channel subunit Kv1.3)	KCNA3	3738
Salvia miltiorrhiza (Danshen)	MOL001942	isoimperatorin	P22460	Potassium voltage-gated channel subfamily A member 5 (HPCN1) (Voltage-gated potassium channel HK2) (Voltage-gated potassium channel subunit Kv1.5)	KCNA5	3741
Salvia miltiorrhiza (Danshen)	MOL001942	isoimperatorin	P16389	Potassium voltage-gated channel subfamily A member 2 (NGK1) (Voltage-gated K(+) channel HuKIV) (Voltage-gated potassium channel HBK5) (Voltage-gated potassium channel subunit Kv1.2)	KCNA2	3737
Salvia miltiorrhiza (Danshen)	MOL001942	isoimperatorin	P17658	Potassium voltage-gated channel subfamily A member 6 (Voltage-gated potassium channel HBK2) (Voltage-gated potassium channel subunit Kv1.6)	KCNA6	3742
Salvia miltiorrhiza (Danshen)	MOL001942	isoimperatorin	P22459	Potassium voltage-gated channel subfamily A member 4 (HPCN2) (Voltage-gated K(+) channel HuKII) (Voltage-gated potassium channel HBK4) (Voltage-gated potassium channel HK1) (Voltage-gated potassium channel subunit Kv1.4)	KCNA4	3739
Salvia miltiorrhiza (Danshen)	MOL001942	isoimperatorin	Q09470	Potassium voltage-gated channel subfamily A member 1 (Voltage-gated K(+) channel HuKI) (Voltage-gated potassium channel HBK1) (Voltage-gated potassium channel subunit Kv1.1)	KCNA1	3736
Salvia miltiorrhiza (Danshen)	MOL001942	isoimperatorin	Q16322	Potassium voltage-gated channel subfamily A member 10 (Voltage-gated potassium channel subunit Kv1.8)	KCNA10	3744
Salvia miltiorrhiza (Danshen)	MOL001942	isoimperatorin	Q96RP8	Potassium voltage-gated channel subfamily A member 7 (Voltage-gated potassium channel subunit Kv1.7)	KCNA7	3743
Salvia miltiorrhiza (Danshen)	MOL001942	isoimperatorin	P20813	Cytochrome P450 2B6 (EC 1.14.13.-) (1,4-cineole 2-exo-monooxygenase) (CYPIIB6) (Cytochrome P450 IIB1)	CYP2B6	1555
Salvia miltiorrhiza (Danshen)	MOL001942	isoimperatorin	P05177	Cytochrome P450 1A2 (EC 1.14.14.1) (CYPIA2) (Cholesterol 25-hydroxylase) (Cytochrome P(3)450) (Cytochrome P450 4) (Cytochrome P450-P3)	CYP1A2	1544
Salvia miltiorrhiza (Danshen)	MOL001942	isoimperatorin	P10635	Cytochrome P450 2D6 (EC 1.14.14.1) (CYPIID6) (Cholesterol 25-hydroxylase) (Cytochrome P450-DB1) (Debrisoquine 4-hydroxylase)	CYP2D6	1565
Salvia miltiorrhiza (Danshen)	MOL001942	isoimperatorin	Q16678	Cytochrome P450 1B1 (EC 1.14.14.1) (CYPIB1)	CYP1B1	1545
Salvia miltiorrhiza (Danshen)	MOL002222	sugiol	P14061	Estradiol 17-beta-dehydrogenase 1 (EC 1.1.1.62) (17-beta-hydroxysteroid dehydrogenase type 1) (17-beta-HSD 1) (20 alpha-hydroxysteroid dehydrogenase) (20-alpha-HSD) (E2DH) (Placental 17-beta-hydroxysteroid dehydrogenase) (Short chain dehydrogenase/reductase family 28C member 1)	HSD17B1	3292
Salvia miltiorrhiza (Danshen)	MOL002222	sugiol	Q9NYR8	Retinol dehydrogenase 8 (EC 1.1.1.300) (Photoreceptor outer segment all-trans retinol dehydrogenase) (Short chain dehydrogenase/reductase family 28C member 2)	RDH8	50700
Salvia miltiorrhiza (Danshen)	MOL002222	sugiol	P08842	Steryl-sulfatase (EC 3.1.6.2) (Arylsulfatase C) (ASC) (Steroid sulfatase) (Steryl-sulfate sulfohydrolase)	STS	412
Salvia miltiorrhiza (Danshen)	MOL002222	sugiol	P51689	Arylsulfatase D (ASD) (EC 3.1.6.-)	ARSD	414
Salvia miltiorrhiza (Danshen)	MOL002222	sugiol	P51690	Arylsulfatase E (ASE) (EC 3.1.6.-)	ARSE	415
Salvia miltiorrhiza (Danshen)	MOL002222	sugiol	P54793	Arylsulfatase F (ASF) (EC 3.1.6.-)	ARSF	416
Salvia miltiorrhiza (Danshen)	MOL002222	sugiol	Q5FYA8	Arylsulfatase H (ASH) (EC 3.1.6.-)	ARSH	347527
Salvia miltiorrhiza (Danshen)	MOL002776	Baicalin	P15121	Aldose reductase (AR) (EC 1.1.1.21) (Aldehyde reductase) (Aldo-keto reductase family 1 member B1)	AKR1B1	231
Salvia miltiorrhiza (Danshen)	MOL002776	Baicalin	C9JRZ8	Aldo-keto reductase family 1 member B15 (EC 1.1.1.-) (Estradiol 17-beta-dehydrogenase AKR1B15) (EC 1.1.1.62)	AKR1B15	441282
Salvia miltiorrhiza (Danshen)	MOL002776	Baicalin	O60218	Aldo-keto reductase family 1 member B10 (EC 1.1.1.-) (ARL-1) (Aldose reductase-like) (Aldose reductase-related protein) (ARP) (hARP) (Small intestine reductase) (SI reductase)	AKR1B10	57016
Salvia miltiorrhiza (Danshen)	MOL002776	Baicalin	P30542	Adenosine receptor A1	ADORA1	134
Salvia miltiorrhiza (Danshen)	MOL002776	Baicalin	Q14457	Beclin-1 (Coiled-coil myosin-like BCL2-interacting protein) (Protein GT197) [Cleaved into: Beclin-1-C 35 kDa; Beclin-1-C 37 kDa]	BECN1	8678
Salvia miltiorrhiza (Danshen)	MOL002776	Baicalin	P42574	Caspase-3 (CASP-3) (EC 3.4.22.56) (Apopain) (Cysteine protease CPP32) (CPP-32) (Protein Yama) (SREBP cleavage activity 1) (SCA-1) [Cleaved into: Caspase-3 subunit p17; Caspase-3 subunit p12]	CASP3	836
Salvia miltiorrhiza (Danshen)	MOL002776	Baicalin	P09917	Arachidonate 5-lipoxygenase (5-LO) (5-lipoxygenase) (EC 1.13.11.34)	ALOX5	240
Salvia miltiorrhiza (Danshen)	MOL002776	Baicalin	O60603	Toll-like receptor 2 (Toll/interleukin-1 receptor-like protein 4) (CD antigen CD282)	TLR2	7097
Salvia miltiorrhiza (Danshen)	MOL002776	Baicalin	O00206	Toll-like receptor 4 (hToll) (CD antigen CD284)	TLR4	7099
Salvia miltiorrhiza (Danshen)	MOL002776	Baicalin	P15692	Vascular endothelial growth factor A (VEGF-A) (Vascular permeability factor) (VPF)	VEGFA	7422
Salvia miltiorrhiza (Danshen)	MOL002776	Baicalin	Q99626	Homeobox protein CDX-2 (CDX-3) (Caudal-type homeobox protein 2)	CDX2	1045
Salvia miltiorrhiza (Danshen)	MOL002776	Baicalin	P01133	Pro-epidermal growth factor (EGF) [Cleaved into: Epidermal growth factor (Urogastrone)]	EGF	1950
Salvia miltiorrhiza (Danshen)	MOL002776	Baicalin	P47902	Homeobox protein CDX-1 (Caudal-type homeobox protein 1)	CDX1	1044
Salvia miltiorrhiza (Danshen)	MOL002776	Baicalin	Q16552	Interleukin-17A (IL-17) (IL-17A) (Cytotoxic T-lymphocyte-associated antigen 8) (CTLA-8)	IL17A	3605
Salvia miltiorrhiza (Danshen)	MOL002776	Baicalin	P05181	Cytochrome P450 2E1 (EC 1.14.13.-) (4-nitrophenol 2-hydroxylase) (EC 1.14.13.n7) (CYPIIE1) (Cytochrome P450-J)	CYP2E1	1571
Salvia miltiorrhiza (Danshen)	MOL002776	Baicalin	P01127	Platelet-derived growth factor subunit B (PDGF subunit B) (PDGF-2) (Platelet-derived growth factor B chain) (Platelet-derived growth factor beta polypeptide) (Proto-oncogene c-Sis) (Becaplermin)	PDGFB	5155
Salvia miltiorrhiza (Danshen)	MOL002776	Baicalin	P01106	Myc proto-oncogene protein (Class E basic helix-loop-helix protein 39) (bHLHe39) (Proto-oncogene c-Myc) (Transcription factor p64)	MYC	4609
Salvia miltiorrhiza (Danshen)	MOL002776	Baicalin	P00797	Renin (EC 3.4.23.15) (Angiotensinogenase)	REN	5972
Salvia miltiorrhiza (Danshen)	MOL002776	Baicalin	P21589	5'-nucleotidase (5'-NT) (EC 3.1.3.5) (Ecto-5'-nucleotidase) (CD antigen CD73)	NT5E	4907
Salvia miltiorrhiza (Danshen)	MOL002776	Baicalin	Q16665	Hypoxia-inducible factor 1-alpha (HIF-1-alpha) (HIF1-alpha) (ARNT-interacting protein) (Basic-helix-loop-helix-PAS protein MOP1) (Class E basic helix-loop-helix protein 78) (bHLHe78) (Member of PAS protein 1) (PAS domain-containing protein 8)	HIF1A	3091
Salvia miltiorrhiza (Danshen)	MOL002776	Baicalin	Q9BZS1	Forkhead box protein P3 (Scurfin) [Cleaved into: Forkhead box protein P3, C-terminally processed; Forkhead box protein P3 41 kDa form]	FOXP3	50943
Salvia miltiorrhiza (Danshen)	MOL002776	Baicalin	P08684	Cytochrome P450 3A4 (EC 1.14.14.-) (1,8-cineole 2-exo-monooxygenase) (EC 1.14.14.56) (Albendazole monooxygenase) (EC 1.14.14.-) (Albendazole sulfoxidase) (CYPIIIA3) (CYPIIIA4) (Cholesterol 25-hydroxylase) (EC 1.14.14.-) (Cytochrome P450 3A3) (Cytochrome P450 HLp) (Cytochrome P450 NF-25) (Cytochrome P450-PCN1) (Nifedipine oxidase) (Quinine 3-monooxygenase) (EC 1.14.14.55) (Taurochenodeoxycholate 6…	CYP3A4	1576
Salvia miltiorrhiza (Danshen)	MOL002776	Baicalin	Q14790	Caspase-8 (CASP-8) (EC 3.4.22.61) (Apoptotic cysteine protease) (Apoptotic protease Mch-5) (CAP4) (FADD-homologous ICE/ced-3-like protease) (FADD-like ICE) (FLICE) (ICE-like apoptotic protease 5) (MORT1-associated ced-3 homolog) (MACH) [Cleaved into: Caspase-8 subunit p18; Caspase-8 subunit p10]	CASP8	841
Salvia miltiorrhiza (Danshen)	MOL002776	Baicalin	P35228	Nitric oxide synthase, inducible (EC 1.14.13.39) (Hepatocyte NOS) (HEP-NOS) (Inducible NO synthase) (Inducible NOS) (iNOS) (NOS type II) (Peptidyl-cysteine S-nitrosylase NOS2)	NOS2	4843
Salvia miltiorrhiza (Danshen)	MOL002776	Baicalin	Q92851	Caspase-10 (CASP-10) (EC 3.4.22.63) (Apoptotic protease Mch-4) (FAS-associated death domain protein interleukin-1B-converting enzyme 2) (FLICE2) (ICE-like apoptotic protease 4) [Cleaved into: Caspase-10 subunit p23/17; Caspase-10 subunit p12]	CASP10	843
Salvia miltiorrhiza (Danshen)	MOL002776	Baicalin	P46531	Neurogenic locus notch homolog protein 1 (Notch 1) (hN1) (Translocation-associated notch protein TAN-1) [Cleaved into: Notch 1 extracellular truncation (NEXT); Notch 1 intracellular domain (NICD)]	NOTCH1	4851
Salvia miltiorrhiza (Danshen)	MOL002776	Baicalin	P14618	Pyruvate kinase PKM (EC 2.7.1.40) (Cytosolic thyroid hormone-binding protein) (CTHBP) (Opa-interacting protein 3) (OIP-3) (Pyruvate kinase 2/3) (Pyruvate kinase muscle isozyme) (Thyroid hormone-binding protein 1) (THBP1) (Tumor M2-PK) (p58)	PKM	5315
Salvia miltiorrhiza (Danshen)	MOL002776	Baicalin	P01375	Tumor necrosis factor (Cachectin) (TNF-alpha) (Tumor necrosis factor ligand superfamily member 2) (TNF-a) [Cleaved into: Tumor necrosis factor, membrane form (N-terminal fragment) (NTF); Intracellular domain 1 (ICD1); Intracellular domain 2 (ICD2); C-domain 1; C-domain 2; Tumor necrosis factor, soluble form]	TNF	7124
Salvia miltiorrhiza (Danshen)	MOL007036	5,6-dihydroxy-7-isopropyl-1,1-dimethyl-2,3-dihydrophenanthren-4-one	P09917	Arachidonate 5-lipoxygenase (5-LO) (5-lipoxygenase) (EC 1.13.11.34)	ALOX5	240
Salvia miltiorrhiza (Danshen)	MOL007036	5,6-dihydroxy-7-isopropyl-1,1-dimethyl-2,3-dihydrophenanthren-4-one	P16050	Arachidonate 15-lipoxygenase (15-LOX) (15-LOX-1) (EC 1.13.11.33) (12/15-lipoxygenase) (Arachidonate 12-lipoxygenase, leukocyte-type) (12-LOX) (EC 1.13.11.31) (Arachidonate omega-6 lipoxygenase)	ALOX15	246
Salvia miltiorrhiza (Danshen)	MOL007036	5,6-dihydroxy-7-isopropyl-1,1-dimethyl-2,3-dihydrophenanthren-4-one	P18054	Arachidonate 12-lipoxygenase, 12S-type (12S-LOX) (12S-lipoxygenase) (EC 1.13.11.31) (Lipoxin synthase 12-LO) (EC 3.3.2.-) (Platelet-type lipoxygenase 12)	ALOX12	239
Salvia miltiorrhiza (Danshen)	MOL007036	5,6-dihydroxy-7-isopropyl-1,1-dimethyl-2,3-dihydrophenanthren-4-one	O15296	Arachidonate 15-lipoxygenase B (15-LOX-B) (EC 1.13.11.33) (15-lipoxygenase 2) (15-LOX-2) (Arachidonate 15-lipoxygenase type II) (Linoleate 13-lipoxygenase 15-LOb) (EC 1.13.11.-)	ALOX15B	247
Salvia miltiorrhiza (Danshen)	MOL007036	5,6-dihydroxy-7-isopropyl-1,1-dimethyl-2,3-dihydrophenanthren-4-one	Q9BYJ1	Hydroperoxide isomerase ALOXE3 (EC 5.4.4.7) (Epidermis-type lipoxygenase 3) (Epidermal LOX-3) (e-LOX-3) (eLOX-3) (Hydroperoxy icosatetraenoate dehydratase) (EC 4.2.1.152)	ALOXE3	59344
Salvia miltiorrhiza (Danshen)	MOL007041	2-isopropyl-8-methylphenanthrene-3,4-dione	P10636	Microtubule-associated protein tau (Neurofibrillary tangle protein) (Paired helical filament-tau) (PHF-tau)	MAPT	4137
Salvia miltiorrhiza (Danshen)	MOL007041	2-isopropyl-8-methylphenanthrene-3,4-dione	P06276	Cholinesterase (EC 3.1.1.8) (Acylcholine acylhydrolase) (Butyrylcholine esterase) (Choline esterase II) (Pseudocholinesterase)	BCHE	590
Salvia miltiorrhiza (Danshen)	MOL007041	2-isopropyl-8-methylphenanthrene-3,4-dione	P22303	Acetylcholinesterase (AChE) (EC 3.1.1.7)	ACHE	43
Salvia miltiorrhiza (Danshen)	MOL007041	2-isopropyl-8-methylphenanthrene-3,4-dione	P18031	Tyrosine-protein phosphatase non-receptor type 1 (EC 3.1.3.48) (Protein-tyrosine phosphatase 1B) (PTP-1B)	PTPN1	5770
Salvia miltiorrhiza (Danshen)	MOL007041	2-isopropyl-8-methylphenanthrene-3,4-dione	P17706	Tyrosine-protein phosphatase non-receptor type 2 (EC 3.1.3.48) (T-cell protein-tyrosine phosphatase) (TCPTP)	PTPN2	5771
Salvia miltiorrhiza (Danshen)	MOL007041	2-isopropyl-8-methylphenanthrene-3,4-dione	P30304	M-phase inducer phosphatase 1 (EC 3.1.3.48) (Dual specificity phosphatase Cdc25A)	CDC25A	993
Salvia miltiorrhiza (Danshen)	MOL007041	2-isopropyl-8-methylphenanthrene-3,4-dione	P30305	M-phase inducer phosphatase 2 (EC 3.1.3.48) (Dual specificity phosphatase Cdc25B)	CDC25B	994
Salvia miltiorrhiza (Danshen)	MOL007041	2-isopropyl-8-methylphenanthrene-3,4-dione	O00748	Cocaine esterase (EC 3.1.1.84) (Carboxylesterase 2) (CE-2) (hCE-2) (EC 3.1.1.1) (Methylumbelliferyl-acetate deacetylase 2) (EC 3.1.1.56)	CES2	8824
Salvia miltiorrhiza (Danshen)	MOL007041	2-isopropyl-8-methylphenanthrene-3,4-dione	P23141	Liver carboxylesterase 1 (Acyl-coenzyme A:cholesterol acyltransferase) (ACAT) (Brain carboxylesterase hBr1) (Carboxylesterase 1) (CE-1) (hCE-1) (EC 3.1.1.1) (Cocaine carboxylesterase) (Egasyn) (HMSE) (Methylumbelliferyl-acetate deacetylase 1) (EC 3.1.1.56) (Monocyte/macrophage serine esterase) (Retinyl ester hydrolase) (REH) (Serine esterase 1) (Triacylglycerol hydrolase) (TGH)	CES1	1066
Salvia miltiorrhiza (Danshen)	MOL007041	2-isopropyl-8-methylphenanthrene-3,4-dione	Q6NT32	Carboxylesterase 5A (EC 3.1.1.1) (Carboxylesterase-like urinary excreted protein homolog) (Cauxin)	CES5A	221223
Salvia miltiorrhiza (Danshen)	MOL007041	2-isopropyl-8-methylphenanthrene-3,4-dione	Q6UWW8	Carboxylesterase 3 (EC 3.1.1.1) (Liver carboxylesterase 31 homolog)	CES3	23491
Salvia miltiorrhiza (Danshen)	MOL007041	2-isopropyl-8-methylphenanthrene-3,4-dione	P08575	Receptor-type tyrosine-protein phosphatase C (EC 3.1.3.48) (Leukocyte common antigen) (L-CA) (T200) (CD antigen CD45)	PTPRC	5788
Salvia miltiorrhiza (Danshen)	MOL007041	2-isopropyl-8-methylphenanthrene-3,4-dione	Q6ZQW0	Indoleamine 2,3-dioxygenase 2 (IDO-2) (EC 1.13.11.-) (Indoleamine 2,3-dioxygenase-like protein 1) (Indoleamine-pyrrole 2,3-dioxygenase-like protein 1)	IDO2	169355
Salvia miltiorrhiza (Danshen)	MOL007045	3α-hydroxytanshinoneⅡa	P10636	Microtubule-associated protein tau (Neurofibrillary tangle protein) (Paired helical filament-tau) (PHF-tau)	MAPT	4137
Salvia miltiorrhiza (Danshen)	MOL007045	3α-hydroxytanshinoneⅡa	O14746	Telomerase reverse transcriptase (EC 2.7.7.49) (HEST2) (Telomerase catalytic subunit) (Telomerase-associated protein 2) (TP2)	TERT	7015
Salvia miltiorrhiza (Danshen)	MOL007045	3α-hydroxytanshinoneⅡa	Q9NUW8	Tyrosyl-DNA phosphodiesterase 1 (Tyr-DNA phosphodiesterase 1) (EC 3.1.4.-)	TDP1	55775
Salvia miltiorrhiza (Danshen)	MOL007049	4-methylenemiltirone	P30304	M-phase inducer phosphatase 1 (EC 3.1.3.48) (Dual specificity phosphatase Cdc25A)	CDC25A	993
Salvia miltiorrhiza (Danshen)	MOL007049	4-methylenemiltirone	P30305	M-phase inducer phosphatase 2 (EC 3.1.3.48) (Dual specificity phosphatase Cdc25B)	CDC25B	994
Salvia miltiorrhiza (Danshen)	MOL007049	4-methylenemiltirone	P18031	Tyrosine-protein phosphatase non-receptor type 1 (EC 3.1.3.48) (Protein-tyrosine phosphatase 1B) (PTP-1B)	PTPN1	5770
Salvia miltiorrhiza (Danshen)	MOL007049	4-methylenemiltirone	P17706	Tyrosine-protein phosphatase non-receptor type 2 (EC 3.1.3.48) (T-cell protein-tyrosine phosphatase) (TCPTP)	PTPN2	5771
Salvia miltiorrhiza (Danshen)	MOL007050	2-(4-hydroxy-3-methoxyphenyl)-5-(3-hydroxypropyl)-7-methoxy-3-benzofurancarboxaldehyde	P30542	Adenosine receptor A1	ADORA1	134
Salvia miltiorrhiza (Danshen)	MOL007058	formyltanshinone	P10636	Microtubule-associated protein tau (Neurofibrillary tangle protein) (Paired helical filament-tau) (PHF-tau)	MAPT	4137
Salvia miltiorrhiza (Danshen)	MOL007058	formyltanshinone	P08575	Receptor-type tyrosine-protein phosphatase C (EC 3.1.3.48) (Leukocyte common antigen) (L-CA) (T200) (CD antigen CD45)	PTPRC	5788
Salvia miltiorrhiza (Danshen)	MOL007059	3-beta-Hydroxymethyllenetanshiquinone	P10636	Microtubule-associated protein tau (Neurofibrillary tangle protein) (Paired helical filament-tau) (PHF-tau)	MAPT	4137
Salvia miltiorrhiza (Danshen)	MOL007061	Methylenetanshinquinone	P10636	Microtubule-associated protein tau (Neurofibrillary tangle protein) (Paired helical filament-tau) (PHF-tau)	MAPT	4137
Salvia miltiorrhiza (Danshen)	MOL007061	Methylenetanshinquinone	P15121	Aldose reductase (AR) (EC 1.1.1.21) (Aldehyde reductase) (Aldo-keto reductase family 1 member B1)	AKR1B1	231
Salvia miltiorrhiza (Danshen)	MOL007061	Methylenetanshinquinone	C9JRZ8	Aldo-keto reductase family 1 member B15 (EC 1.1.1.-) (Estradiol 17-beta-dehydrogenase AKR1B15) (EC 1.1.1.62)	AKR1B15	441282
Salvia miltiorrhiza (Danshen)	MOL007061	Methylenetanshinquinone	O60218	Aldo-keto reductase family 1 member B10 (EC 1.1.1.-) (ARL-1) (Aldose reductase-like) (Aldose reductase-related protein) (ARP) (hARP) (Small intestine reductase) (SI reductase)	AKR1B10	57016
Salvia miltiorrhiza (Danshen)	MOL007061	Methylenetanshinquinone	P14550	Alcohol dehydrogenase [NADP(+)] (EC 1.1.1.2) (Aldehyde reductase) (Aldo-keto reductase family 1 member A1)	AKR1A1	10327
Salvia miltiorrhiza (Danshen)	MOL007061	Methylenetanshinquinone	Q96JD6	1,5-anhydro-D-fructose reductase (AF reductase) (EC 1.1.1.263) (Aldo-keto reductase family 1 member C-like protein 2) (Aldo-keto reductase family 1 member E2) (LoopADR) (Testis aldo-keto reductase) (htAKR) (Testis-specific protein) (hTSP)	AKR1E2	83592
Salvia miltiorrhiza (Danshen)	MOL007069	przewaquinone c	P10636	Microtubule-associated protein tau (Neurofibrillary tangle protein) (Paired helical filament-tau) (PHF-tau)	MAPT	4137
Salvia miltiorrhiza (Danshen)	MOL007070	(6S,7R)-6,7-dihydroxy-1,6-dimethyl-8,9-dihydro-7H-naphtho[8,7-g]benzofuran-10,11-dione	P10636	Microtubule-associated protein tau (Neurofibrillary tangle protein) (Paired helical filament-tau) (PHF-tau)	MAPT	4137
Salvia miltiorrhiza (Danshen)	MOL007071	przewaquinone f	P10636	Microtubule-associated protein tau (Neurofibrillary tangle protein) (Paired helical filament-tau) (PHF-tau)	MAPT	4137
Salvia miltiorrhiza (Danshen)	MOL007077	sclareol	P10636	Microtubule-associated protein tau (Neurofibrillary tangle protein) (Paired helical filament-tau) (PHF-tau)	MAPT	4137
Salvia miltiorrhiza (Danshen)	MOL007077	sclareol	P16662	UDP-glucuronosyltransferase 2B7 (UDPGT 2B7) (EC 2.4.1.17) (3,4-catechol estrogen-specific UDPGT) (UDP-glucuronosyltransferase 2B9) (UDPGT 2B9) (UDPGTh-2)	UGT2B7	7364
Salvia miltiorrhiza (Danshen)	MOL007077	sclareol	O75310	UDP-glucuronosyltransferase 2B11 (UDPGT 2B11) (EC 2.4.1.17)	UGT2B11	10720
Salvia miltiorrhiza (Danshen)	MOL007077	sclareol	O75795	UDP-glucuronosyltransferase 2B17 (UDPGT 2B17) (EC 2.4.1.17) (C19-steroid-specific UDP-glucuronosyltransferase) (C19-steroid-specific UDPGT)	UGT2B17	7367
Salvia miltiorrhiza (Danshen)	MOL007077	sclareol	P06133	UDP-glucuronosyltransferase 2B4 (UDPGT 2B4) (EC 2.4.1.17) (HLUG25) (Hyodeoxycholic acid-specific UDPGT) (UDPGTh-1)	UGT2B4	7363
Salvia miltiorrhiza (Danshen)	MOL007077	sclareol	P36537	UDP-glucuronosyltransferase 2B10 (UDPGT 2B10) (EC 2.4.1.17)	UGT2B10	7365
Salvia miltiorrhiza (Danshen)	MOL007077	sclareol	P54855	UDP-glucuronosyltransferase 2B15 (UDPGT 2B15) (EC 2.4.1.17) (HLUG4) (UDP-glucuronosyltransferase 2B8) (UDPGT 2B8) (UDPGTh-3)	UGT2B15	7366
Salvia miltiorrhiza (Danshen)	MOL007077	sclareol	Q6UWM9	UDP-glucuronosyltransferase 2A3 (UDPGT 2A3) (EC 2.4.1.17)	UGT2A3	79799
Salvia miltiorrhiza (Danshen)	MOL007077	sclareol	Q9BY64	UDP-glucuronosyltransferase 2B28 (UDPGT 2B28) (EC 2.4.1.17)	UGT2B28	54490
Salvia miltiorrhiza (Danshen)	MOL007077	sclareol	Q9Y4X1	UDP-glucuronosyltransferase 2A1 (UDPGT 2A1) (EC 2.4.1.17)	UGT2A1	10941
Salvia miltiorrhiza (Danshen)	MOL007077	sclareol	P23219	Prostaglandin G/H synthase 1 (EC 1.14.99.1) (Cyclooxygenase-1) (COX-1) (Prostaglandin H2 synthase 1) (PGH synthase 1) (PGHS-1) (PHS 1) (Prostaglandin-endoperoxide synthase 1)	PTGS1	5742
Salvia miltiorrhiza (Danshen)	MOL007077	sclareol	P35354	Prostaglandin G/H synthase 2 (EC 1.14.99.1) (Cyclooxygenase-2) (COX-2) (PHS II) (Prostaglandin H2 synthase 2) (PGH synthase 2) (PGHS-2) (Prostaglandin-endoperoxide synthase 2)	PTGS2	5743
Salvia miltiorrhiza (Danshen)	MOL007079	tanshinaldehyde	P10636	Microtubule-associated protein tau (Neurofibrillary tangle protein) (Paired helical filament-tau) (PHF-tau)	MAPT	4137
Salvia miltiorrhiza (Danshen)	MOL007079	tanshinaldehyde	P15121	Aldose reductase (AR) (EC 1.1.1.21) (Aldehyde reductase) (Aldo-keto reductase family 1 member B1)	AKR1B1	231
Salvia miltiorrhiza (Danshen)	MOL007079	tanshinaldehyde	C9JRZ8	Aldo-keto reductase family 1 member B15 (EC 1.1.1.-) (Estradiol 17-beta-dehydrogenase AKR1B15) (EC 1.1.1.62)	AKR1B15	441282
Salvia miltiorrhiza (Danshen)	MOL007079	tanshinaldehyde	O60218	Aldo-keto reductase family 1 member B10 (EC 1.1.1.-) (ARL-1) (Aldose reductase-like) (Aldose reductase-related protein) (ARP) (hARP) (Small intestine reductase) (SI reductase)	AKR1B10	57016
Salvia miltiorrhiza (Danshen)	MOL007079	tanshinaldehyde	P14550	Alcohol dehydrogenase [NADP(+)] (EC 1.1.1.2) (Aldehyde reductase) (Aldo-keto reductase family 1 member A1)	AKR1A1	10327
Salvia miltiorrhiza (Danshen)	MOL007079	tanshinaldehyde	Q96JD6	1,5-anhydro-D-fructose reductase (AF reductase) (EC 1.1.1.263) (Aldo-keto reductase family 1 member C-like protein 2) (Aldo-keto reductase family 1 member E2) (LoopADR) (Testis aldo-keto reductase) (htAKR) (Testis-specific protein) (hTSP)	AKR1E2	83592
Salvia miltiorrhiza (Danshen)	MOL007079	tanshinaldehyde	Q9NUW8	Tyrosyl-DNA phosphodiesterase 1 (Tyr-DNA phosphodiesterase 1) (EC 3.1.4.-)	TDP1	55775
Salvia miltiorrhiza (Danshen)	MOL007081	Danshenol B	P10636	Microtubule-associated protein tau (Neurofibrillary tangle protein) (Paired helical filament-tau) (PHF-tau)	MAPT	4137
Salvia miltiorrhiza (Danshen)	MOL007082	Danshenol A	P10636	Microtubule-associated protein tau (Neurofibrillary tangle protein) (Paired helical filament-tau) (PHF-tau)	MAPT	4137
Salvia miltiorrhiza (Danshen)	MOL007088	cryptotanshinone	P10636	Microtubule-associated protein tau (Neurofibrillary tangle protein) (Paired helical filament-tau) (PHF-tau)	MAPT	4137
Salvia miltiorrhiza (Danshen)	MOL007088	cryptotanshinone	P40763	Signal transducer and activator of transcription 3 (Acute-phase response factor)	STAT3	6774
Salvia miltiorrhiza (Danshen)	MOL007088	cryptotanshinone	P42224	Signal transducer and activator of transcription 1-alpha/beta (Transcription factor ISGF-3 components p91/p84)	STAT1	6772
Salvia miltiorrhiza (Danshen)	MOL007088	cryptotanshinone	P52630	Signal transducer and activator of transcription 2 (p113)	STAT2	6773
Salvia miltiorrhiza (Danshen)	MOL007088	cryptotanshinone	Q14765	Signal transducer and activator of transcription 4	STAT4	6775
Salvia miltiorrhiza (Danshen)	MOL007093	dan-shexinkum d	P14902	Indoleamine 2,3-dioxygenase 1 (IDO-1) (EC 1.13.11.52) (Indoleamine-pyrrole 2,3-dioxygenase)	IDO1	3620
Salvia miltiorrhiza (Danshen)	MOL007093	dan-shexinkum d	Q6ZQW0	Indoleamine 2,3-dioxygenase 2 (IDO-2) (EC 1.13.11.-) (Indoleamine 2,3-dioxygenase-like protein 1) (Indoleamine-pyrrole 2,3-dioxygenase-like protein 1)	IDO2	169355
Salvia miltiorrhiza (Danshen)	MOL007098	deoxyneocryptotanshinone	P30304	M-phase inducer phosphatase 1 (EC 3.1.3.48) (Dual specificity phosphatase Cdc25A)	CDC25A	993
Salvia miltiorrhiza (Danshen)	MOL007098	deoxyneocryptotanshinone	P30305	M-phase inducer phosphatase 2 (EC 3.1.3.48) (Dual specificity phosphatase Cdc25B)	CDC25B	994
Salvia miltiorrhiza (Danshen)	MOL007101	dihydrotanshinoneⅠ	P10636	Microtubule-associated protein tau (Neurofibrillary tangle protein) (Paired helical filament-tau) (PHF-tau)	MAPT	4137
Salvia miltiorrhiza (Danshen)	MOL007120	miltionone Ⅱ	P10636	Microtubule-associated protein tau (Neurofibrillary tangle protein) (Paired helical filament-tau) (PHF-tau)	MAPT	4137
Salvia miltiorrhiza (Danshen)	MOL007120	miltionone Ⅱ	P40763	Signal transducer and activator of transcription 3 (Acute-phase response factor)	STAT3	6774
Salvia miltiorrhiza (Danshen)	MOL007120	miltionone Ⅱ	P42224	Signal transducer and activator of transcription 1-alpha/beta (Transcription factor ISGF-3 components p91/p84)	STAT1	6772
Salvia miltiorrhiza (Danshen)	MOL007120	miltionone Ⅱ	P52630	Signal transducer and activator of transcription 2 (p113)	STAT2	6773
Salvia miltiorrhiza (Danshen)	MOL007120	miltionone Ⅱ	Q14765	Signal transducer and activator of transcription 4	STAT4	6775
Salvia miltiorrhiza (Danshen)	MOL007122	Miltirone	P30304	M-phase inducer phosphatase 1 (EC 3.1.3.48) (Dual specificity phosphatase Cdc25A)	CDC25A	993
Salvia miltiorrhiza (Danshen)	MOL007122	Miltirone	P30305	M-phase inducer phosphatase 2 (EC 3.1.3.48) (Dual specificity phosphatase Cdc25B)	CDC25B	994
Salvia miltiorrhiza (Danshen)	MOL007122	Miltirone	P18031	Tyrosine-protein phosphatase non-receptor type 1 (EC 3.1.3.48) (Protein-tyrosine phosphatase 1B) (PTP-1B)	PTPN1	5770
Salvia miltiorrhiza (Danshen)	MOL007122	Miltirone	P17706	Tyrosine-protein phosphatase non-receptor type 2 (EC 3.1.3.48) (T-cell protein-tyrosine phosphatase) (TCPTP)	PTPN2	5771
Salvia miltiorrhiza (Danshen)	MOL007122	Miltirone	P33261	Cytochrome P450 2C19 (EC 1.14.13.-) ((R)-limonene 6-monooxygenase) (EC 1.14.14.53) ((S)-limonene 6-monooxygenase) (EC 1.14.14.51) ((S)-limonene 7-monooxygenase) (EC 1.14.14.52) (CYPIIC17) (CYPIIC19) (Cytochrome P450-11A) (Cytochrome P450-254C) (Mephenytoin 4-hydroxylase)	CYP2C19	1557
Salvia miltiorrhiza (Danshen)	MOL007125	neocryptotanshinone	P10636	Microtubule-associated protein tau (Neurofibrillary tangle protein) (Paired helical filament-tau) (PHF-tau)	MAPT	4137
Salvia miltiorrhiza (Danshen)	MOL007132	(2R)-3-(3,4-dihydroxyphenyl)-2-[(Z)-3-(3,4-dihydroxyphenyl)acryloyl]oxy-propionic acid	O60218	Aldo-keto reductase family 1 member B10 (EC 1.1.1.-) (ARL-1) (Aldose reductase-like) (Aldose reductase-related protein) (ARP) (hARP) (Small intestine reductase) (SI reductase)	AKR1B10	57016
Salvia miltiorrhiza (Danshen)	MOL007132	(2R)-3-(3,4-dihydroxyphenyl)-2-[(Z)-3-(3,4-dihydroxyphenyl)acryloyl]oxy-propionic acid	P06241	Tyrosine-protein kinase Fyn (EC 2.7.10.2) (Proto-oncogene Syn) (Proto-oncogene c-Fyn) (Src-like kinase) (SLK) (p59-Fyn)	FYN	2534
Salvia miltiorrhiza (Danshen)	MOL007132	(2R)-3-(3,4-dihydroxyphenyl)-2-[(Z)-3-(3,4-dihydroxyphenyl)acryloyl]oxy-propionic acid	P12931	Proto-oncogene tyrosine-protein kinase Src (EC 2.7.10.2) (Proto-oncogene c-Src) (pp60c-src) (p60-Src)	SRC	6714
Salvia miltiorrhiza (Danshen)	MOL007132	(2R)-3-(3,4-dihydroxyphenyl)-2-[(Z)-3-(3,4-dihydroxyphenyl)acryloyl]oxy-propionic acid	P15121	Aldose reductase (AR) (EC 1.1.1.21) (Aldehyde reductase) (Aldo-keto reductase family 1 member B1)	AKR1B1	231
Salvia miltiorrhiza (Danshen)	MOL007132	(2R)-3-(3,4-dihydroxyphenyl)-2-[(Z)-3-(3,4-dihydroxyphenyl)acryloyl]oxy-propionic acid	Q9NUW8	Tyrosyl-DNA phosphodiesterase 1 (Tyr-DNA phosphodiesterase 1) (EC 3.1.4.-)	TDP1	55775
Salvia miltiorrhiza (Danshen)	MOL007132	(2R)-3-(3,4-dihydroxyphenyl)-2-[(Z)-3-(3,4-dihydroxyphenyl)acryloyl]oxy-propionic acid	C9JRZ8	Aldo-keto reductase family 1 member B15 (EC 1.1.1.-) (Estradiol 17-beta-dehydrogenase AKR1B15) (EC 1.1.1.62)	AKR1B15	441282
Salvia miltiorrhiza (Danshen)	MOL007132	(2R)-3-(3,4-dihydroxyphenyl)-2-[(Z)-3-(3,4-dihydroxyphenyl)acryloyl]oxy-propionic acid	P14550	Alcohol dehydrogenase [NADP(+)] (EC 1.1.1.2) (Aldehyde reductase) (Aldo-keto reductase family 1 member A1)	AKR1A1	10327
Salvia miltiorrhiza (Danshen)	MOL007132	(2R)-3-(3,4-dihydroxyphenyl)-2-[(Z)-3-(3,4-dihydroxyphenyl)acryloyl]oxy-propionic acid	Q96JD6	1,5-anhydro-D-fructose reductase (AF reductase) (EC 1.1.1.263) (Aldo-keto reductase family 1 member C-like protein 2) (Aldo-keto reductase family 1 member E2) (LoopADR) (Testis aldo-keto reductase) (htAKR) (Testis-specific protein) (hTSP)	AKR1E2	83592
Salvia miltiorrhiza (Danshen)	MOL007132	(2R)-3-(3,4-dihydroxyphenyl)-2-[(Z)-3-(3,4-dihydroxyphenyl)acryloyl]oxy-propionic acid	P07947	Tyrosine-protein kinase Yes (EC 2.7.10.2) (Proto-oncogene c-Yes) (p61-Yes)	YES1	7525
Salvia miltiorrhiza (Danshen)	MOL007132	(2R)-3-(3,4-dihydroxyphenyl)-2-[(Z)-3-(3,4-dihydroxyphenyl)acryloyl]oxy-propionic acid	P09769	Tyrosine-protein kinase Fgr (EC 2.7.10.2) (Gardner-Rasheed feline sarcoma viral (v-fgr) oncogene homolog) (Proto-oncogene c-Fgr) (p55-Fgr) (p58-Fgr) (p58c-Fgr)	FGR	2268
Salvia miltiorrhiza (Danshen)	MOL007132	(2R)-3-(3,4-dihydroxyphenyl)-2-[(Z)-3-(3,4-dihydroxyphenyl)acryloyl]oxy-propionic acid	P42685	Tyrosine-protein kinase FRK (EC 2.7.10.2) (FYN-related kinase) (Nuclear tyrosine protein kinase RAK) (Protein-tyrosine kinase 5)	FRK	2444
Salvia miltiorrhiza (Danshen)	MOL007132	(2R)-3-(3,4-dihydroxyphenyl)-2-[(Z)-3-(3,4-dihydroxyphenyl)acryloyl]oxy-propionic acid	P03956	Interstitial collagenase (EC 3.4.24.7) (Fibroblast collagenase) (Matrix metalloproteinase-1) (MMP-1) [Cleaved into: 22 kDa interstitial collagenase; 27 kDa interstitial collagenase]	MMP1	4312
Salvia miltiorrhiza (Danshen)	MOL007132	(2R)-3-(3,4-dihydroxyphenyl)-2-[(Z)-3-(3,4-dihydroxyphenyl)acryloyl]oxy-propionic acid	P08253	72 kDa type IV collagenase (EC 3.4.24.24) (72 kDa gelatinase) (Gelatinase A) (Matrix metalloproteinase-2) (MMP-2) (TBE-1) [Cleaved into: PEX]	MMP2	4313
Salvia miltiorrhiza (Danshen)	MOL007132	(2R)-3-(3,4-dihydroxyphenyl)-2-[(Z)-3-(3,4-dihydroxyphenyl)acryloyl]oxy-propionic acid	P08254	Stromelysin-1 (SL-1) (EC 3.4.24.17) (Matrix metalloproteinase-3) (MMP-3) (Transin-1)	MMP3	4314
Salvia miltiorrhiza (Danshen)	MOL007132	(2R)-3-(3,4-dihydroxyphenyl)-2-[(Z)-3-(3,4-dihydroxyphenyl)acryloyl]oxy-propionic acid	P14780	Matrix metalloproteinase-9 (MMP-9) (EC 3.4.24.35) (92 kDa gelatinase) (92 kDa type IV collagenase) (Gelatinase B) (GELB) [Cleaved into: 67 kDa matrix metalloproteinase-9; 82 kDa matrix metalloproteinase-9]	MMP9	4318
Salvia miltiorrhiza (Danshen)	MOL007149	NSC 122421	P14061	Estradiol 17-beta-dehydrogenase 1 (EC 1.1.1.62) (17-beta-hydroxysteroid dehydrogenase type 1) (17-beta-HSD 1) (20 alpha-hydroxysteroid dehydrogenase) (20-alpha-HSD) (E2DH) (Placental 17-beta-hydroxysteroid dehydrogenase) (Short chain dehydrogenase/reductase family 28C member 1)	HSD17B1	3292
Salvia miltiorrhiza (Danshen)	MOL007149	NSC 122421	Q9NYR8	Retinol dehydrogenase 8 (EC 1.1.1.300) (Photoreceptor outer segment all-trans retinol dehydrogenase) (Short chain dehydrogenase/reductase family 28C member 2)	RDH8	50700
Salvia miltiorrhiza (Danshen)	MOL007149	NSC 122421	P08842	Steryl-sulfatase (EC 3.1.6.2) (Arylsulfatase C) (ASC) (Steroid sulfatase) (Steryl-sulfate sulfohydrolase)	STS	412
Salvia miltiorrhiza (Danshen)	MOL007149	NSC 122421	P51689	Arylsulfatase D (ASD) (EC 3.1.6.-)	ARSD	414
Salvia miltiorrhiza (Danshen)	MOL007149	NSC 122421	P51690	Arylsulfatase E (ASE) (EC 3.1.6.-)	ARSE	415
Salvia miltiorrhiza (Danshen)	MOL007149	NSC 122421	P54793	Arylsulfatase F (ASF) (EC 3.1.6.-)	ARSF	416
Salvia miltiorrhiza (Danshen)	MOL007149	NSC 122421	Q5FYA8	Arylsulfatase H (ASH) (EC 3.1.6.-)	ARSH	347527
Salvia miltiorrhiza (Danshen)	MOL007150	(6S)-6-hydroxy-1-methyl-6-methylol-8,9-dihydro-7H-naphtho[8,7-g]benzofuran-10,11-quinone	P10636	Microtubule-associated protein tau (Neurofibrillary tangle protein) (Paired helical filament-tau) (PHF-tau)	MAPT	4137
Salvia miltiorrhiza (Danshen)	MOL007151	Tanshindiol B	P10636	Microtubule-associated protein tau (Neurofibrillary tangle protein) (Paired helical filament-tau) (PHF-tau)	MAPT	4137
Salvia miltiorrhiza (Danshen)	MOL007151	Tanshindiol B	Q9NUW8	Tyrosyl-DNA phosphodiesterase 1 (Tyr-DNA phosphodiesterase 1) (EC 3.1.4.-)	TDP1	55775
Salvia miltiorrhiza (Danshen)	MOL007152	Przewaquinone E	P10636	Microtubule-associated protein tau (Neurofibrillary tangle protein) (Paired helical filament-tau) (PHF-tau)	MAPT	4137
Salvia miltiorrhiza (Danshen)	MOL007154	tanshinone iia	O14746	Telomerase reverse transcriptase (EC 2.7.7.49) (HEST2) (Telomerase catalytic subunit) (Telomerase-associated protein 2) (TP2)	TERT	7015
Salvia miltiorrhiza (Danshen)	MOL007154	tanshinone iia	P10636	Microtubule-associated protein tau (Neurofibrillary tangle protein) (Paired helical filament-tau) (PHF-tau)	MAPT	4137
Salvia miltiorrhiza (Danshen)	MOL007154	tanshinone iia	P15121	Aldose reductase (AR) (EC 1.1.1.21) (Aldehyde reductase) (Aldo-keto reductase family 1 member B1)	AKR1B1	231
Salvia miltiorrhiza (Danshen)	MOL007154	tanshinone iia	C9JRZ8	Aldo-keto reductase family 1 member B15 (EC 1.1.1.-) (Estradiol 17-beta-dehydrogenase AKR1B15) (EC 1.1.1.62)	AKR1B15	441282
Salvia miltiorrhiza (Danshen)	MOL007154	tanshinone iia	O60218	Aldo-keto reductase family 1 member B10 (EC 1.1.1.-) (ARL-1) (Aldose reductase-like) (Aldose reductase-related protein) (ARP) (hARP) (Small intestine reductase) (SI reductase)	AKR1B10	57016
Salvia miltiorrhiza (Danshen)	MOL007154	tanshinone iia	P14550	Alcohol dehydrogenase [NADP(+)] (EC 1.1.1.2) (Aldehyde reductase) (Aldo-keto reductase family 1 member A1)	AKR1A1	10327
Salvia miltiorrhiza (Danshen)	MOL007154	tanshinone iia	Q96JD6	1,5-anhydro-D-fructose reductase (AF reductase) (EC 1.1.1.263) (Aldo-keto reductase family 1 member C-like protein 2) (Aldo-keto reductase family 1 member E2) (LoopADR) (Testis aldo-keto reductase) (htAKR) (Testis-specific protein) (hTSP)	AKR1E2	83592
Salvia miltiorrhiza (Danshen)	MOL007154	tanshinone iia	Q9NUW8	Tyrosyl-DNA phosphodiesterase 1 (Tyr-DNA phosphodiesterase 1) (EC 3.1.4.-)	TDP1	55775
Salvia miltiorrhiza (Danshen)	MOL007154	tanshinone iia	P08253	72 kDa type IV collagenase (EC 3.4.24.24) (72 kDa gelatinase) (Gelatinase A) (Matrix metalloproteinase-2) (MMP-2) (TBE-1) [Cleaved into: PEX]	MMP2	4313
Salvia miltiorrhiza (Danshen)	MOL007154	tanshinone iia	Q15466	Nuclear receptor subfamily 0 group B member 2 (Orphan nuclear receptor SHP) (Small heterodimer partner)	NR0B2	8431
Salvia miltiorrhiza (Danshen)	MOL007154	tanshinone iia	P24385	G1/S-specific cyclin-D1 (B-cell lymphoma 1 protein) (BCL-1) (BCL-1 oncogene) (PRAD1 oncogene)	CCND1	595
Salvia miltiorrhiza (Danshen)	MOL007154	tanshinone iia	P26045	Tyrosine-protein phosphatase non-receptor type 3 (EC 3.1.3.48) (Protein-tyrosine phosphatase H1) (PTP-H1)	PTPN3	5774
Salvia miltiorrhiza (Danshen)	MOL007154	tanshinone iia	P18847	Cyclic AMP-dependent transcription factor ATF-3 (cAMP-dependent transcription factor ATF-3) (Activating transcription factor 3)	ATF3	467
Salvia miltiorrhiza (Danshen)	MOL007154	tanshinone iia	P05305	Endothelin-1 (Preproendothelin-1) (PPET1) [Cleaved into: Endothelin-1 (ET-1); Big endothelin-1]	EDN1	1906
Salvia miltiorrhiza (Danshen)	MOL007154	tanshinone iia	P09429	High mobility group protein B1 (High mobility group protein 1) (HMG-1)	HMGB1	3146
Salvia miltiorrhiza (Danshen)	MOL007154	tanshinone iia	P26583	High mobility group protein B2 (High mobility group protein 2) (HMG-2)	HMGB2	3148
Salvia miltiorrhiza (Danshen)	MOL007155	(6S)-6-(hydroxymethyl)-1,6-dimethyl-8,9-dihydro-7H-naphtho[8,7-g]benzofuran-10,11-dione	P10636	Microtubule-associated protein tau (Neurofibrillary tangle protein) (Paired helical filament-tau) (PHF-tau)	MAPT	4137
Salvia miltiorrhiza (Danshen)	MOL007156	tanshinone Ⅵ	P10636	Microtubule-associated protein tau (Neurofibrillary tangle protein) (Paired helical filament-tau) (PHF-tau)	MAPT	4137
Salvia miltiorrhiza (Danshen)	MOL001659	Poriferasterol	Q9NUW8	Tyrosyl-DNA phosphodiesterase 1 (Tyr-DNA phosphodiesterase 1) (EC 3.1.4.-)	TDP1	55775
Salvia miltiorrhiza (Danshen)	MOL001659	Poriferasterol	P55055	Oxysterols receptor LXR-beta (Liver X receptor beta) (Nuclear receptor NER) (Nuclear receptor subfamily 1 group H member 2) (Ubiquitously-expressed nuclear receptor)	NR1H2	7376
Salvia miltiorrhiza (Danshen)	MOL001659	Poriferasterol	Q13133	Oxysterols receptor LXR-alpha (Liver X receptor alpha) (Nuclear receptor subfamily 1 group H member 3)	NR1H3	10062
Salvia miltiorrhiza (Danshen)	MOL001659	Poriferasterol	P05093	Steroid 17-alpha-hydroxylase/17,20 lyase (EC 1.14.14.19) (17-alpha-hydroxyprogesterone aldolase) (EC 1.14.14.32) (CYPXVII) (Cytochrome P450 17A1) (Cytochrome P450-C17) (Cytochrome P450c17) (Steroid 17-alpha-monooxygenase)	CYP17A1	1586
Salvia miltiorrhiza (Danshen)	MOL001659	Poriferasterol	P04035	3-hydroxy-3-methylglutaryl-coenzyme A reductase (HMG-CoA reductase) (EC 1.1.1.34)	HMGCR	3156
Salvia miltiorrhiza (Danshen)	MOL001659	Poriferasterol	Q12772	Sterol regulatory element-binding protein 2 (SREBP-2) (Class D basic helix-loop-helix protein 2) (bHLHd2) (Sterol regulatory element-binding transcription factor 2) [Cleaved into: Processed sterol regulatory element-binding protein 2]	SREBF2	6721
Salvia miltiorrhiza (Danshen)	MOL001659	Poriferasterol	P36956	Sterol regulatory element-binding protein 1 (SREBP-1) (Class D basic helix-loop-helix protein 1) (bHLHd1) (Sterol regulatory element-binding transcription factor 1) [Cleaved into: Processed sterol regulatory element-binding protein 1]	SREBF1	6720
Salvia miltiorrhiza (Danshen)	MOL001659	Poriferasterol	P10275	Androgen receptor (Dihydrotestosterone receptor) (Nuclear receptor subfamily 3 group C member 4)	AR	367
Salvia miltiorrhiza (Danshen)	MOL001659	Poriferasterol	Q16850	Lanosterol 14-alpha demethylase (LDM) (EC 1.14.14.154) (CYPLI) (Cytochrome P450 51A1) (Cytochrome P450-14DM) (Cytochrome P45014DM) (Cytochrome P450LI) (Sterol 14-alpha demethylase)	CYP51A1	1595
Salvia miltiorrhiza (Danshen)	MOL001659	Poriferasterol	P01130	Low-density lipoprotein receptor (LDL receptor)	LDLR	3949
Salvia miltiorrhiza (Danshen)	MOL001659	Poriferasterol	P98155	Very low-density lipoprotein receptor (VLDL receptor) (VLDL-R)	VLDLR	7436
Salvia miltiorrhiza (Danshen)	MOL001659	Poriferasterol	Q14114	Low-density lipoprotein receptor-related protein 8 (LRP-8) (Apolipoprotein E receptor 2)	LRP8	7804
Salvia miltiorrhiza (Danshen)	MOL001659	Poriferasterol	P31645	Sodium-dependent serotonin transporter (SERT) (5HT transporter) (5HTT) (Solute carrier family 6 member 4)	SLC6A4	6532
Salvia miltiorrhiza (Danshen)	MOL001659	Poriferasterol	P23975	Sodium-dependent noradrenaline transporter (Norepinephrine transporter) (NET) (Solute carrier family 6 member 2)	SLC6A2	6530
Salvia miltiorrhiza (Danshen)	MOL001659	Poriferasterol	Q01959	Sodium-dependent dopamine transporter (DA transporter) (DAT) (Solute carrier family 6 member 3)	SLC6A3	6531
Salvia miltiorrhiza (Danshen)	MOL001771	poriferast-5-en-3beta-ol	Q9NUW8	Tyrosyl-DNA phosphodiesterase 1 (Tyr-DNA phosphodiesterase 1) (EC 3.1.4.-)	TDP1	55775
Salvia miltiorrhiza (Danshen)	MOL001771	poriferast-5-en-3beta-ol	P05093	Steroid 17-alpha-hydroxylase/17,20 lyase (EC 1.14.14.19) (17-alpha-hydroxyprogesterone aldolase) (EC 1.14.14.32) (CYPXVII) (Cytochrome P450 17A1) (Cytochrome P450-C17) (Cytochrome P450c17) (Steroid 17-alpha-monooxygenase)	CYP17A1	1586
Salvia miltiorrhiza (Danshen)	MOL001771	poriferast-5-en-3beta-ol	P55055	Oxysterols receptor LXR-beta (Liver X receptor beta) (Nuclear receptor NER) (Nuclear receptor subfamily 1 group H member 2) (Ubiquitously-expressed nuclear receptor)	NR1H2	7376
Salvia miltiorrhiza (Danshen)	MOL001771	poriferast-5-en-3beta-ol	Q13133	Oxysterols receptor LXR-alpha (Liver X receptor alpha) (Nuclear receptor subfamily 1 group H member 3)	NR1H3	10062
Salvia miltiorrhiza (Danshen)	MOL001771	poriferast-5-en-3beta-ol	P04035	3-hydroxy-3-methylglutaryl-coenzyme A reductase (HMG-CoA reductase) (EC 1.1.1.34)	HMGCR	3156
Salvia miltiorrhiza (Danshen)	MOL001771	poriferast-5-en-3beta-ol	Q12772	Sterol regulatory element-binding protein 2 (SREBP-2) (Class D basic helix-loop-helix protein 2) (bHLHd2) (Sterol regulatory element-binding transcription factor 2) [Cleaved into: Processed sterol regulatory element-binding protein 2]	SREBF2	6721
Salvia miltiorrhiza (Danshen)	MOL001771	poriferast-5-en-3beta-ol	P36956	Sterol regulatory element-binding protein 1 (SREBP-1) (Class D basic helix-loop-helix protein 1) (bHLHd1) (Sterol regulatory element-binding transcription factor 1) [Cleaved into: Processed sterol regulatory element-binding protein 1]	SREBF1	6720
Salvia miltiorrhiza (Danshen)	MOL001771	poriferast-5-en-3beta-ol	P10275	Androgen receptor (Dihydrotestosterone receptor) (Nuclear receptor subfamily 3 group C member 4)	AR	367
Salvia miltiorrhiza (Danshen)	MOL001771	poriferast-5-en-3beta-ol	Q16850	Lanosterol 14-alpha demethylase (LDM) (EC 1.14.14.154) (CYPLI) (Cytochrome P450 51A1) (Cytochrome P450-14DM) (Cytochrome P45014DM) (Cytochrome P450LI) (Sterol 14-alpha demethylase)	CYP51A1	1595
Salvia miltiorrhiza (Danshen)	MOL001771	poriferast-5-en-3beta-ol	P01130	Low-density lipoprotein receptor (LDL receptor)	LDLR	3949
Salvia miltiorrhiza (Danshen)	MOL001771	poriferast-5-en-3beta-ol	P98155	Very low-density lipoprotein receptor (VLDL receptor) (VLDL-R)	VLDLR	7436
Salvia miltiorrhiza (Danshen)	MOL001771	poriferast-5-en-3beta-ol	Q14114	Low-density lipoprotein receptor-related protein 8 (LRP-8) (Apolipoprotein E receptor 2)	LRP8	7804
Salvia miltiorrhiza (Danshen)	MOL001771	poriferast-5-en-3beta-ol	P31645	Sodium-dependent serotonin transporter (SERT) (5HT transporter) (5HTT) (Solute carrier family 6 member 4)	SLC6A4	6532
Salvia miltiorrhiza (Danshen)	MOL001771	poriferast-5-en-3beta-ol	P06276	Cholinesterase (EC 3.1.1.8) (Acylcholine acylhydrolase) (Butyrylcholine esterase) (Choline esterase II) (Pseudocholinesterase)	BCHE	590
Salvia miltiorrhiza (Danshen)	MOL001771	poriferast-5-en-3beta-ol	P22303	Acetylcholinesterase (AChE) (EC 3.1.1.7)	ACHE	43
Salvia miltiorrhiza (Danshen)	MOL006824	α-amyrin	P11511	Aromatase (EC 1.14.14.14) (CYPXIX) (Cytochrome P-450AROM) (Cytochrome P450 19A1) (Estrogen synthase)	CYP19A1	1588
Salvia miltiorrhiza (Danshen)	MOL006824	α-amyrin	P10275	Androgen receptor (Dihydrotestosterone receptor) (Nuclear receptor subfamily 3 group C member 4)	AR	367
Salvia miltiorrhiza (Danshen)	MOL006824	α-amyrin	P23975	Sodium-dependent noradrenaline transporter (Norepinephrine transporter) (NET) (Solute carrier family 6 member 2)	SLC6A2	6530
Salvia miltiorrhiza (Danshen)	MOL006824	α-amyrin	P31645	Sodium-dependent serotonin transporter (SERT) (5HT transporter) (5HTT) (Solute carrier family 6 member 4)	SLC6A4	6532
Salvia miltiorrhiza (Danshen)	MOL006824	α-amyrin	Q01959	Sodium-dependent dopamine transporter (DA transporter) (DAT) (Solute carrier family 6 member 3)	SLC6A3	6531
Salvia miltiorrhiza (Danshen)	MOL006824	α-amyrin	P08172	Muscarinic acetylcholine receptor M2	CHRM2	1129
Salvia miltiorrhiza (Danshen)	MOL006824	α-amyrin	P11229	Muscarinic acetylcholine receptor M1	CHRM1	1128
Salvia miltiorrhiza (Danshen)	MOL006824	α-amyrin	P20309	Muscarinic acetylcholine receptor M3	CHRM3	1131
Salvia miltiorrhiza (Danshen)	MOL006824	α-amyrin	P08173	Muscarinic acetylcholine receptor M4	CHRM4	1132
Salvia miltiorrhiza (Danshen)	MOL006824	α-amyrin	P08912	Muscarinic acetylcholine receptor M5	CHRM5	1133
Salvia miltiorrhiza (Danshen)	MOL006824	α-amyrin	P48067	Sodium- and chloride-dependent glycine transporter 1 (GlyT-1) (GlyT1) (Solute carrier family 6 member 9)	SLC6A9	6536
Salvia miltiorrhiza (Danshen)	MOL006824	α-amyrin	Q99884	Sodium-dependent proline transporter (Solute carrier family 6 member 7)	SLC6A7	6534
Salvia miltiorrhiza (Danshen)	MOL006824	α-amyrin	Q9UN76	Sodium- and chloride-dependent neutral and basic amino acid transporter B(0+) (Amino acid transporter ATB0+) (Solute carrier family 6 member 14)	SLC6A14	11254
Salvia miltiorrhiza (Danshen)	MOL006824	α-amyrin	Q9Y345	Sodium- and chloride-dependent glycine transporter 2 (GlyT-2) (GlyT2) (Solute carrier family 6 member 5)	SLC6A5	9152
Salvia miltiorrhiza (Danshen)	MOL006824	α-amyrin	Q9NUW8	Tyrosyl-DNA phosphodiesterase 1 (Tyr-DNA phosphodiesterase 1) (EC 3.1.4.-)	TDP1	55775
Salvia miltiorrhiza (Danshen)	MOL007107	C09092	Q01726	Melanocyte-stimulating hormone receptor (MSH-R) (Melanocortin receptor 1) (MC1-R)	MC1R	4157
Salvia miltiorrhiza (Danshen)	MOL007107	C09092	Q13509	Tubulin beta-3 chain (Tubulin beta-4 chain) (Tubulin beta-III)	TUBB3	10381
Salvia miltiorrhiza (Danshen)	MOL007107	C09092	P04350	Tubulin beta-4A chain (Tubulin 5 beta) (Tubulin beta-4 chain)	TUBB4A	10382
Salvia miltiorrhiza (Danshen)	MOL007107	C09092	P07437	Tubulin beta chain (Tubulin beta-5 chain)	TUBB	203068
Salvia miltiorrhiza (Danshen)	MOL007107	C09092	P68371	Tubulin beta-4B chain (Tubulin beta-2 chain) (Tubulin beta-2C chain)	TUBB4B	10383
Salvia miltiorrhiza (Danshen)	MOL007107	C09092	Q13509	Tubulin beta-3 chain (Tubulin beta-4 chain) (Tubulin beta-III)	TUBB3	10381
Salvia miltiorrhiza (Danshen)	MOL007107	C09092	Q13885	Tubulin beta-2A chain (Tubulin beta class IIa)	TUBB2A	7280
Salvia miltiorrhiza (Danshen)	MOL007107	C09092	Q9BUF5	Tubulin beta-6 chain (Tubulin beta class V)	TUBB6	84617
Salvia miltiorrhiza (Danshen)	MOL007107	C09092	Q9BVA1	Tubulin beta-2B chain	TUBB2B	347733
Salvia miltiorrhiza (Danshen)	MOL007107	C09092	P23975	Sodium-dependent noradrenaline transporter (Norepinephrine transporter) (NET) (Solute carrier family 6 member 2)	SLC6A2	6530
Salvia miltiorrhiza (Danshen)	MOL007107	C09092	P31645	Sodium-dependent serotonin transporter (SERT) (5HT transporter) (5HTT) (Solute carrier family 6 member 4)	SLC6A4	6532
Salvia miltiorrhiza (Danshen)	MOL007107	C09092	Q01959	Sodium-dependent dopamine transporter (DA transporter) (DAT) (Solute carrier family 6 member 3)	SLC6A3	6531
Salvia miltiorrhiza (Danshen)	MOL007107	C09092	P03372	Estrogen receptor (ER) (ER-alpha) (Estradiol receptor) (Nuclear receptor subfamily 3 group A member 1)	ESR1	2099
Salvia miltiorrhiza (Danshen)	MOL007107	C09092	P48067	Sodium- and chloride-dependent glycine transporter 1 (GlyT-1) (GlyT1) (Solute carrier family 6 member 9)	SLC6A9	6536
Salvia miltiorrhiza (Danshen)	MOL007107	C09092	Q92731	Estrogen receptor beta (ER-beta) (Nuclear receptor subfamily 3 group A member 2)	ESR2	2100
Salvia miltiorrhiza (Danshen)	MOL007115	manool	P16662	UDP-glucuronosyltransferase 2B7 (UDPGT 2B7) (EC 2.4.1.17) (3,4-catechol estrogen-specific UDPGT) (UDP-glucuronosyltransferase 2B9) (UDPGT 2B9) (UDPGTh-2)	UGT2B7	7364
Salvia miltiorrhiza (Danshen)	MOL007115	manool	O75310	UDP-glucuronosyltransferase 2B11 (UDPGT 2B11) (EC 2.4.1.17)	UGT2B11	10720
Salvia miltiorrhiza (Danshen)	MOL007115	manool	O75795	UDP-glucuronosyltransferase 2B17 (UDPGT 2B17) (EC 2.4.1.17) (C19-steroid-specific UDP-glucuronosyltransferase) (C19-steroid-specific UDPGT)	UGT2B17	7367
Salvia miltiorrhiza (Danshen)	MOL007115	manool	P06133	UDP-glucuronosyltransferase 2B4 (UDPGT 2B4) (EC 2.4.1.17) (HLUG25) (Hyodeoxycholic acid-specific UDPGT) (UDPGTh-1)	UGT2B4	7363
Salvia miltiorrhiza (Danshen)	MOL007115	manool	P36537	UDP-glucuronosyltransferase 2B10 (UDPGT 2B10) (EC 2.4.1.17)	UGT2B10	7365
Salvia miltiorrhiza (Danshen)	MOL007115	manool	P54855	UDP-glucuronosyltransferase 2B15 (UDPGT 2B15) (EC 2.4.1.17) (HLUG4) (UDP-glucuronosyltransferase 2B8) (UDPGT 2B8) (UDPGTh-3)	UGT2B15	7366
Salvia miltiorrhiza (Danshen)	MOL007115	manool	Q6UWM9	UDP-glucuronosyltransferase 2A3 (UDPGT 2A3) (EC 2.4.1.17)	UGT2A3	79799
Salvia miltiorrhiza (Danshen)	MOL007115	manool	Q9BY64	UDP-glucuronosyltransferase 2B28 (UDPGT 2B28) (EC 2.4.1.17)	UGT2B28	54490
Salvia miltiorrhiza (Danshen)	MOL007115	manool	Q9Y4X1	UDP-glucuronosyltransferase 2A1 (UDPGT 2A1) (EC 2.4.1.17)	UGT2A1	10941
Salvia miltiorrhiza (Danshen)	MOL007115	manool	P10636	Microtubule-associated protein tau (Neurofibrillary tangle protein) (Paired helical filament-tau) (PHF-tau)	MAPT	4137
Salvia miltiorrhiza (Danshen)	MOL007115	manool	P55055	Oxysterols receptor LXR-beta (Liver X receptor beta) (Nuclear receptor NER) (Nuclear receptor subfamily 1 group H member 2) (Ubiquitously-expressed nuclear receptor)	NR1H2	7376
Salvia miltiorrhiza (Danshen)	MOL007115	manool	Q13133	Oxysterols receptor LXR-alpha (Liver X receptor alpha) (Nuclear receptor subfamily 1 group H member 3)	NR1H3	10062
Salvia miltiorrhiza (Danshen)	MOL007115	manool	P23219	Prostaglandin G/H synthase 1 (EC 1.14.99.1) (Cyclooxygenase-1) (COX-1) (Prostaglandin H2 synthase 1) (PGH synthase 1) (PGHS-1) (PHS 1) (Prostaglandin-endoperoxide synthase 1)	PTGS1	5742
Salvia miltiorrhiza (Danshen)	MOL007115	manool	P35354	Prostaglandin G/H synthase 2 (EC 1.14.99.1) (Cyclooxygenase-2) (COX-2) (PHS II) (Prostaglandin H2 synthase 2) (PGH synthase 2) (PGHS-2) (Prostaglandin-endoperoxide synthase 2)	PTGS2	5743

## Sheet: Dalbergia odorifera(33)
Bioactive components of Herba Dalbergia odorifera and their potential targets
Herb_name	Mol ID	Molecule Name	Uniprot ID	Protein names	Gene name	Gene ID
Dalbergia odorifera (Jiangxiang)	MOL000228	(2R)-7-hydroxy-5-methoxy-2-phenylchroman-4-one	P10636	Microtubule-associated protein tau (Neurofibrillary tangle protein) (Paired helical filament-tau) (PHF-tau)	MAPT	4137
Dalbergia odorifera (Jiangxiang)	MOL000228	(2R)-7-hydroxy-5-methoxy-2-phenylchroman-4-one	P21397	Amine oxidase [flavin-containing] A (EC 1.4.3.4) (Monoamine oxidase type A) (MAO-A)	MAOA	4128
Dalbergia odorifera (Jiangxiang)	MOL000228	(2R)-7-hydroxy-5-methoxy-2-phenylchroman-4-one	P27338	Amine oxidase [flavin-containing] B (EC 1.4.3.4) (Monoamine oxidase type B) (MAO-B)	MAOB	4129
Dalbergia odorifera (Jiangxiang)	MOL000228	(2R)-7-hydroxy-5-methoxy-2-phenylchroman-4-one	Q9NUW8	Tyrosyl-DNA phosphodiesterase 1 (Tyr-DNA phosphodiesterase 1) (EC 3.1.4.-)	TDP1	55775
Dalbergia odorifera (Jiangxiang)	MOL000228	(2R)-7-hydroxy-5-methoxy-2-phenylchroman-4-one	P11511	Aromatase (EC 1.14.14.14) (CYPXIX) (Cytochrome P-450AROM) (Cytochrome P450 19A1) (Estrogen synthase)	CYP19A1	1588
Dalbergia odorifera (Jiangxiang)	MOL000228	(2R)-7-hydroxy-5-methoxy-2-phenylchroman-4-one	P30542	Adenosine receptor A1	ADORA1	134
Dalbergia odorifera (Jiangxiang)	MOL000228	(2R)-7-hydroxy-5-methoxy-2-phenylchroman-4-one	P23219	Prostaglandin G/H synthase 1 (EC 1.14.99.1) (Cyclooxygenase-1) (COX-1) (Prostaglandin H2 synthase 1) (PGH synthase 1) (PGHS-1) (PHS 1) (Prostaglandin-endoperoxide synthase 1)	PTGS1	5742
Dalbergia odorifera (Jiangxiang)	MOL000228	(2R)-7-hydroxy-5-methoxy-2-phenylchroman-4-one	P35354	Prostaglandin G/H synthase 2 (EC 1.14.99.1) (Cyclooxygenase-2) (COX-2) (PHS II) (Prostaglandin H2 synthase 2) (PGH synthase 2) (PGHS-2) (Prostaglandin-endoperoxide synthase 2)	PTGS2	5743
Dalbergia odorifera (Jiangxiang)	MOL000228	(2R)-7-hydroxy-5-methoxy-2-phenylchroman-4-one	P16152	Carbonyl reductase [NADPH] 1 (EC 1.1.1.184) (15-hydroxyprostaglandin dehydrogenase [NADP(+)]) (EC 1.1.1.197) (NADPH-dependent carbonyl reductase 1) (Prostaglandin 9-ketoreductase) (Prostaglandin-E(2) 9-reductase) (EC 1.1.1.189) (Short chain dehydrogenase/reductase family 21C member 1)	CBR1	873
Dalbergia odorifera (Jiangxiang)	MOL000228	(2R)-7-hydroxy-5-methoxy-2-phenylchroman-4-one	O75828	Carbonyl reductase [NADPH] 3 (EC 1.1.1.184) (NADPH-dependent carbonyl reductase 3) (Short chain dehydrogenase/reductase family 21C member 2)	CBR3	874
Dalbergia odorifera (Jiangxiang)	MOL000228	(2R)-7-hydroxy-5-methoxy-2-phenylchroman-4-one	P0DMS8	Adenosine receptor A3	ADORA3	140
Dalbergia odorifera (Jiangxiang)	MOL000228	(2R)-7-hydroxy-5-methoxy-2-phenylchroman-4-one	Q9UNQ0	ATP-binding cassette sub-family G member 2 (Breast cancer resistance protein) (CDw338) (Mitoxantrone resistance-associated protein) (Placenta-specific ATP-binding cassette transporter) (Urate exporter) (CD antigen CD338)	ABCG2	9429
Dalbergia odorifera (Jiangxiang)	MOL000228	(2R)-7-hydroxy-5-methoxy-2-phenylchroman-4-one	P14061	Estradiol 17-beta-dehydrogenase 1 (EC 1.1.1.62) (17-beta-hydroxysteroid dehydrogenase type 1) (17-beta-HSD 1) (20 alpha-hydroxysteroid dehydrogenase) (20-alpha-HSD) (E2DH) (Placental 17-beta-hydroxysteroid dehydrogenase) (Short chain dehydrogenase/reductase family 28C member 1)	HSD17B1	3292
Dalbergia odorifera (Jiangxiang)	MOL000228	(2R)-7-hydroxy-5-methoxy-2-phenylchroman-4-one	Q9NYR8	Retinol dehydrogenase 8 (EC 1.1.1.300) (Photoreceptor outer segment all-trans retinol dehydrogenase) (Short chain dehydrogenase/reductase family 28C member 2)	RDH8	50700
Dalbergia odorifera (Jiangxiang)	MOL000228	(2R)-7-hydroxy-5-methoxy-2-phenylchroman-4-one	P03372	Estrogen receptor (ER) (ER-alpha) (Estradiol receptor) (Nuclear receptor subfamily 3 group A member 1)	ESR1	2099
Dalbergia odorifera (Jiangxiang)	MOL000380	(6aR,11aR)-9,10-dimethoxy-6a,11a-dihydro-6H-benzofurano[3,2-c]chromen-3-ol	Q08257	Quinone oxidoreductase (EC 1.6.5.5) (NADPH:quinone reductase) (Zeta-crystallin)	CRYZ	1429
Dalbergia odorifera (Jiangxiang)	MOL000380	(6aR,11aR)-9,10-dimethoxy-6a,11a-dihydro-6H-benzofurano[3,2-c]chromen-3-ol	P18031	Tyrosine-protein phosphatase non-receptor type 1 (EC 3.1.3.48) (Protein-tyrosine phosphatase 1B) (PTP-1B)	PTPN1	5770
Dalbergia odorifera (Jiangxiang)	MOL000380	(6aR,11aR)-9,10-dimethoxy-6a,11a-dihydro-6H-benzofurano[3,2-c]chromen-3-ol	P17706	Tyrosine-protein phosphatase non-receptor type 2 (EC 3.1.3.48) (T-cell protein-tyrosine phosphatase) (TCPTP)	PTPN2	5771
Dalbergia odorifera (Jiangxiang)	MOL000392	formononetin	P10636	Microtubule-associated protein tau (Neurofibrillary tangle protein) (Paired helical filament-tau) (PHF-tau)	MAPT	4137
Dalbergia odorifera (Jiangxiang)	MOL000392	formononetin	P37059	Estradiol 17-beta-dehydrogenase 2 (EC 1.1.1.62) (17-beta-hydroxysteroid dehydrogenase type 2) (17-beta-HSD 2) (20 alpha-hydroxysteroid dehydrogenase) (20-alpha-HSD) (E2DH) (Microsomal 17-beta-hydroxysteroid dehydrogenase) (Short chain dehydrogenase/reductase family 9C member 2) (Testosterone 17-beta-dehydrogenase) (EC 1.1.1.239)	HSD17B2	3294
Dalbergia odorifera (Jiangxiang)	MOL000392	formononetin	P80365	Corticosteroid 11-beta-dehydrogenase isozyme 2 (EC 1.1.1.-) (11-beta-hydroxysteroid dehydrogenase type 2) (11-DH2) (11-beta-HSD2) (11-beta-hydroxysteroid dehydrogenase type II) (11-HSD type II) (11-beta-HSD type II) (NAD-dependent 11-beta-hydroxysteroid dehydrogenase) (11-beta-HSD) (Short chain dehydrogenase/reductase family 9C member 3)	HSD11B2	3291
Dalbergia odorifera (Jiangxiang)	MOL000392	formononetin	P11511	Aromatase (EC 1.14.14.14) (CYPXIX) (Cytochrome P-450AROM) (Cytochrome P450 19A1) (Estrogen synthase)	CYP19A1	1588
Dalbergia odorifera (Jiangxiang)	MOL000392	formononetin	P16152	Carbonyl reductase [NADPH] 1 (EC 1.1.1.184) (15-hydroxyprostaglandin dehydrogenase [NADP(+)]) (EC 1.1.1.197) (NADPH-dependent carbonyl reductase 1) (Prostaglandin 9-ketoreductase) (Prostaglandin-E(2) 9-reductase) (EC 1.1.1.189) (Short chain dehydrogenase/reductase family 21C member 1)	CBR1	873
Dalbergia odorifera (Jiangxiang)	MOL000392	formononetin	O75828	Carbonyl reductase [NADPH] 3 (EC 1.1.1.184) (NADPH-dependent carbonyl reductase 3) (Short chain dehydrogenase/reductase family 21C member 2)	CBR3	874
Dalbergia odorifera (Jiangxiang)	MOL000392	formononetin	P03372	Estrogen receptor (ER) (ER-alpha) (Estradiol receptor) (Nuclear receptor subfamily 3 group A member 1)	ESR1	2099
Dalbergia odorifera (Jiangxiang)	MOL000392	formononetin	Q92731	Estrogen receptor beta (ER-beta) (Nuclear receptor subfamily 3 group A member 2)	ESR2	2100
Dalbergia odorifera (Jiangxiang)	MOL000392	formononetin	P00533	Epidermal growth factor receptor (EC 2.7.10.1) (Proto-oncogene c-ErbB-1) (Receptor tyrosine-protein kinase erbB-1)	EGFR	1956
Dalbergia odorifera (Jiangxiang)	MOL000392	formononetin	P04626	Receptor tyrosine-protein kinase erbB-2 (EC 2.7.10.1) (Metastatic lymph node gene 19 protein) (MLN 19) (Proto-oncogene Neu) (Proto-oncogene c-ErbB-2) (Tyrosine kinase-type cell surface receptor HER2) (p185erbB2) (CD antigen CD340)	ERBB2	2064
Dalbergia odorifera (Jiangxiang)	MOL000392	formononetin	P21860	Receptor tyrosine-protein kinase erbB-3 (EC 2.7.10.1) (Proto-oncogene-like protein c-ErbB-3) (Tyrosine kinase-type cell surface receptor HER3)	ERBB3	2065
Dalbergia odorifera (Jiangxiang)	MOL000392	formononetin	Q15303	Receptor tyrosine-protein kinase erbB-4 (EC 2.7.10.1) (Proto-oncogene-like protein c-ErbB-4) (Tyrosine kinase-type cell surface receptor HER4) (p180erbB4) [Cleaved into: ERBB4 intracellular domain (4ICD) (E4ICD) (s80HER4)]	ERBB4	2066
Dalbergia odorifera (Jiangxiang)	MOL000392	formononetin	Q9NUW8	Tyrosyl-DNA phosphodiesterase 1 (Tyr-DNA phosphodiesterase 1) (EC 3.1.4.-)	TDP1	55775
Dalbergia odorifera (Jiangxiang)	MOL000392	formononetin	P14061	Estradiol 17-beta-dehydrogenase 1 (EC 1.1.1.62) (17-beta-hydroxysteroid dehydrogenase type 1) (17-beta-HSD 1) (20 alpha-hydroxysteroid dehydrogenase) (20-alpha-HSD) (E2DH) (Placental 17-beta-hydroxysteroid dehydrogenase) (Short chain dehydrogenase/reductase family 28C member 1)	HSD17B1	3292
Dalbergia odorifera (Jiangxiang)	MOL000392	formononetin	Q9NYR8	Retinol dehydrogenase 8 (EC 1.1.1.300) (Photoreceptor outer segment all-trans retinol dehydrogenase) (Short chain dehydrogenase/reductase family 28C member 2)	RDH8	50700
Dalbergia odorifera (Jiangxiang)	MOL000392	formononetin	P27815	cAMP-specific 3',5'-cyclic phosphodiesterase 4A (EC 3.1.4.53) (DPDE2) (PDE46)	PDE4A	5141
Dalbergia odorifera (Jiangxiang)	MOL000392	formononetin	Q9HAW7	UDP-glucuronosyltransferase 1-7 (UDPGT 1-7) (UGT1*7) (UGT1-07) (UGT1.7) (EC 2.4.1.17) (UDP-glucuronosyltransferase 1-G) (UGT-1G) (UGT1G) (UDP-glucuronosyltransferase 1A7)	UGT1A7	54577
Dalbergia odorifera (Jiangxiang)	MOL000392	formononetin	Q9HAW9	UDP-glucuronosyltransferase 1-8 (UDPGT 1-8) (UGT1*8) (UGT1-08) (UGT1.8) (EC 2.4.1.17) (UDP-glucuronosyltransferase 1-H) (UGT-1H) (UGT1H) (UDP-glucuronosyltransferase 1A8)	UGT1A8	54576
Dalbergia odorifera (Jiangxiang)	MOL000392	formononetin	P22309	UDP-glucuronosyltransferase 1-1 (UDPGT 1-1) (UGT1*1) (UGT1-01) (UGT1.1) (EC 2.4.1.17) (Bilirubin-specific UDPGT isozyme 1) (hUG-BR1) (UDP-glucuronosyltransferase 1-A) (UGT-1A) (UGT1A) (UDP-glucuronosyltransferase 1A1)	UGT1A1	54658
Dalbergia odorifera (Jiangxiang)	MOL000392	formononetin	Q9HAW8	UDP-glucuronosyltransferase 1-10 (UDPGT 1-10) (UGT1*10) (UGT1-10) (UGT1.10) (EC 2.4.1.17) (UDP-glucuronosyltransferase 1-J) (UGT-1J) (UGT1J) (UDP-glucuronosyltransferase 1A10)	UGT1A10	54575
Dalbergia odorifera (Jiangxiang)	MOL000392	formononetin	O60656	UDP-glucuronosyltransferase 1-9 (UDPGT 1-9) (UGT1*9) (UGT1-09) (UGT1.9) (EC 2.4.1.17) (UDP-glucuronosyltransferase 1-I) (UGT-1I) (UGT1I) (UDP-glucuronosyltransferase 1A9) (lugP4)	UGT1A9	54600
Dalbergia odorifera (Jiangxiang)	MOL000392	formononetin	P04798	Cytochrome P450 1A1 (EC 1.14.14.1) (CYPIA1) (Cytochrome P450 form 6) (Cytochrome P450-C) (Cytochrome P450-P1)	CYP1A1	1543
Dalbergia odorifera (Jiangxiang)	MOL000392	formononetin	Q14790	Caspase-8 (CASP-8) (EC 3.4.22.61) (Apoptotic cysteine protease) (Apoptotic protease Mch-5) (CAP4) (FADD-homologous ICE/ced-3-like protease) (FADD-like ICE) (FLICE) (ICE-like apoptotic protease 5) (MORT1-associated ced-3 homolog) (MACH) [Cleaved into: Caspase-8 subunit p18; Caspase-8 subunit p10]	CASP8	841
Dalbergia odorifera (Jiangxiang)	MOL000392	formononetin	P42574	Caspase-3 (CASP-3) (EC 3.4.22.56) (Apopain) (Cysteine protease CPP32) (CPP-32) (Protein Yama) (SREBP cleavage activity 1) (SCA-1) [Cleaved into: Caspase-3 subunit p17; Caspase-3 subunit p12]	CASP3	836
Dalbergia odorifera (Jiangxiang)	MOL000392	formononetin	Q16678	Cytochrome P450 1B1 (EC 1.14.14.1) (CYPIB1)	CYP1B1	1545
Dalbergia odorifera (Jiangxiang)	MOL000392	formononetin	P55211	Caspase-9 (CASP-9) (EC 3.4.22.62) (Apoptotic protease Mch-6) (Apoptotic protease-activating factor 3) (APAF-3) (ICE-like apoptotic protease 6) (ICE-LAP6) [Cleaved into: Caspase-9 subunit p35; Caspase-9 subunit p10]	CASP9	842
Dalbergia odorifera (Jiangxiang)	MOL001040	(2R)-5,7-dihydroxy-2-(4-hydroxyphenyl)chroman-4-one	Q9NUW8	Tyrosyl-DNA phosphodiesterase 1 (Tyr-DNA phosphodiesterase 1) (EC 3.1.4.-)	TDP1	55775
Dalbergia odorifera (Jiangxiang)	MOL001040	(2R)-5,7-dihydroxy-2-(4-hydroxyphenyl)chroman-4-one	P03372	Estrogen receptor (ER) (ER-alpha) (Estradiol receptor) (Nuclear receptor subfamily 3 group A member 1)	ESR1	2099
Dalbergia odorifera (Jiangxiang)	MOL001040	(2R)-5,7-dihydroxy-2-(4-hydroxyphenyl)chroman-4-one	Q92731	Estrogen receptor beta (ER-beta) (Nuclear receptor subfamily 3 group A member 2)	ESR2	2100
Dalbergia odorifera (Jiangxiang)	MOL001040	(2R)-5,7-dihydroxy-2-(4-hydroxyphenyl)chroman-4-one	P11511	Aromatase (EC 1.14.14.14) (CYPXIX) (Cytochrome P-450AROM) (Cytochrome P450 19A1) (Estrogen synthase)	CYP19A1	1588
Dalbergia odorifera (Jiangxiang)	MOL001040	(2R)-5,7-dihydroxy-2-(4-hydroxyphenyl)chroman-4-one	P05177	Cytochrome P450 1A2 (EC 1.14.14.1) (CYPIA2) (Cholesterol 25-hydroxylase) (Cytochrome P(3)450) (Cytochrome P450 4) (Cytochrome P450-P3)	CYP1A2	1544
Dalbergia odorifera (Jiangxiang)	MOL001040	(2R)-5,7-dihydroxy-2-(4-hydroxyphenyl)chroman-4-one	Q16678	Cytochrome P450 1B1 (EC 1.14.14.1) (CYPIB1)	CYP1B1	1545
Dalbergia odorifera (Jiangxiang)	MOL001040	(2R)-5,7-dihydroxy-2-(4-hydroxyphenyl)chroman-4-one	P04798	Cytochrome P450 1A1 (EC 1.14.14.1) (CYPIA1) (Cytochrome P450 form 6) (Cytochrome P450-C) (Cytochrome P450-P1)	CYP1A1	1543
Dalbergia odorifera (Jiangxiang)	MOL001040	(2R)-5,7-dihydroxy-2-(4-hydroxyphenyl)chroman-4-one	P14061	Estradiol 17-beta-dehydrogenase 1 (EC 1.1.1.62) (17-beta-hydroxysteroid dehydrogenase type 1) (17-beta-HSD 1) (20 alpha-hydroxysteroid dehydrogenase) (20-alpha-HSD) (E2DH) (Placental 17-beta-hydroxysteroid dehydrogenase) (Short chain dehydrogenase/reductase family 28C member 1)	HSD17B1	3292
Dalbergia odorifera (Jiangxiang)	MOL001040	(2R)-5,7-dihydroxy-2-(4-hydroxyphenyl)chroman-4-one	Q9NYR8	Retinol dehydrogenase 8 (EC 1.1.1.300) (Photoreceptor outer segment all-trans retinol dehydrogenase) (Short chain dehydrogenase/reductase family 28C member 2)	RDH8	50700
Dalbergia odorifera (Jiangxiang)	MOL001040	(2R)-5,7-dihydroxy-2-(4-hydroxyphenyl)chroman-4-one	P10636	Microtubule-associated protein tau (Neurofibrillary tangle protein) (Paired helical filament-tau) (PHF-tau)	MAPT	4137
Dalbergia odorifera (Jiangxiang)	MOL001040	(2R)-5,7-dihydroxy-2-(4-hydroxyphenyl)chroman-4-one	P0DMS8	Adenosine receptor A3	ADORA3	140
Dalbergia odorifera (Jiangxiang)	MOL001040	(2R)-5,7-dihydroxy-2-(4-hydroxyphenyl)chroman-4-one	P30542	Adenosine receptor A1	ADORA1	134
Dalbergia odorifera (Jiangxiang)	MOL001040	(2R)-5,7-dihydroxy-2-(4-hydroxyphenyl)chroman-4-one	P21397	Amine oxidase [flavin-containing] A (EC 1.4.3.4) (Monoamine oxidase type A) (MAO-A)	MAOA	4128
Dalbergia odorifera (Jiangxiang)	MOL001040	(2R)-5,7-dihydroxy-2-(4-hydroxyphenyl)chroman-4-one	P27338	Amine oxidase [flavin-containing] B (EC 1.4.3.4) (Monoamine oxidase type B) (MAO-B)	MAOB	4129
Dalbergia odorifera (Jiangxiang)	MOL001040	(2R)-5,7-dihydroxy-2-(4-hydroxyphenyl)chroman-4-one	Q9UNQ0	ATP-binding cassette sub-family G member 2 (Breast cancer resistance protein) (CDw338) (Mitoxantrone resistance-associated protein) (Placenta-specific ATP-binding cassette transporter) (Urate exporter) (CD antigen CD338)	ABCG2	9429
Dalbergia odorifera (Jiangxiang)	MOL001040	(2R)-5,7-dihydroxy-2-(4-hydroxyphenyl)chroman-4-one	Q07869	Peroxisome proliferator-activated receptor alpha (PPAR-alpha) (Nuclear receptor subfamily 1 group C member 1)	PPARA	5465
Dalbergia odorifera (Jiangxiang)	MOL001040	(2R)-5,7-dihydroxy-2-(4-hydroxyphenyl)chroman-4-one	P08183	Multidrug resistance protein 1 (EC 7.6.2.2) (ATP-binding cassette sub-family B member 1) (P-glycoprotein 1) (CD antigen CD243)	ABCB1	5243
Dalbergia odorifera (Jiangxiang)	MOL001040	(2R)-5,7-dihydroxy-2-(4-hydroxyphenyl)chroman-4-one	P04114	Apolipoprotein B-100 (Apo B-100) [Cleaved into: Apolipoprotein B-48 (Apo B-48)]	APOB	338
Dalbergia odorifera (Jiangxiang)	MOL001040	(2R)-5,7-dihydroxy-2-(4-hydroxyphenyl)chroman-4-one	P13500	C-C motif chemokine 2 (HC11) (Monocyte chemoattractant protein 1) (Monocyte chemotactic and activating factor) (MCAF) (Monocyte chemotactic protein 1) (MCP-1) (Monocyte secretory protein JE) (Small-inducible cytokine A2)	CCL2	6347
Dalbergia odorifera (Jiangxiang)	MOL001040	(2R)-5,7-dihydroxy-2-(4-hydroxyphenyl)chroman-4-one	P09601	Heme oxygenase 1 (HO-1) (EC 1.14.14.18)	HMOX1	3162
Dalbergia odorifera (Jiangxiang)	MOL001040	(2R)-5,7-dihydroxy-2-(4-hydroxyphenyl)chroman-4-one	P17096	High mobility group protein HMG-I/HMG-Y (HMG-I(Y)) (High mobility group AT-hook protein 1) (High mobility group protein A1) (High mobility group protein R)	HMGA1	3159
Dalbergia odorifera (Jiangxiang)	MOL001040	(2R)-5,7-dihydroxy-2-(4-hydroxyphenyl)chroman-4-one	Q13905	Rap guanine nucleotide exchange factor 1 (CRK SH3-binding GNRP) (Guanine nucleotide-releasing factor 2) (Protein C3G)	RAPGEF1	2889
Dalbergia odorifera (Jiangxiang)	MOL001040	(2R)-5,7-dihydroxy-2-(4-hydroxyphenyl)chroman-4-one	P01130	Low-density lipoprotein receptor (LDL receptor)	LDLR	3949
Dalbergia odorifera (Jiangxiang)	MOL001040	(2R)-5,7-dihydroxy-2-(4-hydroxyphenyl)chroman-4-one	O60603	Toll-like receptor 2 (Toll/interleukin-1 receptor-like protein 4) (CD antigen CD282)	TLR2	7097
Dalbergia odorifera (Jiangxiang)	MOL001040	(2R)-5,7-dihydroxy-2-(4-hydroxyphenyl)chroman-4-one	Q12809	Potassium voltage-gated channel subfamily H member 2 (Eag homolog) (Ether-a-go-go-related gene potassium channel 1) (ERG-1) (Eag-related protein 1) (Ether-a-go-go-related protein 1) (H-ERG) (hERG-1) (hERG1) (Voltage-gated potassium channel subunit Kv11.1)	KCNH2	3757
Dalbergia odorifera (Jiangxiang)	MOL001040	(2R)-5,7-dihydroxy-2-(4-hydroxyphenyl)chroman-4-one	Q15848	Adiponectin (30 kDa adipocyte complement-related protein) (Adipocyte complement-related 30 kDa protein) (ACRP30) (Adipocyte, C1q and collagen domain-containing protein) (Adipose most abundant gene transcript 1 protein) (apM-1) (Gelatin-binding protein)	ADIPOQ	9370
Dalbergia odorifera (Jiangxiang)	MOL001040	(2R)-5,7-dihydroxy-2-(4-hydroxyphenyl)chroman-4-one	P06307	Cholecystokinin (CCK) [Cleaved into: Cholecystokinin-58 (CCK58); Cholecystokinin-58 desnonopeptide ((1-49)-CCK58); Cholecystokinin-39 (CCK39); Cholecystokinin-33 (CCK33); Cholecystokinin-25 (CCK25); Cholecystokinin-18 (CCK18); Cholecystokinin-12 (CCK12); Cholecystokinin-8 (CCK8); Cholecystokinin-7 (CCK7); Cholecystokinin-5 (CCK5)]	CCK	885
Dalbergia odorifera (Jiangxiang)	MOL001040	(2R)-5,7-dihydroxy-2-(4-hydroxyphenyl)chroman-4-one	P23560	Brain-derived neurotrophic factor (BDNF) (Abrineurin)	BDNF	627
Dalbergia odorifera (Jiangxiang)	MOL001040	(2R)-5,7-dihydroxy-2-(4-hydroxyphenyl)chroman-4-one	O00767	Acyl-CoA desaturase (EC 1.14.19.1) (Delta(9)-desaturase) (Delta-9 desaturase) (Fatty acid desaturase) (Stearoyl-CoA desaturase) (hSCD1)	SCD	6319
Dalbergia odorifera (Jiangxiang)	MOL001040	(2R)-5,7-dihydroxy-2-(4-hydroxyphenyl)chroman-4-one	Q07108	Early activation antigen CD69 (Activation inducer molecule) (AIM) (BL-AC/P26) (C-type lectin domain family 2 member C) (EA1) (Early T-cell activation antigen p60) (GP32/28) (Leukocyte surface antigen Leu-23) (MLR-3) (CD antigen CD69)	CD69	969
Dalbergia odorifera (Jiangxiang)	MOL001040	(2R)-5,7-dihydroxy-2-(4-hydroxyphenyl)chroman-4-one	Q12791	Calcium-activated potassium channel subunit alpha-1 (BK channel) (BKCA alpha) (Calcium-activated potassium channel, subfamily M subunit alpha-1) (K(VCA)alpha) (KCa1.1) (Maxi K channel) (MaxiK) (Slo-alpha) (Slo1) (Slowpoke homolog) (Slo homolog) (hSlo)	KCNMA1	3778
Dalbergia odorifera (Jiangxiang)	MOL001040	(2R)-5,7-dihydroxy-2-(4-hydroxyphenyl)chroman-4-one	P42081	T-lymphocyte activation antigen CD86 (Activation B7-2 antigen) (B70) (BU63) (CTLA-4 counter-receptor B7.2) (FUN-1) (CD antigen CD86)	CD86	942
Dalbergia odorifera (Jiangxiang)	MOL001040	(2R)-5,7-dihydroxy-2-(4-hydroxyphenyl)chroman-4-one	P54868	Hydroxymethylglutaryl-CoA synthase, mitochondrial (HMG-CoA synthase) (EC 2.3.3.10) (3-hydroxy-3-methylglutaryl coenzyme A synthase)	HMGCS2	3158
Dalbergia odorifera (Jiangxiang)	MOL001040	(2R)-5,7-dihydroxy-2-(4-hydroxyphenyl)chroman-4-one	Q86SK9	Stearoyl-CoA desaturase 5 (EC 1.14.19.1) (Acyl-CoA-desaturase 4) (HSCD5) (Stearoyl-CoA 9-desaturase) (Stearoyl-CoA desaturase 2)	SCD5	79966
Dalbergia odorifera (Jiangxiang)	MOL001040	(2R)-5,7-dihydroxy-2-(4-hydroxyphenyl)chroman-4-one	P01375	Tumor necrosis factor (Cachectin) (TNF-alpha) (Tumor necrosis factor ligand superfamily member 2) (TNF-a) [Cleaved into: Tumor necrosis factor, membrane form (N-terminal fragment) (NTF); Intracellular domain 1 (ICD1); Intracellular domain 2 (ICD2); C-domain 1; C-domain 2; Tumor necrosis factor, soluble form]	TNF	7124
Dalbergia odorifera (Jiangxiang)	MOL001040	(2R)-5,7-dihydroxy-2-(4-hydroxyphenyl)chroman-4-one	Q01581	Hydroxymethylglutaryl-CoA synthase, cytoplasmic (HMG-CoA synthase) (EC 2.3.3.10) (3-hydroxy-3-methylglutaryl coenzyme A synthase)	HMGCS1	3157
Dalbergia odorifera (Jiangxiang)	MOL001040	(2R)-5,7-dihydroxy-2-(4-hydroxyphenyl)chroman-4-one	A8MYU2	Potassium channel subfamily U member 1 (Calcium-activated potassium channel subunit alpha-3) (Calcium-activated potassium channel, subfamily M subunit alpha-3) (KCa5) (Slowpoke homolog 3)	KCNU1	157855
Dalbergia odorifera (Jiangxiang)	MOL001792	DFV	P10636	Microtubule-associated protein tau (Neurofibrillary tangle protein) (Paired helical filament-tau) (PHF-tau)	MAPT	4137
Dalbergia odorifera (Jiangxiang)	MOL001792	DFV	P21397	Amine oxidase [flavin-containing] A (EC 1.4.3.4) (Monoamine oxidase type A) (MAO-A)	MAOA	4128
Dalbergia odorifera (Jiangxiang)	MOL001792	DFV	P27338	Amine oxidase [flavin-containing] B (EC 1.4.3.4) (Monoamine oxidase type B) (MAO-B)	MAOB	4129
Dalbergia odorifera (Jiangxiang)	MOL001792	DFV	P11511	Aromatase (EC 1.14.14.14) (CYPXIX) (Cytochrome P-450AROM) (Cytochrome P450 19A1) (Estrogen synthase)	CYP19A1	1588
Dalbergia odorifera (Jiangxiang)	MOL001792	DFV	Q9NUW8	Tyrosyl-DNA phosphodiesterase 1 (Tyr-DNA phosphodiesterase 1) (EC 3.1.4.-)	TDP1	55775
Dalbergia odorifera (Jiangxiang)	MOL001792	DFV	P14061	Estradiol 17-beta-dehydrogenase 1 (EC 1.1.1.62) (17-beta-hydroxysteroid dehydrogenase type 1) (17-beta-HSD 1) (20 alpha-hydroxysteroid dehydrogenase) (20-alpha-HSD) (E2DH) (Placental 17-beta-hydroxysteroid dehydrogenase) (Short chain dehydrogenase/reductase family 28C member 1)	HSD17B1	3292
Dalbergia odorifera (Jiangxiang)	MOL001792	DFV	Q9NYR8	Retinol dehydrogenase 8 (EC 1.1.1.300) (Photoreceptor outer segment all-trans retinol dehydrogenase) (Short chain dehydrogenase/reductase family 28C member 2)	RDH8	50700
Dalbergia odorifera (Jiangxiang)	MOL001792	DFV	Q9UNQ0	ATP-binding cassette sub-family G member 2 (Breast cancer resistance protein) (CDw338) (Mitoxantrone resistance-associated protein) (Placenta-specific ATP-binding cassette transporter) (Urate exporter) (CD antigen CD338)	ABCG2	9429
Dalbergia odorifera (Jiangxiang)	MOL001792	DFV	P05177	Cytochrome P450 1A2 (EC 1.14.14.1) (CYPIA2) (Cholesterol 25-hydroxylase) (Cytochrome P(3)450) (Cytochrome P450 4) (Cytochrome P450-P3)	CYP1A2	1544
Dalbergia odorifera (Jiangxiang)	MOL001792	DFV	P16152	Carbonyl reductase [NADPH] 1 (EC 1.1.1.184) (15-hydroxyprostaglandin dehydrogenase [NADP(+)]) (EC 1.1.1.197) (NADPH-dependent carbonyl reductase 1) (Prostaglandin 9-ketoreductase) (Prostaglandin-E(2) 9-reductase) (EC 1.1.1.189) (Short chain dehydrogenase/reductase family 21C member 1)	CBR1	873
Dalbergia odorifera (Jiangxiang)	MOL001792	DFV	Q16678	Cytochrome P450 1B1 (EC 1.14.14.1) (CYPIB1)	CYP1B1	1545
Dalbergia odorifera (Jiangxiang)	MOL001792	DFV	P04798	Cytochrome P450 1A1 (EC 1.14.14.1) (CYPIA1) (Cytochrome P450 form 6) (Cytochrome P450-C) (Cytochrome P450-P1)	CYP1A1	1543
Dalbergia odorifera (Jiangxiang)	MOL001792	DFV	O75828	Carbonyl reductase [NADPH] 3 (EC 1.1.1.184) (NADPH-dependent carbonyl reductase 3) (Short chain dehydrogenase/reductase family 21C member 2)	CBR3	874
Dalbergia odorifera (Jiangxiang)	MOL001792	DFV	P03372	Estrogen receptor (ER) (ER-alpha) (Estradiol receptor) (Nuclear receptor subfamily 3 group A member 1)	ESR1	2099
Dalbergia odorifera (Jiangxiang)	MOL001792	DFV	Q92731	Estrogen receptor beta (ER-beta) (Nuclear receptor subfamily 3 group A member 2)	ESR2	2100
Dalbergia odorifera (Jiangxiang)	MOL002565	Medicarpin	P18031	Tyrosine-protein phosphatase non-receptor type 1 (EC 3.1.3.48) (Protein-tyrosine phosphatase 1B) (PTP-1B)	PTPN1	5770
Dalbergia odorifera (Jiangxiang)	MOL002565	Medicarpin	P17706	Tyrosine-protein phosphatase non-receptor type 2 (EC 3.1.3.48) (T-cell protein-tyrosine phosphatase) (TCPTP)	PTPN2	5771
Dalbergia odorifera (Jiangxiang)	MOL002565	Medicarpin	Q08257	Quinone oxidoreductase (EC 1.6.5.5) (NADPH:quinone reductase) (Zeta-crystallin)	CRYZ	1429
Dalbergia odorifera (Jiangxiang)	MOL002565	Medicarpin	P11511	Aromatase (EC 1.14.14.14) (CYPXIX) (Cytochrome P-450AROM) (Cytochrome P450 19A1) (Estrogen synthase)	CYP19A1	1588
Dalbergia odorifera (Jiangxiang)	MOL002914	Eriodyctiol (flavanone)	P05177	Cytochrome P450 1A2 (EC 1.14.14.1) (CYPIA2) (Cholesterol 25-hydroxylase) (Cytochrome P(3)450) (Cytochrome P450 4) (Cytochrome P450-P3)	CYP1A2	1544
Dalbergia odorifera (Jiangxiang)	MOL002914	Eriodyctiol (flavanone)	Q16678	Cytochrome P450 1B1 (EC 1.14.14.1) (CYPIB1)	CYP1B1	1545
Dalbergia odorifera (Jiangxiang)	MOL002914	Eriodyctiol (flavanone)	P04798	Cytochrome P450 1A1 (EC 1.14.14.1) (CYPIA1) (Cytochrome P450 form 6) (Cytochrome P450-C) (Cytochrome P450-P1)	CYP1A1	1543
Dalbergia odorifera (Jiangxiang)	MOL002914	Eriodyctiol (flavanone)	P21397	Amine oxidase [flavin-containing] A (EC 1.4.3.4) (Monoamine oxidase type A) (MAO-A)	MAOA	4128
Dalbergia odorifera (Jiangxiang)	MOL002914	Eriodyctiol (flavanone)	P27338	Amine oxidase [flavin-containing] B (EC 1.4.3.4) (Monoamine oxidase type B) (MAO-B)	MAOB	4129
Dalbergia odorifera (Jiangxiang)	MOL002914	Eriodyctiol (flavanone)	P03372	Estrogen receptor (ER) (ER-alpha) (Estradiol receptor) (Nuclear receptor subfamily 3 group A member 1)	ESR1	2099
Dalbergia odorifera (Jiangxiang)	MOL002914	Eriodyctiol (flavanone)	Q92731	Estrogen receptor beta (ER-beta) (Nuclear receptor subfamily 3 group A member 2)	ESR2	2100
Dalbergia odorifera (Jiangxiang)	MOL002914	Eriodyctiol (flavanone)	P11511	Aromatase (EC 1.14.14.14) (CYPXIX) (Cytochrome P-450AROM) (Cytochrome P450 19A1) (Estrogen synthase)	CYP19A1	1588
Dalbergia odorifera (Jiangxiang)	MOL002914	Eriodyctiol (flavanone)	Q9NUW8	Tyrosyl-DNA phosphodiesterase 1 (Tyr-DNA phosphodiesterase 1) (EC 3.1.4.-)	TDP1	55775
Dalbergia odorifera (Jiangxiang)	MOL002914	Eriodyctiol (flavanone)	P14061	Estradiol 17-beta-dehydrogenase 1 (EC 1.1.1.62) (17-beta-hydroxysteroid dehydrogenase type 1) (17-beta-HSD 1) (20 alpha-hydroxysteroid dehydrogenase) (20-alpha-HSD) (E2DH) (Placental 17-beta-hydroxysteroid dehydrogenase) (Short chain dehydrogenase/reductase family 28C member 1)	HSD17B1	3292
Dalbergia odorifera (Jiangxiang)	MOL002914	Eriodyctiol (flavanone)	Q9NYR8	Retinol dehydrogenase 8 (EC 1.1.1.300) (Photoreceptor outer segment all-trans retinol dehydrogenase) (Short chain dehydrogenase/reductase family 28C member 2)	RDH8	50700
Dalbergia odorifera (Jiangxiang)	MOL002914	Eriodyctiol (flavanone)	P10636	Microtubule-associated protein tau (Neurofibrillary tangle protein) (Paired helical filament-tau) (PHF-tau)	MAPT	4137
Dalbergia odorifera (Jiangxiang)	MOL002914	Eriodyctiol (flavanone)	P16152	Carbonyl reductase [NADPH] 1 (EC 1.1.1.184) (15-hydroxyprostaglandin dehydrogenase [NADP(+)]) (EC 1.1.1.197) (NADPH-dependent carbonyl reductase 1) (Prostaglandin 9-ketoreductase) (Prostaglandin-E(2) 9-reductase) (EC 1.1.1.189) (Short chain dehydrogenase/reductase family 21C member 1)	CBR1	873
Dalbergia odorifera (Jiangxiang)	MOL002914	Eriodyctiol (flavanone)	P33527	Multidrug resistance-associated protein 1 (ATP-binding cassette sub-family C member 1) (Leukotriene C(4) transporter) (LTC4 transporter)	ABCC1	4363
Dalbergia odorifera (Jiangxiang)	MOL002914	Eriodyctiol (flavanone)	O75828	Carbonyl reductase [NADPH] 3 (EC 1.1.1.184) (NADPH-dependent carbonyl reductase 3) (Short chain dehydrogenase/reductase family 21C member 2)	CBR3	874
Dalbergia odorifera (Jiangxiang)	MOL002939	(3R)-5'-Methoxyvestitol	O15296	Arachidonate 15-lipoxygenase B (15-LOX-B) (EC 1.13.11.33) (15-lipoxygenase 2) (15-LOX-2) (Arachidonate 15-lipoxygenase type II) (Linoleate 13-lipoxygenase 15-LOb) (EC 1.13.11.-)	ALOX15B	247
Dalbergia odorifera (Jiangxiang)	MOL002939	(3R)-5'-Methoxyvestitol	P09917	Arachidonate 5-lipoxygenase (5-LO) (5-lipoxygenase) (EC 1.13.11.34)	ALOX5	240
Dalbergia odorifera (Jiangxiang)	MOL002939	(3R)-5'-Methoxyvestitol	P16050	Arachidonate 15-lipoxygenase (15-LOX) (15-LOX-1) (EC 1.13.11.33) (12/15-lipoxygenase) (Arachidonate 12-lipoxygenase, leukocyte-type) (12-LOX) (EC 1.13.11.31) (Arachidonate omega-6 lipoxygenase)	ALOX15	246
Dalbergia odorifera (Jiangxiang)	MOL002939	(3R)-5'-Methoxyvestitol	P18054	Arachidonate 12-lipoxygenase, 12S-type (12S-LOX) (12S-lipoxygenase) (EC 1.13.11.31) (Lipoxin synthase 12-LO) (EC 3.3.2.-) (Platelet-type lipoxygenase 12)	ALOX12	239
Dalbergia odorifera (Jiangxiang)	MOL002939	(3R)-5'-Methoxyvestitol	O75342	Arachidonate 12-lipoxygenase, 12R-type (12R-LOX) (12R-lipoxygenase) (EC 1.13.11.-) (Epidermis-type lipoxygenase 12)	ALOX12B	242
Dalbergia odorifera (Jiangxiang)	MOL002939	(3R)-5'-Methoxyvestitol	Q9BYJ1	Hydroperoxide isomerase ALOXE3 (EC 5.4.4.7) (Epidermis-type lipoxygenase 3) (Epidermal LOX-3) (e-LOX-3) (eLOX-3) (Hydroperoxy icosatetraenoate dehydratase) (EC 4.2.1.152)	ALOXE3	59344
Dalbergia odorifera (Jiangxiang)	MOL002940	(3R)-3-(2,3-dihydroxy-4-methoxyphenyl)-7-hydroxychroman-4-one	O15296	Arachidonate 15-lipoxygenase B (15-LOX-B) (EC 1.13.11.33) (15-lipoxygenase 2) (15-LOX-2) (Arachidonate 15-lipoxygenase type II) (Linoleate 13-lipoxygenase 15-LOb) (EC 1.13.11.-)	ALOX15B	247
Dalbergia odorifera (Jiangxiang)	MOL002940	(3R)-3-(2,3-dihydroxy-4-methoxyphenyl)-7-hydroxychroman-4-one	P09917	Arachidonate 5-lipoxygenase (5-LO) (5-lipoxygenase) (EC 1.13.11.34)	ALOX5	240
Dalbergia odorifera (Jiangxiang)	MOL002940	(3R)-3-(2,3-dihydroxy-4-methoxyphenyl)-7-hydroxychroman-4-one	P16050	Arachidonate 15-lipoxygenase (15-LOX) (15-LOX-1) (EC 1.13.11.33) (12/15-lipoxygenase) (Arachidonate 12-lipoxygenase, leukocyte-type) (12-LOX) (EC 1.13.11.31) (Arachidonate omega-6 lipoxygenase)	ALOX15	246
Dalbergia odorifera (Jiangxiang)	MOL002940	(3R)-3-(2,3-dihydroxy-4-methoxyphenyl)-7-hydroxychroman-4-one	P18054	Arachidonate 12-lipoxygenase, 12S-type (12S-LOX) (12S-lipoxygenase) (EC 1.13.11.31) (Lipoxin synthase 12-LO) (EC 3.3.2.-) (Platelet-type lipoxygenase 12)	ALOX12	239
Dalbergia odorifera (Jiangxiang)	MOL002940	(3R)-3-(2,3-dihydroxy-4-methoxyphenyl)-7-hydroxychroman-4-one	O75342	Arachidonate 12-lipoxygenase, 12R-type (12R-LOX) (12R-lipoxygenase) (EC 1.13.11.-) (Epidermis-type lipoxygenase 12)	ALOX12B	242
Dalbergia odorifera (Jiangxiang)	MOL002940	(3R)-3-(2,3-dihydroxy-4-methoxyphenyl)-7-hydroxychroman-4-one	Q9BYJ1	Hydroperoxide isomerase ALOXE3 (EC 5.4.4.7) (Epidermis-type lipoxygenase 3) (Epidermal LOX-3) (e-LOX-3) (eLOX-3) (Hydroperoxy icosatetraenoate dehydratase) (EC 4.2.1.152)	ALOXE3	59344
Dalbergia odorifera (Jiangxiang)	MOL002940	(3R)-3-(2,3-dihydroxy-4-methoxyphenyl)-7-hydroxychroman-4-one	P11511	Aromatase (EC 1.14.14.14) (CYPXIX) (Cytochrome P-450AROM) (Cytochrome P450 19A1) (Estrogen synthase)	CYP19A1	1588
Dalbergia odorifera (Jiangxiang)	MOL002941	(3R)-3-(2,3-dihydroxy-4-methoxyphenyl)chroman-7,8-diol	O15296	Arachidonate 15-lipoxygenase B (15-LOX-B) (EC 1.13.11.33) (15-lipoxygenase 2) (15-LOX-2) (Arachidonate 15-lipoxygenase type II) (Linoleate 13-lipoxygenase 15-LOb) (EC 1.13.11.-)	ALOX15B	247
Dalbergia odorifera (Jiangxiang)	MOL002941	(3R)-3-(2,3-dihydroxy-4-methoxyphenyl)chroman-7,8-diol	P09917	Arachidonate 5-lipoxygenase (5-LO) (5-lipoxygenase) (EC 1.13.11.34)	ALOX5	240
Dalbergia odorifera (Jiangxiang)	MOL002941	(3R)-3-(2,3-dihydroxy-4-methoxyphenyl)chroman-7,8-diol	P16050	Arachidonate 15-lipoxygenase (15-LOX) (15-LOX-1) (EC 1.13.11.33) (12/15-lipoxygenase) (Arachidonate 12-lipoxygenase, leukocyte-type) (12-LOX) (EC 1.13.11.31) (Arachidonate omega-6 lipoxygenase)	ALOX15	246
Dalbergia odorifera (Jiangxiang)	MOL002941	(3R)-3-(2,3-dihydroxy-4-methoxyphenyl)chroman-7,8-diol	P18054	Arachidonate 12-lipoxygenase, 12S-type (12S-LOX) (12S-lipoxygenase) (EC 1.13.11.31) (Lipoxin synthase 12-LO) (EC 3.3.2.-) (Platelet-type lipoxygenase 12)	ALOX12	239
Dalbergia odorifera (Jiangxiang)	MOL002941	(3R)-3-(2,3-dihydroxy-4-methoxyphenyl)chroman-7,8-diol	Q9BYJ1	Hydroperoxide isomerase ALOXE3 (EC 5.4.4.7) (Epidermis-type lipoxygenase 3) (Epidermal LOX-3) (e-LOX-3) (eLOX-3) (Hydroperoxy icosatetraenoate dehydratase) (EC 4.2.1.152)	ALOXE3	59344
Dalbergia odorifera (Jiangxiang)	MOL002941	(3R)-3-(2,3-dihydroxy-4-methoxyphenyl)chroman-7,8-diol	O75342	Arachidonate 12-lipoxygenase, 12R-type (12R-LOX) (12R-lipoxygenase) (EC 1.13.11.-) (Epidermis-type lipoxygenase 12)	ALOX12B	242
Dalbergia odorifera (Jiangxiang)	MOL002941	(3R)-3-(2,3-dihydroxy-4-methoxyphenyl)chroman-7,8-diol	P06241	Tyrosine-protein kinase Fyn (EC 2.7.10.2) (Proto-oncogene Syn) (Proto-oncogene c-Fyn) (Src-like kinase) (SLK) (p59-Fyn)	FYN	2534
Dalbergia odorifera (Jiangxiang)	MOL002941	(3R)-3-(2,3-dihydroxy-4-methoxyphenyl)chroman-7,8-diol	P07947	Tyrosine-protein kinase Yes (EC 2.7.10.2) (Proto-oncogene c-Yes) (p61-Yes)	YES1	7525
Dalbergia odorifera (Jiangxiang)	MOL002941	(3R)-3-(2,3-dihydroxy-4-methoxyphenyl)chroman-7,8-diol	P09769	Tyrosine-protein kinase Fgr (EC 2.7.10.2) (Gardner-Rasheed feline sarcoma viral (v-fgr) oncogene homolog) (Proto-oncogene c-Fgr) (p55-Fgr) (p58-Fgr) (p58c-Fgr)	FGR	2268
Dalbergia odorifera (Jiangxiang)	MOL002941	(3R)-3-(2,3-dihydroxy-4-methoxyphenyl)chroman-7,8-diol	P12931	Proto-oncogene tyrosine-protein kinase Src (EC 2.7.10.2) (Proto-oncogene c-Src) (pp60c-src) (p60-Src)	SRC	6714
Dalbergia odorifera (Jiangxiang)	MOL002941	(3R)-3-(2,3-dihydroxy-4-methoxyphenyl)chroman-7,8-diol	P42685	Tyrosine-protein kinase FRK (EC 2.7.10.2) (FYN-related kinase) (Nuclear tyrosine protein kinase RAK) (Protein-tyrosine kinase 5)	FRK	2444
Dalbergia odorifera (Jiangxiang)	MOL002957	9-O-Methylcoumestrol	P16152	Carbonyl reductase [NADPH] 1 (EC 1.1.1.184) (15-hydroxyprostaglandin dehydrogenase [NADP(+)]) (EC 1.1.1.197) (NADPH-dependent carbonyl reductase 1) (Prostaglandin 9-ketoreductase) (Prostaglandin-E(2) 9-reductase) (EC 1.1.1.189) (Short chain dehydrogenase/reductase family 21C member 1)	CBR1	873
Dalbergia odorifera (Jiangxiang)	MOL002957	9-O-Methylcoumestrol	O75828	Carbonyl reductase [NADPH] 3 (EC 1.1.1.184) (NADPH-dependent carbonyl reductase 3) (Short chain dehydrogenase/reductase family 21C member 2)	CBR3	874
Dalbergia odorifera (Jiangxiang)	MOL002957	9-O-Methylcoumestrol	P09917	Arachidonate 5-lipoxygenase (5-LO) (5-lipoxygenase) (EC 1.13.11.34)	ALOX5	240
Dalbergia odorifera (Jiangxiang)	MOL002957	9-O-Methylcoumestrol	P16050	Arachidonate 15-lipoxygenase (15-LOX) (15-LOX-1) (EC 1.13.11.33) (12/15-lipoxygenase) (Arachidonate 12-lipoxygenase, leukocyte-type) (12-LOX) (EC 1.13.11.31) (Arachidonate omega-6 lipoxygenase)	ALOX15	246
Dalbergia odorifera (Jiangxiang)	MOL002957	9-O-Methylcoumestrol	P18054	Arachidonate 12-lipoxygenase, 12S-type (12S-LOX) (12S-lipoxygenase) (EC 1.13.11.31) (Lipoxin synthase 12-LO) (EC 3.3.2.-) (Platelet-type lipoxygenase 12)	ALOX12	239
Dalbergia odorifera (Jiangxiang)	MOL002957	9-O-Methylcoumestrol	O15296	Arachidonate 15-lipoxygenase B (15-LOX-B) (EC 1.13.11.33) (15-lipoxygenase 2) (15-LOX-2) (Arachidonate 15-lipoxygenase type II) (Linoleate 13-lipoxygenase 15-LOb) (EC 1.13.11.-)	ALOX15B	247
Dalbergia odorifera (Jiangxiang)	MOL002957	9-O-Methylcoumestrol	O75342	Arachidonate 12-lipoxygenase, 12R-type (12R-LOX) (12R-lipoxygenase) (EC 1.13.11.-) (Epidermis-type lipoxygenase 12)	ALOX12B	242
Dalbergia odorifera (Jiangxiang)	MOL002957	9-O-Methylcoumestrol	Q9BYJ1	Hydroperoxide isomerase ALOXE3 (EC 5.4.4.7) (Epidermis-type lipoxygenase 3) (Epidermal LOX-3) (e-LOX-3) (eLOX-3) (Hydroperoxy icosatetraenoate dehydratase) (EC 4.2.1.152)	ALOXE3	59344
Dalbergia odorifera (Jiangxiang)	MOL002957	9-O-Methylcoumestrol	P03372	Estrogen receptor (ER) (ER-alpha) (Estradiol receptor) (Nuclear receptor subfamily 3 group A member 1)	ESR1	2099
Dalbergia odorifera (Jiangxiang)	MOL002957	9-O-Methylcoumestrol	Q92731	Estrogen receptor beta (ER-beta) (Nuclear receptor subfamily 3 group A member 2)	ESR2	2100
Dalbergia odorifera (Jiangxiang)	MOL002957	9-O-Methylcoumestrol	Q9NUW8	Tyrosyl-DNA phosphodiesterase 1 (Tyr-DNA phosphodiesterase 1) (EC 3.1.4.-)	TDP1	55775
Dalbergia odorifera (Jiangxiang)	MOL002957	9-O-Methylcoumestrol	P10636	Microtubule-associated protein tau (Neurofibrillary tangle protein) (Paired helical filament-tau) (PHF-tau)	MAPT	4137
Dalbergia odorifera (Jiangxiang)	MOL002957	9-O-Methylcoumestrol	Q13627	Dual specificity tyrosine-phosphorylation-regulated kinase 1A (EC 2.7.12.1) (Dual specificity YAK1-related kinase) (HP86) (Protein kinase minibrain homolog) (MNBH) (hMNB)	DYRK1A	1859
Dalbergia odorifera (Jiangxiang)	MOL002958	3'-Hydroxymelanettin	P55789	FAD-linked sulfhydryl oxidase ALR (EC 1.8.3.2) (Augmenter of liver regeneration) (hERV1) (Hepatopoietin)	GFER	2671
Dalbergia odorifera (Jiangxiang)	MOL002958	3'-Hydroxymelanettin	P37058	Testosterone 17-beta-dehydrogenase 3 (EC 1.1.1.64) (17-beta-hydroxysteroid dehydrogenase type 3) (17-beta-HSD 3) (Short chain dehydrogenase/reductase family 12C member 2) (Testicular 17-beta-hydroxysteroid dehydrogenase)	HSD17B3	3293
Dalbergia odorifera (Jiangxiang)	MOL002958	3'-Hydroxymelanettin	Q53GQ0	Very-long-chain 3-oxoacyl-CoA reductase (EC 1.1.1.330) (17-beta-hydroxysteroid dehydrogenase 12) (17-beta-HSD 12) (3-ketoacyl-CoA reductase) (KAR) (Estradiol 17-beta-dehydrogenase 12) (EC 1.1.1.62) (Short chain dehydrogenase/reductase family 12C member 1)	HSD17B12	51144
Dalbergia odorifera (Jiangxiang)	MOL002958	3'-Hydroxymelanettin	P10636	Microtubule-associated protein tau (Neurofibrillary tangle protein) (Paired helical filament-tau) (PHF-tau)	MAPT	4137
Dalbergia odorifera (Jiangxiang)	MOL002959	3'-Methoxydaidzein	P10636	Microtubule-associated protein tau (Neurofibrillary tangle protein) (Paired helical filament-tau) (PHF-tau)	MAPT	4137
Dalbergia odorifera (Jiangxiang)	MOL002959	3'-Methoxydaidzein	P03372	Estrogen receptor (ER) (ER-alpha) (Estradiol receptor) (Nuclear receptor subfamily 3 group A member 1)	ESR1	2099
Dalbergia odorifera (Jiangxiang)	MOL002959	3'-Methoxydaidzein	Q92731	Estrogen receptor beta (ER-beta) (Nuclear receptor subfamily 3 group A member 2)	ESR2	2100
Dalbergia odorifera (Jiangxiang)	MOL002959	3'-Methoxydaidzein	P30542	Adenosine receptor A1	ADORA1	134
Dalbergia odorifera (Jiangxiang)	MOL002959	3'-Methoxydaidzein	P37059	Estradiol 17-beta-dehydrogenase 2 (EC 1.1.1.62) (17-beta-hydroxysteroid dehydrogenase type 2) (17-beta-HSD 2) (20 alpha-hydroxysteroid dehydrogenase) (20-alpha-HSD) (E2DH) (Microsomal 17-beta-hydroxysteroid dehydrogenase) (Short chain dehydrogenase/reductase family 9C member 2) (Testosterone 17-beta-dehydrogenase) (EC 1.1.1.239)	HSD17B2	3294
Dalbergia odorifera (Jiangxiang)	MOL002959	3'-Methoxydaidzein	P80365	Corticosteroid 11-beta-dehydrogenase isozyme 2 (EC 1.1.1.-) (11-beta-hydroxysteroid dehydrogenase type 2) (11-DH2) (11-beta-HSD2) (11-beta-hydroxysteroid dehydrogenase type II) (11-HSD type II) (11-beta-HSD type II) (NAD-dependent 11-beta-hydroxysteroid dehydrogenase) (11-beta-HSD) (Short chain dehydrogenase/reductase family 9C member 3)	HSD11B2	3291
Dalbergia odorifera (Jiangxiang)	MOL002959	3'-Methoxydaidzein	P14174	Macrophage migration inhibitory factor (MIF) (EC 5.3.2.1) (Glycosylation-inhibiting factor) (GIF) (L-dopachrome isomerase) (L-dopachrome tautomerase) (EC 5.3.3.12) (Phenylpyruvate tautomerase)	MIF	4282
Dalbergia odorifera (Jiangxiang)	MOL002959	3'-Methoxydaidzein	P09917	Arachidonate 5-lipoxygenase (5-LO) (5-lipoxygenase) (EC 1.13.11.34)	ALOX5	240
Dalbergia odorifera (Jiangxiang)	MOL002959	3'-Methoxydaidzein	P16050	Arachidonate 15-lipoxygenase (15-LOX) (15-LOX-1) (EC 1.13.11.33) (12/15-lipoxygenase) (Arachidonate 12-lipoxygenase, leukocyte-type) (12-LOX) (EC 1.13.11.31) (Arachidonate omega-6 lipoxygenase)	ALOX15	246
Dalbergia odorifera (Jiangxiang)	MOL002959	3'-Methoxydaidzein	P18054	Arachidonate 12-lipoxygenase, 12S-type (12S-LOX) (12S-lipoxygenase) (EC 1.13.11.31) (Lipoxin synthase 12-LO) (EC 3.3.2.-) (Platelet-type lipoxygenase 12)	ALOX12	239
Dalbergia odorifera (Jiangxiang)	MOL002959	3'-Methoxydaidzein	O15296	Arachidonate 15-lipoxygenase B (15-LOX-B) (EC 1.13.11.33) (15-lipoxygenase 2) (15-LOX-2) (Arachidonate 15-lipoxygenase type II) (Linoleate 13-lipoxygenase 15-LOb) (EC 1.13.11.-)	ALOX15B	247
Dalbergia odorifera (Jiangxiang)	MOL002959	3'-Methoxydaidzein	O75342	Arachidonate 12-lipoxygenase, 12R-type (12R-LOX) (12R-lipoxygenase) (EC 1.13.11.-) (Epidermis-type lipoxygenase 12)	ALOX12B	242
Dalbergia odorifera (Jiangxiang)	MOL002959	3'-Methoxydaidzein	Q9BYJ1	Hydroperoxide isomerase ALOXE3 (EC 5.4.4.7) (Epidermis-type lipoxygenase 3) (Epidermal LOX-3) (e-LOX-3) (eLOX-3) (Hydroperoxy icosatetraenoate dehydratase) (EC 4.2.1.152)	ALOXE3	59344
Dalbergia odorifera (Jiangxiang)	MOL002959	3'-Methoxydaidzein	P00533	Epidermal growth factor receptor (EC 2.7.10.1) (Proto-oncogene c-ErbB-1) (Receptor tyrosine-protein kinase erbB-1)	EGFR	1956
Dalbergia odorifera (Jiangxiang)	MOL002959	3'-Methoxydaidzein	P04626	Receptor tyrosine-protein kinase erbB-2 (EC 2.7.10.1) (Metastatic lymph node gene 19 protein) (MLN 19) (Proto-oncogene Neu) (Proto-oncogene c-ErbB-2) (Tyrosine kinase-type cell surface receptor HER2) (p185erbB2) (CD antigen CD340)	ERBB2	2064
Dalbergia odorifera (Jiangxiang)	MOL002961	(-)-Vestitol	O15296	Arachidonate 15-lipoxygenase B (15-LOX-B) (EC 1.13.11.33) (15-lipoxygenase 2) (15-LOX-2) (Arachidonate 15-lipoxygenase type II) (Linoleate 13-lipoxygenase 15-LOb) (EC 1.13.11.-)	ALOX15B	247
Dalbergia odorifera (Jiangxiang)	MOL002961	(-)-Vestitol	P09917	Arachidonate 5-lipoxygenase (5-LO) (5-lipoxygenase) (EC 1.13.11.34)	ALOX5	240
Dalbergia odorifera (Jiangxiang)	MOL002961	(-)-Vestitol	P16050	Arachidonate 15-lipoxygenase (15-LOX) (15-LOX-1) (EC 1.13.11.33) (12/15-lipoxygenase) (Arachidonate 12-lipoxygenase, leukocyte-type) (12-LOX) (EC 1.13.11.31) (Arachidonate omega-6 lipoxygenase)	ALOX15	246
Dalbergia odorifera (Jiangxiang)	MOL002961	(-)-Vestitol	P18054	Arachidonate 12-lipoxygenase, 12S-type (12S-LOX) (12S-lipoxygenase) (EC 1.13.11.31) (Lipoxin synthase 12-LO) (EC 3.3.2.-) (Platelet-type lipoxygenase 12)	ALOX12	239
Dalbergia odorifera (Jiangxiang)	MOL002961	(-)-Vestitol	Q9BYJ1	Hydroperoxide isomerase ALOXE3 (EC 5.4.4.7) (Epidermis-type lipoxygenase 3) (Epidermal LOX-3) (e-LOX-3) (eLOX-3) (Hydroperoxy icosatetraenoate dehydratase) (EC 4.2.1.152)	ALOXE3	59344
Dalbergia odorifera (Jiangxiang)	MOL002961	(-)-Vestitol	O75342	Arachidonate 12-lipoxygenase, 12R-type (12R-LOX) (12R-lipoxygenase) (EC 1.13.11.-) (Epidermis-type lipoxygenase 12)	ALOX12B	242
Dalbergia odorifera (Jiangxiang)	MOL002961	(-)-Vestitol	P11511	Aromatase (EC 1.14.14.14) (CYPXIX) (Cytochrome P-450AROM) (Cytochrome P450 19A1) (Estrogen synthase)	CYP19A1	1588
Dalbergia odorifera (Jiangxiang)	MOL002962	(3S)-7-hydroxy-3-(2,3,4-trimethoxyphenyl)chroman-4-one	O15296	Arachidonate 15-lipoxygenase B (15-LOX-B) (EC 1.13.11.33) (15-lipoxygenase 2) (15-LOX-2) (Arachidonate 15-lipoxygenase type II) (Linoleate 13-lipoxygenase 15-LOb) (EC 1.13.11.-)	ALOX15B	247
Dalbergia odorifera (Jiangxiang)	MOL002962	(3S)-7-hydroxy-3-(2,3,4-trimethoxyphenyl)chroman-4-one	P09917	Arachidonate 5-lipoxygenase (5-LO) (5-lipoxygenase) (EC 1.13.11.34)	ALOX5	240
Dalbergia odorifera (Jiangxiang)	MOL002962	(3S)-7-hydroxy-3-(2,3,4-trimethoxyphenyl)chroman-4-one	P16050	Arachidonate 15-lipoxygenase (15-LOX) (15-LOX-1) (EC 1.13.11.33) (12/15-lipoxygenase) (Arachidonate 12-lipoxygenase, leukocyte-type) (12-LOX) (EC 1.13.11.31) (Arachidonate omega-6 lipoxygenase)	ALOX15	246
Dalbergia odorifera (Jiangxiang)	MOL002962	(3S)-7-hydroxy-3-(2,3,4-trimethoxyphenyl)chroman-4-one	P18054	Arachidonate 12-lipoxygenase, 12S-type (12S-LOX) (12S-lipoxygenase) (EC 1.13.11.31) (Lipoxin synthase 12-LO) (EC 3.3.2.-) (Platelet-type lipoxygenase 12)	ALOX12	239
Dalbergia odorifera (Jiangxiang)	MOL002962	(3S)-7-hydroxy-3-(2,3,4-trimethoxyphenyl)chroman-4-one	O75342	Arachidonate 12-lipoxygenase, 12R-type (12R-LOX) (12R-lipoxygenase) (EC 1.13.11.-) (Epidermis-type lipoxygenase 12)	ALOX12B	242
Dalbergia odorifera (Jiangxiang)	MOL002962	(3S)-7-hydroxy-3-(2,3,4-trimethoxyphenyl)chroman-4-one	Q9BYJ1	Hydroperoxide isomerase ALOXE3 (EC 5.4.4.7) (Epidermis-type lipoxygenase 3) (Epidermal LOX-3) (e-LOX-3) (eLOX-3) (Hydroperoxy icosatetraenoate dehydratase) (EC 4.2.1.152)	ALOXE3	59344
Dalbergia odorifera (Jiangxiang)	MOL002962	(3S)-7-hydroxy-3-(2,3,4-trimethoxyphenyl)chroman-4-one	P11511	Aromatase (EC 1.14.14.14) (CYPXIX) (Cytochrome P-450AROM) (Cytochrome P450 19A1) (Estrogen synthase)	CYP19A1	1588
Dalbergia odorifera (Jiangxiang)	MOL002962	(3S)-7-hydroxy-3-(2,3,4-trimethoxyphenyl)chroman-4-one	P17948	Vascular endothelial growth factor receptor 1 (VEGFR-1) (EC 2.7.10.1) (Fms-like tyrosine kinase 1) (FLT-1) (Tyrosine-protein kinase FRT) (Tyrosine-protein kinase receptor FLT) (FLT) (Vascular permeability factor receptor)	FLT1	2321
Dalbergia odorifera (Jiangxiang)	MOL002962	(3S)-7-hydroxy-3-(2,3,4-trimethoxyphenyl)chroman-4-one	P35916	Vascular endothelial growth factor receptor 3 (VEGFR-3) (EC 2.7.10.1) (Fms-like tyrosine kinase 4) (FLT-4) (Tyrosine-protein kinase receptor FLT4)	FLT4	2324
Dalbergia odorifera (Jiangxiang)	MOL002962	(3S)-7-hydroxy-3-(2,3,4-trimethoxyphenyl)chroman-4-one	P35968	Vascular endothelial growth factor receptor 2 (VEGFR-2) (EC 2.7.10.1) (Fetal liver kinase 1) (FLK-1) (Kinase insert domain receptor) (KDR) (Protein-tyrosine kinase receptor flk-1) (CD antigen CD309)	KDR	3791
Dalbergia odorifera (Jiangxiang)	MOL002963	4',5',7-trimethyl-3-methoxyflavone	P10636	Microtubule-associated protein tau (Neurofibrillary tangle protein) (Paired helical filament-tau) (PHF-tau)	MAPT	4137
Dalbergia odorifera (Jiangxiang)	MOL002963	4',5',7-trimethyl-3-methoxyflavone	Q13627	Dual specificity tyrosine-phosphorylation-regulated kinase 1A (EC 2.7.12.1) (Dual specificity YAK1-related kinase) (HP86) (Protein kinase minibrain homolog) (MNBH) (hMNB)	DYRK1A	1859
Dalbergia odorifera (Jiangxiang)	MOL002966	Dalbergin	P55789	FAD-linked sulfhydryl oxidase ALR (EC 1.8.3.2) (Augmenter of liver regeneration) (hERV1) (Hepatopoietin)	GFER	2671
Dalbergia odorifera (Jiangxiang)	MOL002966	Dalbergin	P10636	Microtubule-associated protein tau (Neurofibrillary tangle protein) (Paired helical filament-tau) (PHF-tau)	MAPT	4137
Dalbergia odorifera (Jiangxiang)	MOL002966	Dalbergin	P21397	Amine oxidase [flavin-containing] A (EC 1.4.3.4) (Monoamine oxidase type A) (MAO-A)	MAOA	4128
Dalbergia odorifera (Jiangxiang)	MOL002966	Dalbergin	P27338	Amine oxidase [flavin-containing] B (EC 1.4.3.4) (Monoamine oxidase type B) (MAO-B)	MAOB	4129
Dalbergia odorifera (Jiangxiang)	MOL002966	Dalbergin	P15121	Aldose reductase (AR) (EC 1.1.1.21) (Aldehyde reductase) (Aldo-keto reductase family 1 member B1)	AKR1B1	231
Dalbergia odorifera (Jiangxiang)	MOL002966	Dalbergin	C9JRZ8	Aldo-keto reductase family 1 member B15 (EC 1.1.1.-) (Estradiol 17-beta-dehydrogenase AKR1B15) (EC 1.1.1.62)	AKR1B15	441282
Dalbergia odorifera (Jiangxiang)	MOL002966	Dalbergin	O60218	Aldo-keto reductase family 1 member B10 (EC 1.1.1.-) (ARL-1) (Aldose reductase-like) (Aldose reductase-related protein) (ARP) (hARP) (Small intestine reductase) (SI reductase)	AKR1B10	57016
Dalbergia odorifera (Jiangxiang)	MOL002966	Dalbergin	P14550	Alcohol dehydrogenase [NADP(+)] (EC 1.1.1.2) (Aldehyde reductase) (Aldo-keto reductase family 1 member A1)	AKR1A1	10327
Dalbergia odorifera (Jiangxiang)	MOL002966	Dalbergin	Q96JD6	1,5-anhydro-D-fructose reductase (AF reductase) (EC 1.1.1.263) (Aldo-keto reductase family 1 member C-like protein 2) (Aldo-keto reductase family 1 member E2) (LoopADR) (Testis aldo-keto reductase) (htAKR) (Testis-specific protein) (hTSP)	AKR1E2	83592
Dalbergia odorifera (Jiangxiang)	MOL002966	Dalbergin	P37058	Testosterone 17-beta-dehydrogenase 3 (EC 1.1.1.64) (17-beta-hydroxysteroid dehydrogenase type 3) (17-beta-HSD 3) (Short chain dehydrogenase/reductase family 12C member 2) (Testicular 17-beta-hydroxysteroid dehydrogenase)	HSD17B3	3293
Dalbergia odorifera (Jiangxiang)	MOL002966	Dalbergin	Q53GQ0	Very-long-chain 3-oxoacyl-CoA reductase (EC 1.1.1.330) (17-beta-hydroxysteroid dehydrogenase 12) (17-beta-HSD 12) (3-ketoacyl-CoA reductase) (KAR) (Estradiol 17-beta-dehydrogenase 12) (EC 1.1.1.62) (Short chain dehydrogenase/reductase family 12C member 1)	HSD17B12	51144
Dalbergia odorifera (Jiangxiang)	MOL002975	butin	P05177	Cytochrome P450 1A2 (EC 1.14.14.1) (CYPIA2) (Cholesterol 25-hydroxylase) (Cytochrome P(3)450) (Cytochrome P450 4) (Cytochrome P450-P3)	CYP1A2	1544
Dalbergia odorifera (Jiangxiang)	MOL002975	butin	Q16678	Cytochrome P450 1B1 (EC 1.14.14.1) (CYPIB1)	CYP1B1	1545
Dalbergia odorifera (Jiangxiang)	MOL002975	butin	P04798	Cytochrome P450 1A1 (EC 1.14.14.1) (CYPIA1) (Cytochrome P450 form 6) (Cytochrome P450-C) (Cytochrome P450-P1)	CYP1A1	1543
Dalbergia odorifera (Jiangxiang)	MOL002975	butin	P11511	Aromatase (EC 1.14.14.14) (CYPXIX) (Cytochrome P-450AROM) (Cytochrome P450 19A1) (Estrogen synthase)	CYP19A1	1588
Dalbergia odorifera (Jiangxiang)	MOL002975	butin	P14061	Estradiol 17-beta-dehydrogenase 1 (EC 1.1.1.62) (17-beta-hydroxysteroid dehydrogenase type 1) (17-beta-HSD 1) (20 alpha-hydroxysteroid dehydrogenase) (20-alpha-HSD) (E2DH) (Placental 17-beta-hydroxysteroid dehydrogenase) (Short chain dehydrogenase/reductase family 28C member 1)	HSD17B1	3292
Dalbergia odorifera (Jiangxiang)	MOL002975	butin	P16152	Carbonyl reductase [NADPH] 1 (EC 1.1.1.184) (15-hydroxyprostaglandin dehydrogenase [NADP(+)]) (EC 1.1.1.197) (NADPH-dependent carbonyl reductase 1) (Prostaglandin 9-ketoreductase) (Prostaglandin-E(2) 9-reductase) (EC 1.1.1.189) (Short chain dehydrogenase/reductase family 21C member 1)	CBR1	873
Dalbergia odorifera (Jiangxiang)	MOL002975	butin	P33527	Multidrug resistance-associated protein 1 (ATP-binding cassette sub-family C member 1) (Leukotriene C(4) transporter) (LTC4 transporter)	ABCC1	4363
Dalbergia odorifera (Jiangxiang)	MOL002975	butin	Q9NUW8	Tyrosyl-DNA phosphodiesterase 1 (Tyr-DNA phosphodiesterase 1) (EC 3.1.4.-)	TDP1	55775
Dalbergia odorifera (Jiangxiang)	MOL002975	butin	Q9NYR8	Retinol dehydrogenase 8 (EC 1.1.1.300) (Photoreceptor outer segment all-trans retinol dehydrogenase) (Short chain dehydrogenase/reductase family 28C member 2)	RDH8	50700
Dalbergia odorifera (Jiangxiang)	MOL002975	butin	O75828	Carbonyl reductase [NADPH] 3 (EC 1.1.1.184) (NADPH-dependent carbonyl reductase 3) (Short chain dehydrogenase/reductase family 21C member 2)	CBR3	874
Dalbergia odorifera (Jiangxiang)	MOL002975	butin	O15438	Canalicular multispecific organic anion transporter 2 (ATP-binding cassette sub-family C member 3) (Multi-specific organic anion transporter D) (MOAT-D) (Multidrug resistance-associated protein 3)	ABCC3	8714
Dalbergia odorifera (Jiangxiang)	MOL002975	butin	Q92887	Canalicular multispecific organic anion transporter 1 (ATP-binding cassette sub-family C member 2) (Canalicular multidrug resistance protein) (Multidrug resistance-associated protein 2)	ABCC2	1244
Dalbergia odorifera (Jiangxiang)	MOL002975	butin	P03372	Estrogen receptor (ER) (ER-alpha) (Estradiol receptor) (Nuclear receptor subfamily 3 group A member 1)	ESR1	2099
Dalbergia odorifera (Jiangxiang)	MOL002975	butin	Q92731	Estrogen receptor beta (ER-beta) (Nuclear receptor subfamily 3 group A member 2)	ESR2	2100
Dalbergia odorifera (Jiangxiang)	MOL002975	butin	P10636	Microtubule-associated protein tau (Neurofibrillary tangle protein) (Paired helical filament-tau) (PHF-tau)	MAPT	4137
Dalbergia odorifera (Jiangxiang)	MOL002981	Duartin	O15296	Arachidonate 15-lipoxygenase B (15-LOX-B) (EC 1.13.11.33) (15-lipoxygenase 2) (15-LOX-2) (Arachidonate 15-lipoxygenase type II) (Linoleate 13-lipoxygenase 15-LOb) (EC 1.13.11.-)	ALOX15B	247
Dalbergia odorifera (Jiangxiang)	MOL002981	Duartin	P09917	Arachidonate 5-lipoxygenase (5-LO) (5-lipoxygenase) (EC 1.13.11.34)	ALOX5	240
Dalbergia odorifera (Jiangxiang)	MOL002981	Duartin	P16050	Arachidonate 15-lipoxygenase (15-LOX) (15-LOX-1) (EC 1.13.11.33) (12/15-lipoxygenase) (Arachidonate 12-lipoxygenase, leukocyte-type) (12-LOX) (EC 1.13.11.31) (Arachidonate omega-6 lipoxygenase)	ALOX15	246
Dalbergia odorifera (Jiangxiang)	MOL002981	Duartin	P18054	Arachidonate 12-lipoxygenase, 12S-type (12S-LOX) (12S-lipoxygenase) (EC 1.13.11.31) (Lipoxin synthase 12-LO) (EC 3.3.2.-) (Platelet-type lipoxygenase 12)	ALOX12	239
Dalbergia odorifera (Jiangxiang)	MOL002981	Duartin	Q9BYJ1	Hydroperoxide isomerase ALOXE3 (EC 5.4.4.7) (Epidermis-type lipoxygenase 3) (Epidermal LOX-3) (e-LOX-3) (eLOX-3) (Hydroperoxy icosatetraenoate dehydratase) (EC 4.2.1.152)	ALOXE3	59344
Dalbergia odorifera (Jiangxiang)	MOL002981	Duartin	O75342	Arachidonate 12-lipoxygenase, 12R-type (12R-LOX) (12R-lipoxygenase) (EC 1.13.11.-) (Epidermis-type lipoxygenase 12)	ALOX12B	242
Dalbergia odorifera (Jiangxiang)	MOL002982	(3R,4R)-3',7-dihydroxy-2',4'-dimethoxy-4-[(2S)-4',5,7-trihydroxyflavanone-6-yl]isoflavan	P03372	Estrogen receptor (ER) (ER-alpha) (Estradiol receptor) (Nuclear receptor subfamily 3 group A member 1)	ESR1	2099
Dalbergia odorifera (Jiangxiang)	MOL002982	(3R,4R)-3',7-dihydroxy-2',4'-dimethoxy-4-[(2S)-4',5,7-trihydroxyflavanone-6-yl]isoflavan	Q92731	Estrogen receptor beta (ER-beta) (Nuclear receptor subfamily 3 group A member 2)	ESR2	2100
Dalbergia odorifera (Jiangxiang)	MOL002982	(3R,4R)-3',7-dihydroxy-2',4'-dimethoxy-4-[(2S)-4',5,7-trihydroxyflavanone-6-yl]isoflavan	P03956	Interstitial collagenase (EC 3.4.24.7) (Fibroblast collagenase) (Matrix metalloproteinase-1) (MMP-1) [Cleaved into: 22 kDa interstitial collagenase; 27 kDa interstitial collagenase]	MMP1	4312
Dalbergia odorifera (Jiangxiang)	MOL002982	(3R,4R)-3',7-dihydroxy-2',4'-dimethoxy-4-[(2S)-4',5,7-trihydroxyflavanone-6-yl]isoflavan	P08254	Stromelysin-1 (SL-1) (EC 3.4.24.17) (Matrix metalloproteinase-3) (MMP-3) (Transin-1)	MMP3	4314
Dalbergia odorifera (Jiangxiang)	MOL002982	(3R,4R)-3',7-dihydroxy-2',4'-dimethoxy-4-[(2S)-4',5,7-trihydroxyflavanone-6-yl]isoflavan	P39900	Macrophage metalloelastase (MME) (EC 3.4.24.65) (Macrophage elastase) (ME) (hME) (Matrix metalloproteinase-12) (MMP-12)	MMP12	4321
Dalbergia odorifera (Jiangxiang)	MOL002982	(3R,4R)-3',7-dihydroxy-2',4'-dimethoxy-4-[(2S)-4',5,7-trihydroxyflavanone-6-yl]isoflavan	P45452	Collagenase 3 (EC 3.4.24.-) (Matrix metalloproteinase-13) (MMP-13)	MMP13	4322
Dalbergia odorifera (Jiangxiang)	MOL002982	(3R,4R)-3',7-dihydroxy-2',4'-dimethoxy-4-[(2S)-4',5,7-trihydroxyflavanone-6-yl]isoflavan	P09238	Stromelysin-2 (SL-2) (EC 3.4.24.22) (Matrix metalloproteinase-10) (MMP-10) (Transin-2)	MMP10	4319
Dalbergia odorifera (Jiangxiang)	MOL002982	(3R,4R)-3',7-dihydroxy-2',4'-dimethoxy-4-[(2S)-4',5,7-trihydroxyflavanone-6-yl]isoflavan	Q9H306	Matrix metalloproteinase-27 (MMP-27) (EC 3.4.24.-)	MMP27	64066
Dalbergia odorifera (Jiangxiang)	MOL002982	(3R,4R)-3',7-dihydroxy-2',4'-dimethoxy-4-[(2S)-4',5,7-trihydroxyflavanone-6-yl]isoflavan	P10636	Microtubule-associated protein tau (Neurofibrillary tangle protein) (Paired helical filament-tau) (PHF-tau)	MAPT	4137
Dalbergia odorifera (Jiangxiang)	MOL002982	(3R,4R)-3',7-dihydroxy-2',4'-dimethoxy-4-[(2S)-4',5,7-trihydroxyflavanone-6-yl]isoflavan	P30542	Adenosine receptor A1	ADORA1	134
Dalbergia odorifera (Jiangxiang)	MOL002982	(3R,4R)-3',7-dihydroxy-2',4'-dimethoxy-4-[(2S)-4',5,7-trihydroxyflavanone-6-yl]isoflavan	O60882	Matrix metalloproteinase-20 (MMP-20) (EC 3.4.24.-) (Enamel metalloproteinase) (Enamelysin)	MMP20	9313
Dalbergia odorifera (Jiangxiang)	MOL002982	(3R,4R)-3',7-dihydroxy-2',4'-dimethoxy-4-[(2S)-4',5,7-trihydroxyflavanone-6-yl]isoflavan	Q9UNQ0	ATP-binding cassette sub-family G member 2 (Breast cancer resistance protein) (CDw338) (Mitoxantrone resistance-associated protein) (Placenta-specific ATP-binding cassette transporter) (Urate exporter) (CD antigen CD338)	ABCG2	9429
Dalbergia odorifera (Jiangxiang)	MOL002982	(3R,4R)-3',7-dihydroxy-2',4'-dimethoxy-4-[(2S)-4',5,7-trihydroxyflavanone-6-yl]isoflavan	P14061	Estradiol 17-beta-dehydrogenase 1 (EC 1.1.1.62) (17-beta-hydroxysteroid dehydrogenase type 1) (17-beta-HSD 1) (20 alpha-hydroxysteroid dehydrogenase) (20-alpha-HSD) (E2DH) (Placental 17-beta-hydroxysteroid dehydrogenase) (Short chain dehydrogenase/reductase family 28C member 1)	HSD17B1	3292
Dalbergia odorifera (Jiangxiang)	MOL002982	(3R,4R)-3',7-dihydroxy-2',4'-dimethoxy-4-[(2S)-4',5,7-trihydroxyflavanone-6-yl]isoflavan	Q9NYR8	Retinol dehydrogenase 8 (EC 1.1.1.300) (Photoreceptor outer segment all-trans retinol dehydrogenase) (Short chain dehydrogenase/reductase family 28C member 2)	RDH8	50700
Dalbergia odorifera (Jiangxiang)	MOL002982	(3R,4R)-3',7-dihydroxy-2',4'-dimethoxy-4-[(2S)-4',5,7-trihydroxyflavanone-6-yl]isoflavan	P08253	72 kDa type IV collagenase (EC 3.4.24.24) (72 kDa gelatinase) (Gelatinase A) (Matrix metalloproteinase-2) (MMP-2) (TBE-1) [Cleaved into: PEX]	MMP2	4313
Dalbergia odorifera (Jiangxiang)	MOL002985	isoduartin	O15296	Arachidonate 15-lipoxygenase B (15-LOX-B) (EC 1.13.11.33) (15-lipoxygenase 2) (15-LOX-2) (Arachidonate 15-lipoxygenase type II) (Linoleate 13-lipoxygenase 15-LOb) (EC 1.13.11.-)	ALOX15B	247
Dalbergia odorifera (Jiangxiang)	MOL002985	isoduartin	P09917	Arachidonate 5-lipoxygenase (5-LO) (5-lipoxygenase) (EC 1.13.11.34)	ALOX5	240
Dalbergia odorifera (Jiangxiang)	MOL002985	isoduartin	P16050	Arachidonate 15-lipoxygenase (15-LOX) (15-LOX-1) (EC 1.13.11.33) (12/15-lipoxygenase) (Arachidonate 12-lipoxygenase, leukocyte-type) (12-LOX) (EC 1.13.11.31) (Arachidonate omega-6 lipoxygenase)	ALOX15	246
Dalbergia odorifera (Jiangxiang)	MOL002985	isoduartin	P18054	Arachidonate 12-lipoxygenase, 12S-type (12S-LOX) (12S-lipoxygenase) (EC 1.13.11.31) (Lipoxin synthase 12-LO) (EC 3.3.2.-) (Platelet-type lipoxygenase 12)	ALOX12	239
Dalbergia odorifera (Jiangxiang)	MOL002985	isoduartin	Q9BYJ1	Hydroperoxide isomerase ALOXE3 (EC 5.4.4.7) (Epidermis-type lipoxygenase 3) (Epidermal LOX-3) (e-LOX-3) (eLOX-3) (Hydroperoxy icosatetraenoate dehydratase) (EC 4.2.1.152)	ALOXE3	59344
Dalbergia odorifera (Jiangxiang)	MOL002985	isoduartin	O75342	Arachidonate 12-lipoxygenase, 12R-type (12R-LOX) (12R-lipoxygenase) (EC 1.13.11.-) (Epidermis-type lipoxygenase 12)	ALOX12B	242
Dalbergia odorifera (Jiangxiang)	MOL002989	4-Hydroxyhomopterocarpin	P18031	Tyrosine-protein phosphatase non-receptor type 1 (EC 3.1.3.48) (Protein-tyrosine phosphatase 1B) (PTP-1B)	PTPN1	5770
Dalbergia odorifera (Jiangxiang)	MOL002989	4-Hydroxyhomopterocarpin	P17706	Tyrosine-protein phosphatase non-receptor type 2 (EC 3.1.3.48) (T-cell protein-tyrosine phosphatase) (TCPTP)	PTPN2	5771
Dalbergia odorifera (Jiangxiang)	MOL002990	(6aR,11aR)-3,9,10-trimethoxy-6a,11a-dihydro-6H-benzofurano[3,2-c]chromen-4-ol	Q08257	Quinone oxidoreductase (EC 1.6.5.5) (NADPH:quinone reductase) (Zeta-crystallin)	CRYZ	1429
Dalbergia odorifera (Jiangxiang)	MOL002996	odoricarpin	Q08257	Quinone oxidoreductase (EC 1.6.5.5) (NADPH:quinone reductase) (Zeta-crystallin)	CRYZ	1429
Dalbergia odorifera (Jiangxiang)	MOL002999	Sativanone	O15296	Arachidonate 15-lipoxygenase B (15-LOX-B) (EC 1.13.11.33) (15-lipoxygenase 2) (15-LOX-2) (Arachidonate 15-lipoxygenase type II) (Linoleate 13-lipoxygenase 15-LOb) (EC 1.13.11.-)	ALOX15B	247
Dalbergia odorifera (Jiangxiang)	MOL002999	Sativanone	P09917	Arachidonate 5-lipoxygenase (5-LO) (5-lipoxygenase) (EC 1.13.11.34)	ALOX5	240
Dalbergia odorifera (Jiangxiang)	MOL002999	Sativanone	P16050	Arachidonate 15-lipoxygenase (15-LOX) (15-LOX-1) (EC 1.13.11.33) (12/15-lipoxygenase) (Arachidonate 12-lipoxygenase, leukocyte-type) (12-LOX) (EC 1.13.11.31) (Arachidonate omega-6 lipoxygenase)	ALOX15	246
Dalbergia odorifera (Jiangxiang)	MOL002999	Sativanone	P18054	Arachidonate 12-lipoxygenase, 12S-type (12S-LOX) (12S-lipoxygenase) (EC 1.13.11.31) (Lipoxin synthase 12-LO) (EC 3.3.2.-) (Platelet-type lipoxygenase 12)	ALOX12	239
Dalbergia odorifera (Jiangxiang)	MOL002999	Sativanone	O75342	Arachidonate 12-lipoxygenase, 12R-type (12R-LOX) (12R-lipoxygenase) (EC 1.13.11.-) (Epidermis-type lipoxygenase 12)	ALOX12B	242
Dalbergia odorifera (Jiangxiang)	MOL002999	Sativanone	Q9BYJ1	Hydroperoxide isomerase ALOXE3 (EC 5.4.4.7) (Epidermis-type lipoxygenase 3) (Epidermal LOX-3) (e-LOX-3) (eLOX-3) (Hydroperoxy icosatetraenoate dehydratase) (EC 4.2.1.152)	ALOXE3	59344
Dalbergia odorifera (Jiangxiang)	MOL002999	Sativanone	P11511	Aromatase (EC 1.14.14.14) (CYPXIX) (Cytochrome P-450AROM) (Cytochrome P450 19A1) (Estrogen synthase)	CYP19A1	1588
Dalbergia odorifera (Jiangxiang)	MOL002999	Sativanone	P17706	Tyrosine-protein phosphatase non-receptor type 2 (EC 3.1.3.48) (T-cell protein-tyrosine phosphatase) (TCPTP)	PTPN2	5771
Dalbergia odorifera (Jiangxiang)	MOL002999	Sativanone	P18031	Tyrosine-protein phosphatase non-receptor type 1 (EC 3.1.3.48) (Protein-tyrosine phosphatase 1B) (PTP-1B)	PTPN1	5770
Dalbergia odorifera (Jiangxiang)	MOL002999	Sativanone	P03372	Estrogen receptor (ER) (ER-alpha) (Estradiol receptor) (Nuclear receptor subfamily 3 group A member 1)	ESR1	2099
Dalbergia odorifera (Jiangxiang)	MOL002999	Sativanone	Q92731	Estrogen receptor beta (ER-beta) (Nuclear receptor subfamily 3 group A member 2)	ESR2	2100
Dalbergia odorifera (Jiangxiang)	MOL003000	Stevein	P55789	FAD-linked sulfhydryl oxidase ALR (EC 1.8.3.2) (Augmenter of liver regeneration) (hERV1) (Hepatopoietin)	GFER	2671
Dalbergia odorifera (Jiangxiang)	MOL003000	Stevein	P10636	Microtubule-associated protein tau (Neurofibrillary tangle protein) (Paired helical filament-tau) (PHF-tau)	MAPT	4137
Dalbergia odorifera (Jiangxiang)	MOL003000	Stevein	P21397	Amine oxidase [flavin-containing] A (EC 1.4.3.4) (Monoamine oxidase type A) (MAO-A)	MAOA	4128
Dalbergia odorifera (Jiangxiang)	MOL003000	Stevein	P27338	Amine oxidase [flavin-containing] B (EC 1.4.3.4) (Monoamine oxidase type B) (MAO-B)	MAOB	4129
Dalbergia odorifera (Jiangxiang)	MOL003001	Vestitone	O15296	Arachidonate 15-lipoxygenase B (15-LOX-B) (EC 1.13.11.33) (15-lipoxygenase 2) (15-LOX-2) (Arachidonate 15-lipoxygenase type II) (Linoleate 13-lipoxygenase 15-LOb) (EC 1.13.11.-)	ALOX15B	247
Dalbergia odorifera (Jiangxiang)	MOL003001	Vestitone	P09917	Arachidonate 5-lipoxygenase (5-LO) (5-lipoxygenase) (EC 1.13.11.34)	ALOX5	240
Dalbergia odorifera (Jiangxiang)	MOL003001	Vestitone	P16050	Arachidonate 15-lipoxygenase (15-LOX) (15-LOX-1) (EC 1.13.11.33) (12/15-lipoxygenase) (Arachidonate 12-lipoxygenase, leukocyte-type) (12-LOX) (EC 1.13.11.31) (Arachidonate omega-6 lipoxygenase)	ALOX15	246
Dalbergia odorifera (Jiangxiang)	MOL003001	Vestitone	P18054	Arachidonate 12-lipoxygenase, 12S-type (12S-LOX) (12S-lipoxygenase) (EC 1.13.11.31) (Lipoxin synthase 12-LO) (EC 3.3.2.-) (Platelet-type lipoxygenase 12)	ALOX12	239
Dalbergia odorifera (Jiangxiang)	MOL003001	Vestitone	O75342	Arachidonate 12-lipoxygenase, 12R-type (12R-LOX) (12R-lipoxygenase) (EC 1.13.11.-) (Epidermis-type lipoxygenase 12)	ALOX12B	242
Dalbergia odorifera (Jiangxiang)	MOL003001	Vestitone	Q9BYJ1	Hydroperoxide isomerase ALOXE3 (EC 5.4.4.7) (Epidermis-type lipoxygenase 3) (Epidermal LOX-3) (e-LOX-3) (eLOX-3) (Hydroperoxy icosatetraenoate dehydratase) (EC 4.2.1.152)	ALOXE3	59344
Dalbergia odorifera (Jiangxiang)	MOL003001	Vestitone	P11511	Aromatase (EC 1.14.14.14) (CYPXIX) (Cytochrome P-450AROM) (Cytochrome P450 19A1) (Estrogen synthase)	CYP19A1	1588
Dalbergia odorifera (Jiangxiang)	MOL003001	Vestitone	P03372	Estrogen receptor (ER) (ER-alpha) (Estradiol receptor) (Nuclear receptor subfamily 3 group A member 1)	ESR1	2099
Dalbergia odorifera (Jiangxiang)	MOL003001	Vestitone	Q92731	Estrogen receptor beta (ER-beta) (Nuclear receptor subfamily 3 group A member 2)	ESR2	2100
Dalbergia odorifera (Jiangxiang)	MOL003001	Vestitone	P18031	Tyrosine-protein phosphatase non-receptor type 1 (EC 3.1.3.48) (Protein-tyrosine phosphatase 1B) (PTP-1B)	PTPN1	5770
Dalbergia odorifera (Jiangxiang)	MOL003001	Vestitone	P17706	Tyrosine-protein phosphatase non-receptor type 2 (EC 3.1.3.48) (T-cell protein-tyrosine phosphatase) (TCPTP)	PTPN2	5771
Dalbergia odorifera (Jiangxiang)	MOL003002	violanone	O15296	Arachidonate 15-lipoxygenase B (15-LOX-B) (EC 1.13.11.33) (15-lipoxygenase 2) (15-LOX-2) (Arachidonate 15-lipoxygenase type II) (Linoleate 13-lipoxygenase 15-LOb) (EC 1.13.11.-)	ALOX15B	247
Dalbergia odorifera (Jiangxiang)	MOL003002	violanone	P09917	Arachidonate 5-lipoxygenase (5-LO) (5-lipoxygenase) (EC 1.13.11.34)	ALOX5	240
Dalbergia odorifera (Jiangxiang)	MOL003002	violanone	P16050	Arachidonate 15-lipoxygenase (15-LOX) (15-LOX-1) (EC 1.13.11.33) (12/15-lipoxygenase) (Arachidonate 12-lipoxygenase, leukocyte-type) (12-LOX) (EC 1.13.11.31) (Arachidonate omega-6 lipoxygenase)	ALOX15	246
Dalbergia odorifera (Jiangxiang)	MOL003002	violanone	P18054	Arachidonate 12-lipoxygenase, 12S-type (12S-LOX) (12S-lipoxygenase) (EC 1.13.11.31) (Lipoxin synthase 12-LO) (EC 3.3.2.-) (Platelet-type lipoxygenase 12)	ALOX12	239
Dalbergia odorifera (Jiangxiang)	MOL003002	violanone	O75342	Arachidonate 12-lipoxygenase, 12R-type (12R-LOX) (12R-lipoxygenase) (EC 1.13.11.-) (Epidermis-type lipoxygenase 12)	ALOX12B	242
Dalbergia odorifera (Jiangxiang)	MOL003002	violanone	Q9BYJ1	Hydroperoxide isomerase ALOXE3 (EC 5.4.4.7) (Epidermis-type lipoxygenase 3) (Epidermal LOX-3) (e-LOX-3) (eLOX-3) (Hydroperoxy icosatetraenoate dehydratase) (EC 4.2.1.152)	ALOXE3	59344
Dalbergia odorifera (Jiangxiang)	MOL003002	violanone	P11511	Aromatase (EC 1.14.14.14) (CYPXIX) (Cytochrome P-450AROM) (Cytochrome P450 19A1) (Estrogen synthase)	CYP19A1	1588
Dalbergia odorifera (Jiangxiang)	MOL003003	Xenognosin B	P10636	Microtubule-associated protein tau (Neurofibrillary tangle protein) (Paired helical filament-tau) (PHF-tau)	MAPT	4137
Dalbergia odorifera (Jiangxiang)	MOL003003	Xenognosin B	P11511	Aromatase (EC 1.14.14.14) (CYPXIX) (Cytochrome P-450AROM) (Cytochrome P450 19A1) (Estrogen synthase)	CYP19A1	1588
Dalbergia odorifera (Jiangxiang)	MOL003003	Xenognosin B	P16152	Carbonyl reductase [NADPH] 1 (EC 1.1.1.184) (15-hydroxyprostaglandin dehydrogenase [NADP(+)]) (EC 1.1.1.197) (NADPH-dependent carbonyl reductase 1) (Prostaglandin 9-ketoreductase) (Prostaglandin-E(2) 9-reductase) (EC 1.1.1.189) (Short chain dehydrogenase/reductase family 21C member 1)	CBR1	873
Dalbergia odorifera (Jiangxiang)	MOL003003	Xenognosin B	P37059	Estradiol 17-beta-dehydrogenase 2 (EC 1.1.1.62) (17-beta-hydroxysteroid dehydrogenase type 2) (17-beta-HSD 2) (20 alpha-hydroxysteroid dehydrogenase) (20-alpha-HSD) (E2DH) (Microsomal 17-beta-hydroxysteroid dehydrogenase) (Short chain dehydrogenase/reductase family 9C member 2) (Testosterone 17-beta-dehydrogenase) (EC 1.1.1.239)	HSD17B2	3294
Dalbergia odorifera (Jiangxiang)	MOL003003	Xenognosin B	O75828	Carbonyl reductase [NADPH] 3 (EC 1.1.1.184) (NADPH-dependent carbonyl reductase 3) (Short chain dehydrogenase/reductase family 21C member 2)	CBR3	874
Dalbergia odorifera (Jiangxiang)	MOL003003	Xenognosin B	P80365	Corticosteroid 11-beta-dehydrogenase isozyme 2 (EC 1.1.1.-) (11-beta-hydroxysteroid dehydrogenase type 2) (11-DH2) (11-beta-HSD2) (11-beta-hydroxysteroid dehydrogenase type II) (11-HSD type II) (11-beta-HSD type II) (NAD-dependent 11-beta-hydroxysteroid dehydrogenase) (11-beta-HSD) (Short chain dehydrogenase/reductase family 9C member 3)	HSD11B2	3291
Dalbergia odorifera (Jiangxiang)	MOL003003	Xenognosin B	P05091	Aldehyde dehydrogenase, mitochondrial (EC 1.2.1.3) (ALDH class 2) (ALDH-E2) (ALDHI)	ALDH2	217
Dalbergia odorifera (Jiangxiang)	MOL003003	Xenognosin B	O75891	Cytosolic 10-formyltetrahydrofolate dehydrogenase (10-FTHFDH) (FDH) (EC 1.5.1.6) (Aldehyde dehydrogenase family 1 member L1)	ALDH1L1	10840
Dalbergia odorifera (Jiangxiang)	MOL003003	Xenognosin B	O94788	Retinal dehydrogenase 2 (RALDH 2) (RalDH2) (EC 1.2.1.36) (Aldehyde dehydrogenase family 1 member A2) (Retinaldehyde-specific dehydrogenase type 2) (RALDH(II))	ALDH1A2	8854
Dalbergia odorifera (Jiangxiang)	MOL003003	Xenognosin B	P00352	Retinal dehydrogenase 1 (RALDH 1) (RalDH1) (EC 1.2.1.-) (EC 1.2.1.36) (ALDH-E1) (ALHDII) (Aldehyde dehydrogenase family 1 member A1) (Aldehyde dehydrogenase, cytosolic)	ALDH1A1	216
Dalbergia odorifera (Jiangxiang)	MOL003003	Xenognosin B	P30837	Aldehyde dehydrogenase X, mitochondrial (EC 1.2.1.3) (Aldehyde dehydrogenase 5) (Aldehyde dehydrogenase family 1 member B1)	ALDH1B1	219
Dalbergia odorifera (Jiangxiang)	MOL003003	Xenognosin B	P47895	Aldehyde dehydrogenase family 1 member A3 (EC 1.2.1.5) (Aldehyde dehydrogenase 6) (Retinaldehyde dehydrogenase 3) (RALDH-3) (RalDH3)	ALDH1A3	220
Dalbergia odorifera (Jiangxiang)	MOL003003	Xenognosin B	Q3SY69	Mitochondrial 10-formyltetrahydrofolate dehydrogenase (Mitochondrial 10-FTHFDH) (mtFDH) (EC 1.5.1.6) (Aldehyde dehydrogenase family 1 member L2)	ALDH1L2	160428
Dalbergia odorifera (Jiangxiang)	MOL003003	Xenognosin B	Q9NUW8	Tyrosyl-DNA phosphodiesterase 1 (Tyr-DNA phosphodiesterase 1) (EC 3.1.4.-)	TDP1	55775
Dalbergia odorifera (Jiangxiang)	MOL000246	(2R)-5,7-dihydroxy-2-phenylchroman-4-one	P21397	Amine oxidase [flavin-containing] A (EC 1.4.3.4) (Monoamine oxidase type A) (MAO-A)	MAOA	4128
Dalbergia odorifera (Jiangxiang)	MOL000246	(2R)-5,7-dihydroxy-2-phenylchroman-4-one	P27338	Amine oxidase [flavin-containing] B (EC 1.4.3.4) (Monoamine oxidase type B) (MAO-B)	MAOB	4129
Dalbergia odorifera (Jiangxiang)	MOL000246	(2R)-5,7-dihydroxy-2-phenylchroman-4-one	P11511	Aromatase (EC 1.14.14.14) (CYPXIX) (Cytochrome P-450AROM) (Cytochrome P450 19A1) (Estrogen synthase)	CYP19A1	1588
Dalbergia odorifera (Jiangxiang)	MOL000246	(2R)-5,7-dihydroxy-2-phenylchroman-4-one	Q9NUW8	Tyrosyl-DNA phosphodiesterase 1 (Tyr-DNA phosphodiesterase 1) (EC 3.1.4.-)	TDP1	55775
Dalbergia odorifera (Jiangxiang)	MOL000246	(2R)-5,7-dihydroxy-2-phenylchroman-4-one	P10636	Microtubule-associated protein tau (Neurofibrillary tangle protein) (Paired helical filament-tau) (PHF-tau)	MAPT	4137
Dalbergia odorifera (Jiangxiang)	MOL000246	(2R)-5,7-dihydroxy-2-phenylchroman-4-one	P03372	Estrogen receptor (ER) (ER-alpha) (Estradiol receptor) (Nuclear receptor subfamily 3 group A member 1)	ESR1	2099
Dalbergia odorifera (Jiangxiang)	MOL000246	(2R)-5,7-dihydroxy-2-phenylchroman-4-one	Q92731	Estrogen receptor beta (ER-beta) (Nuclear receptor subfamily 3 group A member 2)	ESR2	2100
Dalbergia odorifera (Jiangxiang)	MOL000246	(2R)-5,7-dihydroxy-2-phenylchroman-4-one	P05177	Cytochrome P450 1A2 (EC 1.14.14.1) (CYPIA2) (Cholesterol 25-hydroxylase) (Cytochrome P(3)450) (Cytochrome P450 4) (Cytochrome P450-P3)	CYP1A2	1544
Dalbergia odorifera (Jiangxiang)	MOL000246	(2R)-5,7-dihydroxy-2-phenylchroman-4-one	Q16678	Cytochrome P450 1B1 (EC 1.14.14.1) (CYPIB1)	CYP1B1	1545
Dalbergia odorifera (Jiangxiang)	MOL000246	(2R)-5,7-dihydroxy-2-phenylchroman-4-one	P04798	Cytochrome P450 1A1 (EC 1.14.14.1) (CYPIA1) (Cytochrome P450 form 6) (Cytochrome P450-C) (Cytochrome P450-P1)	CYP1A1	1543
Dalbergia odorifera (Jiangxiang)	MOL000246	(2R)-5,7-dihydroxy-2-phenylchroman-4-one	P14061	Estradiol 17-beta-dehydrogenase 1 (EC 1.1.1.62) (17-beta-hydroxysteroid dehydrogenase type 1) (17-beta-HSD 1) (20 alpha-hydroxysteroid dehydrogenase) (20-alpha-HSD) (E2DH) (Placental 17-beta-hydroxysteroid dehydrogenase) (Short chain dehydrogenase/reductase family 28C member 1)	HSD17B1	3292
Dalbergia odorifera (Jiangxiang)	MOL000246	(2R)-5,7-dihydroxy-2-phenylchroman-4-one	Q9NYR8	Retinol dehydrogenase 8 (EC 1.1.1.300) (Photoreceptor outer segment all-trans retinol dehydrogenase) (Short chain dehydrogenase/reductase family 28C member 2)	RDH8	50700
Dalbergia odorifera (Jiangxiang)	MOL000246	(2R)-5,7-dihydroxy-2-phenylchroman-4-one	P30542	Adenosine receptor A1	ADORA1	134
Dalbergia odorifera (Jiangxiang)	MOL000246	(2R)-5,7-dihydroxy-2-phenylchroman-4-one	Q9UNQ0	ATP-binding cassette sub-family G member 2 (Breast cancer resistance protein) (CDw338) (Mitoxantrone resistance-associated protein) (Placenta-specific ATP-binding cassette transporter) (Urate exporter) (CD antigen CD338)	ABCG2	9429
Dalbergia odorifera (Jiangxiang)	MOL000246	(2R)-5,7-dihydroxy-2-phenylchroman-4-one	P33527	Multidrug resistance-associated protein 1 (ATP-binding cassette sub-family C member 1) (Leukotriene C(4) transporter) (LTC4 transporter)	ABCC1	4363
Dalbergia odorifera (Jiangxiang)	MOL000246	(2R)-5,7-dihydroxy-2-phenylchroman-4-one	P01019	Angiotensinogen (Serpin A8) [Cleaved into: Angiotensin-1 (Angiotensin 1-10) (Angiotensin I) (Ang I); Angiotensin-2 (Angiotensin 1-8) (Angiotensin II) (Ang II); Angiotensin-3 (Angiotensin 2-8) (Angiotensin III) (Ang III) (Des-Asp[1]-angiotensin II); Angiotensin-4 (Angiotensin 3-8) (Angiotensin IV) (Ang IV); Angiotensin 1-9; Angiotensin 1-7; Angiotensin 1-5; Angiotensin 1-4]	AGT	183
Dalbergia odorifera (Jiangxiang)	MOL000246	(2R)-5,7-dihydroxy-2-phenylchroman-4-one	P0DMM9	Sulfotransferase 1A3 (ST1A3) (EC 2.8.2.1) (Aryl sulfotransferase 1A3/1A4) (Catecholamine-sulfating phenol sulfotransferase) (HAST3) (M-PST) (Monoamine-sulfating phenol sulfotransferase) (Placental estrogen sulfotransferase) (Sulfotransferase 1A3/1A4) (Sulfotransferase, monoamine-preferring) (Thermolabile phenol sulfotransferase) (TL-PST)	SULT1A3	6818
Dalbergia odorifera (Jiangxiang)	MOL000246	(2R)-5,7-dihydroxy-2-phenylchroman-4-one	P50225	Sulfotransferase 1A1 (ST1A1) (EC 2.8.2.1) (Aryl sulfotransferase 1) (HAST1/HAST2) (Phenol sulfotransferase 1) (Phenol-sulfating phenol sulfotransferase 1) (P-PST 1) (ST1A3) (Thermostable phenol sulfotransferase) (Ts-PST)	SULT1A1	6817
Dalbergia odorifera (Jiangxiang)	MOL000358	beta-sitosterol	Q9NUW8	Tyrosyl-DNA phosphodiesterase 1 (Tyr-DNA phosphodiesterase 1) (EC 3.1.4.-)	TDP1	55775
Dalbergia odorifera (Jiangxiang)	MOL000358	beta-sitosterol	P05093	Steroid 17-alpha-hydroxylase/17,20 lyase (EC 1.14.14.19) (17-alpha-hydroxyprogesterone aldolase) (EC 1.14.14.32) (CYPXVII) (Cytochrome P450 17A1) (Cytochrome P450-C17) (Cytochrome P450c17) (Steroid 17-alpha-monooxygenase)	CYP17A1	1586
Dalbergia odorifera (Jiangxiang)	MOL000358	beta-sitosterol	P55055	Oxysterols receptor LXR-beta (Liver X receptor beta) (Nuclear receptor NER) (Nuclear receptor subfamily 1 group H member 2) (Ubiquitously-expressed nuclear receptor)	NR1H2	7376
Dalbergia odorifera (Jiangxiang)	MOL000358	beta-sitosterol	Q13133	Oxysterols receptor LXR-alpha (Liver X receptor alpha) (Nuclear receptor subfamily 1 group H member 3)	NR1H3	10062
Dalbergia odorifera (Jiangxiang)	MOL000358	beta-sitosterol	P04035	3-hydroxy-3-methylglutaryl-coenzyme A reductase (HMG-CoA reductase) (EC 1.1.1.34)	HMGCR	3156
Dalbergia odorifera (Jiangxiang)	MOL000358	beta-sitosterol	Q12772	Sterol regulatory element-binding protein 2 (SREBP-2) (Class D basic helix-loop-helix protein 2) (bHLHd2) (Sterol regulatory element-binding transcription factor 2) [Cleaved into: Processed sterol regulatory element-binding protein 2]	SREBF2	6721
Dalbergia odorifera (Jiangxiang)	MOL000358	beta-sitosterol	P36956	Sterol regulatory element-binding protein 1 (SREBP-1) (Class D basic helix-loop-helix protein 1) (bHLHd1) (Sterol regulatory element-binding transcription factor 1) [Cleaved into: Processed sterol regulatory element-binding protein 1]	SREBF1	6720
Dalbergia odorifera (Jiangxiang)	MOL000358	beta-sitosterol	P10275	Androgen receptor (Dihydrotestosterone receptor) (Nuclear receptor subfamily 3 group C member 4)	AR	367
Dalbergia odorifera (Jiangxiang)	MOL000358	beta-sitosterol	P01130	Low-density lipoprotein receptor (LDL receptor)	LDLR	3949
Dalbergia odorifera (Jiangxiang)	MOL000358	beta-sitosterol	P98155	Very low-density lipoprotein receptor (VLDL receptor) (VLDL-R)	VLDLR	7436
Dalbergia odorifera (Jiangxiang)	MOL000358	beta-sitosterol	Q14114	Low-density lipoprotein receptor-related protein 8 (LRP-8) (Apolipoprotein E receptor 2)	LRP8	7804
Dalbergia odorifera (Jiangxiang)	MOL000358	beta-sitosterol	P31645	Sodium-dependent serotonin transporter (SERT) (5HT transporter) (5HTT) (Solute carrier family 6 member 4)	SLC6A4	6532
Dalbergia odorifera (Jiangxiang)	MOL000358	beta-sitosterol	P06276	Cholinesterase (EC 3.1.1.8) (Acylcholine acylhydrolase) (Butyrylcholine esterase) (Choline esterase II) (Pseudocholinesterase)	BCHE	590
Dalbergia odorifera (Jiangxiang)	MOL000358	beta-sitosterol	P22303	Acetylcholinesterase (AChE) (EC 3.1.1.7)	ACHE	43
Dalbergia odorifera (Jiangxiang)	MOL000358	beta-sitosterol	P23975	Sodium-dependent noradrenaline transporter (Norepinephrine transporter) (NET) (Solute carrier family 6 member 2)	SLC6A2	6530
Dalbergia odorifera (Jiangxiang)	MOL000359	sitosterol	Q9NUW8	Tyrosyl-DNA phosphodiesterase 1 (Tyr-DNA phosphodiesterase 1) (EC 3.1.4.-)	TDP1	55775
Dalbergia odorifera (Jiangxiang)	MOL000359	sitosterol	P55055	Oxysterols receptor LXR-beta (Liver X receptor beta) (Nuclear receptor NER) (Nuclear receptor subfamily 1 group H member 2) (Ubiquitously-expressed nuclear receptor)	NR1H2	7376
Dalbergia odorifera (Jiangxiang)	MOL000359	sitosterol	Q13133	Oxysterols receptor LXR-alpha (Liver X receptor alpha) (Nuclear receptor subfamily 1 group H member 3)	NR1H3	10062
Dalbergia odorifera (Jiangxiang)	MOL000359	sitosterol	P05093	Steroid 17-alpha-hydroxylase/17,20 lyase (EC 1.14.14.19) (17-alpha-hydroxyprogesterone aldolase) (EC 1.14.14.32) (CYPXVII) (Cytochrome P450 17A1) (Cytochrome P450-C17) (Cytochrome P450c17) (Steroid 17-alpha-monooxygenase)	CYP17A1	1586
Dalbergia odorifera (Jiangxiang)	MOL000359	sitosterol	P04035	3-hydroxy-3-methylglutaryl-coenzyme A reductase (HMG-CoA reductase) (EC 1.1.1.34)	HMGCR	3156
Dalbergia odorifera (Jiangxiang)	MOL000359	sitosterol	Q16850	Lanosterol 14-alpha demethylase (LDM) (EC 1.14.14.154) (CYPLI) (Cytochrome P450 51A1) (Cytochrome P450-14DM) (Cytochrome P45014DM) (Cytochrome P450LI) (Sterol 14-alpha demethylase)	CYP51A1	1595
Dalbergia odorifera (Jiangxiang)	MOL000359	sitosterol	Q12772	Sterol regulatory element-binding protein 2 (SREBP-2) (Class D basic helix-loop-helix protein 2) (bHLHd2) (Sterol regulatory element-binding transcription factor 2) [Cleaved into: Processed sterol regulatory element-binding protein 2]	SREBF2	6721
Dalbergia odorifera (Jiangxiang)	MOL000359	sitosterol	P36956	Sterol regulatory element-binding protein 1 (SREBP-1) (Class D basic helix-loop-helix protein 1) (bHLHd1) (Sterol regulatory element-binding transcription factor 1) [Cleaved into: Processed sterol regulatory element-binding protein 1]	SREBF1	6720
Dalbergia odorifera (Jiangxiang)	MOL000359	sitosterol	P10275	Androgen receptor (Dihydrotestosterone receptor) (Nuclear receptor subfamily 3 group C member 4)	AR	367
Dalbergia odorifera (Jiangxiang)	MOL000359	sitosterol	P01130	Low-density lipoprotein receptor (LDL receptor)	LDLR	3949
Dalbergia odorifera (Jiangxiang)	MOL000359	sitosterol	P98155	Very low-density lipoprotein receptor (VLDL receptor) (VLDL-R)	VLDLR	7436
Dalbergia odorifera (Jiangxiang)	MOL000359	sitosterol	Q14114	Low-density lipoprotein receptor-related protein 8 (LRP-8) (Apolipoprotein E receptor 2)	LRP8	7804
Dalbergia odorifera (Jiangxiang)	MOL000359	sitosterol	P03372	Estrogen receptor (ER) (ER-alpha) (Estradiol receptor) (Nuclear receptor subfamily 3 group A member 1)	ESR1	2099
Dalbergia odorifera (Jiangxiang)	MOL000359	sitosterol	Q92731	Estrogen receptor beta (ER-beta) (Nuclear receptor subfamily 3 group A member 2)	ESR2	2100
Dalbergia odorifera (Jiangxiang)	MOL000359	sitosterol	P06276	Cholinesterase (EC 3.1.1.8) (Acylcholine acylhydrolase) (Butyrylcholine esterase) (Choline esterase II) (Pseudocholinesterase)	BCHE	590
Dalbergia odorifera (Jiangxiang)	MOL002953	2-(2-hydroxy-4-methoxyphenyl)-6-benzofuranol	P03372	Estrogen receptor (ER) (ER-alpha) (Estradiol receptor) (Nuclear receptor subfamily 3 group A member 1)	ESR1	2099
Dalbergia odorifera (Jiangxiang)	MOL002953	2-(2-hydroxy-4-methoxyphenyl)-6-benzofuranol	Q92731	Estrogen receptor beta (ER-beta) (Nuclear receptor subfamily 3 group A member 2)	ESR2	2100
