# Supplementary material for: A network pharmacology approach to reveal the protective mechanism of Salvia miltiorrhiza-Dalbergia odorifera coupled-herbs on coronary heart disease
Source: Sci Rep. 2019 Dec 18;9:19343. doi: 10.1038/s41598-019-56050-5 (PMC6920415; doi:10.1038/s41598-019-56050-5)
Supplement: Supplementary file 5 — Supplementary Table S4 [file 41598_2019_56050_MOESM5_ESM.xlsx]

## Sheet: Sheet1
Supplementary Table S4. Known CHD-related targets
Gene ID	Gene name	Uniprot ID	Entry name	Status	Protein names	Gene names	Organism	Length	Source
283849	EXOC3L1	Q86VI1	EX3L1_HUMAN	reviewed	Exocyst complex component 3-like protein (Protein Jiangli)	EXOC3L1 EXOC3L	Homo sapiens (Human)	746	NCBI Gene		#N/A
55219	MACO1	Q8N5G2	MACOI_HUMAN	reviewed	Macoilin (Macoilin-1) (Transmembrane protein 57)	MACO1 TMEM57	Homo sapiens (Human)	664	NCBI Gene	NCBI Gene	NCBI Gene
3953	LEPR	P48357	LEPR_HUMAN	reviewed	Leptin receptor (LEP-R) (HuB219) (OB receptor) (OB-R) (CD antigen CD295)	LEPR DB OBR	Homo sapiens (Human)	1165	NCBI Gene;PharmGKB	NCBI Gene;PharmGKB	NCBI Gene		;PharmGKB
3949	LDLR	P01130	LDLR_HUMAN	reviewed	Low-density lipoprotein receptor (LDL receptor)	LDLR	Homo sapiens (Human)	860	NCBI Gene;PharmGKB;OMIM;GeneCards	#N/A	NCBI Gene		;PharmGKB	#N/A			;GeneCards
1071	CETP	P11597	CETP_HUMAN	reviewed	Cholesteryl ester transfer protein (Lipid transfer protein I)	CETP	Homo sapiens (Human)	493	NCBI Gene;OMIM	NCBI Gene;OMIM	NCBI Gene			;OMIM
1952	CELSR2	Q9HCU4	CELR2_HUMAN	reviewed	Cadherin EGF LAG seven-pass G-type receptor 2 (Cadherin family member 10) (Epidermal growth factor-like protein 2) (EGF-like protein 2) (Flamingo homolog 3) (Multiple epidermal growth factor-like domains protein 3) (Multiple EGF-like domains protein 3)	CELSR2 CDHF10 EGFL2 KIAA0279 MEGF3	Homo sapiens (Human)	2923	NCBI Gene	NCBI Gene	NCBI Gene
348	APOE	P02649	APOE_HUMAN	reviewed	Apolipoprotein E (Apo-E)	APOE	Homo sapiens (Human)	317	NCBI Gene;PharmGKB;OMIM;CTD;GeneCards	#N/A	NCBI Gene		;PharmGKB	#N/A		;CTD	;GeneCards
338	APOB	P04114	APOB_HUMAN	reviewed	Apolipoprotein B-100 (Apo B-100) [Cleaved into: Apolipoprotein B-48 (Apo B-48)]	APOB	Homo sapiens (Human)	4563	NCBI Gene;OMIM;CTD;GeneCards	NCBI Gene;OMIM;CTD;GeneCards	NCBI Gene			;OMIM		;CTD	;GeneCards
4023	LPL	P06858	LIPL_HUMAN	reviewed	Lipoprotein lipase (LPL) (EC 3.1.1.34)	LPL LIPD	Homo sapiens (Human)	475	NCBI Gene;OMIM;GeneCards	NCBI Gene;OMIM;GeneCards	NCBI Gene			;OMIM			;GeneCards
19	ABCA1	O95477	ABCA1_HUMAN	reviewed	ATP-binding cassette sub-family A member 1 (ATP-binding cassette transporter 1) (ABC-1) (ATP-binding cassette 1) (Cholesterol efflux regulatory protein)	ABCA1 ABC1 CERP	Homo sapiens (Human)	2261	NCBI Gene;TTD;PharmGKB;OMIM;CTD;GeneCards	#N/A	NCBI Gene	#N/A	;PharmGKB	;OMIM		;CTD	;GeneCards
116519	APOA5	Q6Q788	APOA5_HUMAN	reviewed	Apolipoprotein A-V (Apo-AV) (ApoA-V) (Apolipoprotein A5) (Regeneration-associated protein 3)	APOA5 RAP3 UNQ411/PRO773	Homo sapiens (Human)	366	NCBI Gene;OMIM	NCBI Gene;OMIM	NCBI Gene			;OMIM
3990	LIPC	P11150	LIPC_HUMAN	reviewed	Hepatic triacylglycerol lipase (HL) (Hepatic lipase) (EC 3.1.1.3) (Lipase member C)	LIPC HTGL	Homo sapiens (Human)	499	NCBI Gene	NCBI Gene	NCBI Gene
341	APOC1	P02654	APOC1_HUMAN	reviewed	Apolipoprotein C-I (Apo-CI) (ApoC-I) (Apolipoprotein C1) [Cleaved into: Truncated apolipoprotein C-I]	APOC1	Homo sapiens (Human)	83	NCBI Gene	NCBI Gene	NCBI Gene
1401	CRP	P02741	CRP_HUMAN	reviewed	C-reactive protein [Cleaved into: C-reactive protein(1-205)]	CRP PTX1	Homo sapiens (Human)	224	NCBI Gene;TTD;PharmGKB;OMIM;CTD;GeneCards	#N/A	NCBI Gene	#N/A	;PharmGKB	#N/A		;CTD	;GeneCards
335	APOA1	P02647	APOA1_HUMAN	reviewed	Apolipoprotein A-I (Apo-AI) (ApoA-I) (Apolipoprotein A1) [Cleaved into: Proapolipoprotein A-I (ProapoA-I); Truncated apolipoprotein A-I (Apolipoprotein A-I(1-242))]	APOA1	Homo sapiens (Human)	267	NCBI Gene;TTD;OMIM;CTD;GeneCards	NCBI Gene;TTD;OMIM;CTD;GeneCards	NCBI Gene	;TTD		;OMIM		;CTD	;GeneCards
6934	TCF7L2	Q9NQB0	TF7L2_HUMAN	reviewed	Transcription factor 7-like 2 (HMG box transcription factor 4) (T-cell-specific transcription factor 4) (T-cell factor 4) (TCF-4) (hTCF-4)	TCF7L2 TCF4	Homo sapiens (Human)	619	NCBI Gene	NCBI Gene	NCBI Gene
4314	MMP3	P08254	MMP3_HUMAN	reviewed	Stromelysin-1 (SL-1) (EC 3.4.24.17) (Matrix metalloproteinase-3) (MMP-3) (Transin-1)	MMP3 STMY1	Homo sapiens (Human)	477	NCBI Gene;OMIM	#N/A	NCBI Gene			#N/A
4988	OPRM1	P35372	OPRM_HUMAN	reviewed	Mu-type opioid receptor (M-OR-1) (MOR-1) (Mu opiate receptor) (Mu opioid receptor) (MOP) (hMOP)	OPRM1 MOR1	Homo sapiens (Human)	400	NCBI Gene	NCBI Gene	NCBI Gene
948	CD36	P16671	CD36_HUMAN	reviewed	Platelet glycoprotein 4 (Fatty acid translocase) (FAT) (Glycoprotein IIIb) (GPIIIB) (Leukocyte differentiation antigen CD36) (PAS IV) (PAS-4) (Platelet collagen receptor) (Platelet glycoprotein IV) (GPIV) (Thrombospondin receptor) (CD antigen CD36)	CD36 GP3B GP4	Homo sapiens (Human)	472	NCBI Gene;OMIM	#N/A	NCBI Gene			#N/A
6927	HNF1A	P20823	HNF1A_HUMAN	reviewed	Hepatocyte nuclear factor 1-alpha (HNF-1-alpha) (HNF-1A) (Liver-specific transcription factor LF-B1) (LFB1) (Transcription factor 1) (TCF-1)	HNF1A TCF1	Homo sapiens (Human)	631	NCBI Gene;PharmGKB	NCBI Gene;PharmGKB	NCBI Gene		;PharmGKB
345	APOC3	P02656	APOC3_HUMAN	reviewed	Apolipoprotein C-III (Apo-CIII) (ApoC-III) (Apolipoprotein C3)	APOC3	Homo sapiens (Human)	99	NCBI Gene;OMIM	#N/A	NCBI Gene			#N/A
3570	IL6R	P08887	IL6RA_HUMAN	reviewed	Interleukin-6 receptor subunit alpha (IL-6 receptor subunit alpha) (IL-6R subunit alpha) (IL-6R-alpha) (IL-6RA) (IL-6R 1) (Membrane glycoprotein 80) (gp80) (CD antigen CD126)	IL6R	Homo sapiens (Human)	468	NCBI Gene	NCBI Gene	NCBI Gene
7941	PLA2G7	Q13093	PAFA_HUMAN	reviewed	Platelet-activating factor acetylhydrolase (PAF acetylhydrolase) (EC 3.1.1.47) (1-alkyl-2-acetylglycerophosphocholine esterase) (2-acetyl-1-alkylglycerophosphocholine esterase) (Group-VIIA phospholipase A2) (gVIIA-PLA2) (LDL-associated phospholipase A2) (LDL-PLA(2)) (PAF 2-acylhydrolase)	PLA2G7 PAFAH	Homo sapiens (Human)	441	NCBI Gene;OMIM	#N/A	NCBI Gene			#N/A
6597	SMARCA4	P51532	SMCA4_HUMAN	reviewed	Transcription activator BRG1 (EC 3.6.4.-) (ATP-dependent helicase SMARCA4) (BRG1-associated factor 190A) (BAF190A) (Mitotic growth and transcription activator) (Protein BRG-1) (Protein brahma homolog 1) (SNF2-beta) (SWI/SNF-related matrix-associated actin-dependent regulator of chromatin subfamily A member 4)	SMARCA4 BAF190A BRG1 SNF2B SNF2L4	Homo sapiens (Human)	1647	NCBI Gene	NCBI Gene	NCBI Gene
1524	CX3CR1	P49238	CX3C1_HUMAN	reviewed	CX3C chemokine receptor 1 (C-X3-C CKR-1) (CX3CR1) (Beta chemokine receptor-like 1) (CMK-BRL-1) (CMK-BRL1) (Fractalkine receptor) (G-protein coupled receptor 13) (V28)	CX3CR1 CMKBRL1 GPR13	Homo sapiens (Human)	355	NCBI Gene;OMIM	#N/A	NCBI Gene			#N/A
10664	CTCF	P49711	CTCF_HUMAN	reviewed	Transcriptional repressor CTCF (11-zinc finger protein) (CCCTC-binding factor) (CTCFL paralog)	CTCF	Homo sapiens (Human)	727	NCBI Gene	NCBI Gene	NCBI Gene
2346	FOLH1	Q04609	FOLH1_HUMAN	reviewed	Glutamate carboxypeptidase 2 (EC 3.4.17.21) (Cell growth-inhibiting gene 27 protein) (Folate hydrolase 1) (Folylpoly-gamma-glutamate carboxypeptidase) (FGCP) (Glutamate carboxypeptidase II) (GCPII) (Membrane glutamate carboxypeptidase) (mGCP) (N-acetylated-alpha-linked acidic dipeptidase I) (NAALADase I) (Prostate-specific membrane antigen) (PSM) (PSMA) (Pteroylpoly-gamma-glutamate carboxypeptida…	FOLH1 FOLH NAALAD1 PSM PSMA GIG27	Homo sapiens (Human)	750	NCBI Gene	NCBI Gene	NCBI Gene
3156	HMGCR	P04035	HMDH_HUMAN	reviewed	3-hydroxy-3-methylglutaryl-coenzyme A reductase (HMG-CoA reductase) (EC 1.1.1.34)	HMGCR	Homo sapiens (Human)	888	NCBI Gene;PharmGKB;OMIM;DrugBank	#N/A	NCBI Gene		;PharmGKB	#N/A	#N/A
337	APOA4	P06727	APOA4_HUMAN	reviewed	Apolipoprotein A-IV (Apo-AIV) (ApoA-IV) (Apolipoprotein A4)	APOA4	Homo sapiens (Human)	396	NCBI Gene	NCBI Gene	NCBI Gene
1785	DNM2	P50570	DYN2_HUMAN	reviewed	Dynamin-2 (EC 3.6.5.5)	DNM2 DYN2	Homo sapiens (Human)	870	NCBI Gene	NCBI Gene	NCBI Gene
3931	LCAT	P04180	LCAT_HUMAN	reviewed	Phosphatidylcholine-sterol acyltransferase (EC 2.3.1.43) (Lecithin-cholesterol acyltransferase) (Phospholipid-cholesterol acyltransferase)	LCAT	Homo sapiens (Human)	440	NCBI Gene;TTD;OMIM	#N/A	NCBI Gene	#N/A		#N/A
2646	GCKR	Q14397	GCKR_HUMAN	reviewed	Glucokinase regulatory protein (GKRP) (Glucokinase regulator)	GCKR	Homo sapiens (Human)	625	NCBI Gene	NCBI Gene	NCBI Gene
6272	SORT1	Q99523	SORT_HUMAN	reviewed	Sortilin (100 kDa NT receptor) (Glycoprotein 95) (Gp95) (Neurotensin receptor 3) (NT3) (NTR3)	SORT1	Homo sapiens (Human)	831	NCBI Gene;OMIM	#N/A	NCBI Gene			#N/A
3918	LAMC2	Q13753	LAMC2_HUMAN	reviewed	Laminin subunit gamma-2 (Cell-scattering factor 140 kDa subunit) (CSF 140 kDa subunit) (Epiligrin subunit gamma) (Kalinin subunit gamma) (Kalinin/nicein/epiligrin 100 kDa subunit) (Ladsin 140 kDa subunit) (Laminin B2t chain) (Laminin-5 subunit gamma) (Large adhesive scatter factor 140 kDa subunit) (Nicein subunit gamma)	LAMC2 LAMB2T LAMNB2	Homo sapiens (Human)	1193	NCBI Gene	NCBI Gene	NCBI Gene
9415	FADS2	O95864	FADS2_HUMAN	reviewed	Acyl-CoA 6-desaturase (EC 1.14.19.3) (Delta(6) fatty acid desaturase) (D6D) (Delta(6) desaturase) (Delta-6 desaturase) (Fatty acid desaturase 2)	FADS2	Homo sapiens (Human)	444	NCBI Gene;OMIM	#N/A	NCBI Gene			#N/A
9388	LIPG	Q9Y5X9	LIPE_HUMAN	reviewed	Endothelial lipase (EC 3.1.1.3) (Endothelial cell-derived lipase) (EDL) (EL)	LIPG UNQ387/PRO719	Homo sapiens (Human)	500	NCBI Gene;OMIM	NCBI Gene;OMIM	NCBI Gene			;OMIM
10452	TOMM40	O96008	TOM40_HUMAN	reviewed	Mitochondrial import receptor subunit TOM40 homolog (Protein Haymaker) (Translocase of outer membrane 40 kDa subunit homolog) (p38.5)	TOMM40 C19orf1 PEREC1 TOM40	Homo sapiens (Human)	361	NCBI Gene	NCBI Gene	NCBI Gene
64241	ABCG8	Q9H221	ABCG8_HUMAN	reviewed	ATP-binding cassette sub-family G member 8 (Sterolin-2)	ABCG8	Homo sapiens (Human)	673	NCBI Gene;OMIM	#N/A	NCBI Gene			#N/A
1874	E2F4	Q16254	E2F4_HUMAN	reviewed	Transcription factor E2F4 (E2F-4)	E2F4	Homo sapiens (Human)	413	NCBI Gene	NCBI Gene	NCBI Gene
64240	ABCG5	Q9H222	ABCG5_HUMAN	reviewed	ATP-binding cassette sub-family G member 5 (Sterolin-1)	ABCG5	Homo sapiens (Human)	651	NCBI Gene;OMIM	#N/A	NCBI Gene			#N/A
2752	GLUL	P15104	GLNA_HUMAN	reviewed	Glutamine synthetase (GS) (EC 6.3.1.2) (Glutamate--ammonia ligase) (Palmitoyltransferase GLUL) (EC 2.3.1.225)	GLUL GLNS	Homo sapiens (Human)	373	NCBI Gene	NCBI Gene	NCBI Gene
51085	MLXIPL	Q9NP71	MLXPL_HUMAN	reviewed	Carbohydrate-responsive element-binding protein (ChREBP) (Class D basic helix-loop-helix protein 14) (bHLHd14) (MLX interactor) (MLX-interacting protein-like) (WS basic-helix-loop-helix leucine zipper protein) (WS-bHLH) (Williams-Beuren syndrome chromosomal region 14 protein)	MLXIPL BHLHD14 MIO WBSCR14	Homo sapiens (Human)	852	NCBI Gene	NCBI Gene	NCBI Gene
64478	CSMD1	Q96PZ7	CSMD1_HUMAN	reviewed	CUB and sushi domain-containing protein 1 (CUB and sushi multiple domains protein 1)	CSMD1 KIAA1890 UNQ5952/PRO19863	Homo sapiens (Human)	3564	NCBI Gene	NCBI Gene	NCBI Gene
463	ZFHX3	Q15911	ZFHX3_HUMAN	reviewed	Zinc finger homeobox protein 3 (AT motif-binding factor 1) (AT-binding transcription factor 1) (Alpha-fetoprotein enhancer-binding protein) (Zinc finger homeodomain protein 3) (ZFH-3)	ZFHX3 ATBF1	Homo sapiens (Human)	3703	NCBI Gene	NCBI Gene	NCBI Gene
10221	TRIB1	Q96RU8	TRIB1_HUMAN	reviewed	Tribbles homolog 1 (TRB-1) (G-protein-coupled receptor-induced gene 2 protein) (GIG-2) (SKIP1)	TRIB1 C8FW GIG2 TRB1	Homo sapiens (Human)	372	NCBI Gene	NCBI Gene	NCBI Gene
9516	LITAF	Q99732	LITAF_HUMAN	reviewed	Lipopolysaccharide-induced tumor necrosis factor-alpha factor (LPS-induced TNF-alpha factor) (Small integral membrane protein of lysosome/late endosome) (p53-induced gene 7 protein)	LITAF PIG7 SIMPLE	Homo sapiens (Human)	161	NCBI Gene	NCBI Gene	NCBI Gene
80310	PDGFD	Q9GZP0	PDGFD_HUMAN	reviewed	Platelet-derived growth factor D (PDGF-D) (Iris-expressed growth factor) (Spinal cord-derived growth factor B) (SCDGF-B) [Cleaved into: Platelet-derived growth factor D, latent form (PDGFD latent form); Platelet-derived growth factor D, receptor-binding form (PDGFD receptor-binding form)]	PDGFD IEGF SCDGFB MSTP036 UNQ1899/PRO4345	Homo sapiens (Human)	370	NCBI Gene	NCBI Gene	NCBI Gene
8997	KALRN	O60229	KALRN_HUMAN	reviewed	Kalirin (EC 2.7.11.1) (Huntingtin-associated protein-interacting protein) (Protein Duo) (Serine/threonine-protein kinase with Dbl- and pleckstrin homology domain)	KALRN DUET DUO HAPIP TRAD	Homo sapiens (Human)	2985	NCBI Gene;OMIM	#N/A	NCBI Gene			#N/A
84722	PSRC1	Q6PGN9	PSRC1_HUMAN	reviewed	Proline/serine-rich coiled-coil protein 1	PSRC1 DDA3 FP3214	Homo sapiens (Human)	363	NCBI Gene	NCBI Gene	NCBI Gene
8567	MADD	Q8WXG6	MADD_HUMAN	reviewed	MAP kinase-activating death domain protein (Differentially expressed in normal and neoplastic cells) (Insulinoma glucagonoma clone 20) (Rab3 GDP/GTP exchange factor)	MADD DENN IG20 KIAA0358	Homo sapiens (Human)	1647	NCBI Gene	NCBI Gene	NCBI Gene
1463	NCAN	O14594	NCAN_HUMAN	reviewed	Neurocan core protein (Chondroitin sulfate proteoglycan 3)	NCAN CSPG3 NEUR	Homo sapiens (Human)	1321	NCBI Gene	NCBI Gene	NCBI Gene
8882	ZPR1	O75312	ZPR1_HUMAN	reviewed	Zinc finger protein ZPR1 (Zinc finger protein 259)	ZPR1 ZNF259	Homo sapiens (Human)	459	NCBI Gene	NCBI Gene	NCBI Gene
85440	DOCK7	Q96N67	DOCK7_HUMAN	reviewed	Dedicator of cytokinesis protein 7	DOCK7 KIAA1771	Homo sapiens (Human)	2140	NCBI Gene	NCBI Gene	NCBI Gene
23043	TNIK	Q9UKE5	TNIK_HUMAN	reviewed	TRAF2 and NCK-interacting protein kinase (EC 2.7.11.1)	TNIK KIAA0551	Homo sapiens (Human)	1360	NCBI Gene	NCBI Gene	NCBI Gene
9031	BAZ1B	Q9UIG0	BAZ1B_HUMAN	reviewed	Tyrosine-protein kinase BAZ1B (EC 2.7.10.2) (Bromodomain adjacent to zinc finger domain protein 1B) (Williams syndrome transcription factor) (Williams-Beuren syndrome chromosomal region 10 protein) (Williams-Beuren syndrome chromosomal region 9 protein) (hWALp2)	BAZ1B WBSC10 WBSCR10 WBSCR9 WSTF	Homo sapiens (Human)	1483	NCBI Gene	NCBI Gene	NCBI Gene
7779	SLC30A1	Q9Y6M5	ZNT1_HUMAN	reviewed	Zinc transporter 1 (ZnT-1) (Solute carrier family 30 member 1)	SLC30A1 ZNT1	Homo sapiens (Human)	507	NCBI Gene	NCBI Gene	NCBI Gene
10204	NUTF2	P61970	NTF2_HUMAN	reviewed	Nuclear transport factor 2 (NTF-2) (Placental protein 15) (PP15)	NUTF2 NTF2	Homo sapiens (Human)	127	NCBI Gene	NCBI Gene	NCBI Gene
23644	EDC4	Q6P2E9	EDC4_HUMAN	reviewed	Enhancer of mRNA-decapping protein 4 (Autoantigen Ge-1) (Autoantigen RCD-8) (Human enhancer of decapping large subunit) (Hedls)	EDC4 HEDLS	Homo sapiens (Human)	1401	NCBI Gene	NCBI Gene	NCBI Gene
8701	DNAH11	Q96DT5	DYH11_HUMAN	reviewed	Dynein heavy chain 11, axonemal (Axonemal beta dynein heavy chain 11) (Ciliary dynein heavy chain 11)	DNAH11	Homo sapiens (Human)	4516	NCBI Gene	NCBI Gene	NCBI Gene
4660	PPP1R12B	O60237	MYPT2_HUMAN	reviewed	Protein phosphatase 1 regulatory subunit 12B (Myosin phosphatase-targeting subunit 2) (Myosin phosphatase target subunit 2)	PPP1R12B MYPT2	Homo sapiens (Human)	982	NCBI Gene	NCBI Gene	NCBI Gene
79660	PPP1R3B	Q86XI6	PPR3B_HUMAN	reviewed	Protein phosphatase 1 regulatory subunit 3B (Hepatic glycogen-targeting protein phosphatase 1 regulatory subunit GL) (Protein phosphatase 1 regulatory subunit 4) (PP1 subunit R4) (Protein phosphatase 1 subunit GL) (PTG)	PPP1R3B PPP1R4	Homo sapiens (Human)	285	NCBI Gene	NCBI Gene	NCBI Gene
3995	FADS3	Q9Y5Q0	FADS3_HUMAN	reviewed	Fatty acid desaturase 3 (EC 1.14.19.-) (Delta(13) fatty acid desaturase) (Delta(13) desaturase)	FADS3 CYB5RP	Homo sapiens (Human)	445	NCBI Gene	NCBI Gene	NCBI Gene
1838	DTNB	O60941	DTNB_HUMAN	reviewed	Dystrobrevin beta (DTN-B) (Beta-dystrobrevin)	DTNB	Homo sapiens (Human)	627	NCBI Gene	NCBI Gene	NCBI Gene
57572	DOCK6	Q96HP0	DOCK6_HUMAN	reviewed	Dedicator of cytokinesis protein 6	DOCK6 KIAA1395	Homo sapiens (Human)	2047	NCBI Gene	NCBI Gene	NCBI Gene
56341	PRMT8	Q9NR22	ANM8_HUMAN	reviewed	Protein arginine N-methyltransferase 8 (EC 2.1.1.319) (EC 2.1.1.321) (Heterogeneous nuclear ribonucleoprotein methyltransferase-like protein 4)	PRMT8 HRMT1L3 HRMT1L4	Homo sapiens (Human)	394	NCBI Gene	NCBI Gene	NCBI Gene
100820829	MYZAP	P0CAP1	MYZAP_HUMAN	reviewed	Myocardial zonula adherens protein (GRINL1A upstream protein) (Gup)	MYZAP MYOZAP	Homo sapiens (Human)	466	NCBI Gene;OMIM	#N/A	NCBI Gene			#N/A
94039	ZNF101	Q8IZC7	ZN101_HUMAN	reviewed	Zinc finger protein 101 (Zinc finger protein HZF12)	ZNF101	Homo sapiens (Human)	436	NCBI Gene	NCBI Gene	NCBI Gene
56996	SLC12A9	Q9BXP2	S12A9_HUMAN	reviewed	Solute carrier family 12 member 9 (Cation-chloride cotransporter 6) (hCCC6) (Cation-chloride cotransporter-interacting protein 1) (CCC-interacting protein 1) (hCIP1) (Potassium-chloride transporter 9) (WO3.3)	SLC12A9 CCC6 CIP1	Homo sapiens (Human)	914	NCBI Gene	NCBI Gene	NCBI Gene
55819	RNF130	Q86XS8	GOLI_HUMAN	reviewed	E3 ubiquitin-protein ligase RNF130 (EC 2.3.2.27) (Goliath homolog) (H-Goliath) (RING finger protein 130) (RING-type E3 ubiquitin transferase RNF130)	RNF130	Homo sapiens (Human)	419	NCBI Gene	NCBI Gene	NCBI Gene
114818	KLHL29	Q96CT2	KLH29_HUMAN	reviewed	Kelch-like protein 29 (Kelch repeat and BTB domain-containing protein 9)	KLHL29 KBTBD9 KIAA1921	Homo sapiens (Human)	875	NCBI Gene	NCBI Gene	NCBI Gene
150084	IGSF5	Q9NSI5	IGSF5_HUMAN	reviewed	Immunoglobulin superfamily member 5 (IgSF5) (Junctional adhesion molecule 4) (JAM-4)	IGSF5 JAM4	Homo sapiens (Human)	407	NCBI Gene	NCBI Gene	NCBI Gene
127665	ZNF648	Q5T619	ZN648_HUMAN	reviewed	Zinc finger protein 648	ZNF648	Homo sapiens (Human)	568	NCBI Gene	NCBI Gene	NCBI Gene
80301	PLEKHO2	Q8TD55	PKHO2_HUMAN	reviewed	Pleckstrin homology domain-containing family O member 2 (PH domain-containing family O member 2) (Pleckstrin homology domain-containing family Q member 1) (PH domain-containing family Q member 1)	PLEKHO2 PLEKHQ1 PP9099	Homo sapiens (Human)	490	NCBI Gene	NCBI Gene	NCBI Gene
4843	NOS2	P35228	NOS2_HUMAN	reviewed	Nitric oxide synthase, inducible (EC 1.14.13.39) (Hepatocyte NOS) (HEP-NOS) (Inducible NO synthase) (Inducible NOS) (iNOS) (NOS type II) (Peptidyl-cysteine S-nitrosylase NOS2)	NOS2 NOS2A	Homo sapiens (Human)	1153	TTD;CTD	#N/A		#N/A				;CTD
4846	NOS3	P29474	NOS3_HUMAN	reviewed	Nitric oxide synthase, endothelial (EC 1.14.13.39) (Constitutive NOS) (cNOS) (EC-NOS) (Endothelial NOS) (eNOS) (NOS type III) (NOSIII)	NOS3	Homo sapiens (Human)	1203	TTD;PharmGKB;OMIM;CTD;GeneCards	#N/A		;TTD	;PharmGKB	#N/A		;CTD	;GeneCards
2159	F10	P00742	FA10_HUMAN	reviewed	Coagulation factor X (EC 3.4.21.6) (Stuart factor) (Stuart-Prower factor) [Cleaved into: Factor X light chain; Factor X heavy chain; Activated factor Xa heavy chain]	F10	Homo sapiens (Human)	488	TTD	;TTD		;TTD
2246	FGF1	P05230	FGF1_HUMAN	reviewed	Fibroblast growth factor 1 (FGF-1) (Acidic fibroblast growth factor) (aFGF) (Endothelial cell growth factor) (ECGF) (Heparin-binding growth factor 1) (HBGF-1)	FGF1 FGFA	Homo sapiens (Human)	155	TTD	;TTD		;TTD
3249	HPN	P05981	HEPS_HUMAN	reviewed	Serine protease hepsin (EC 3.4.21.106) (Transmembrane protease serine 1) [Cleaved into: Serine protease hepsin non-catalytic chain; Serine protease hepsin catalytic chain]	HPN TMPRSS1	Homo sapiens (Human)	417	TTD	;TTD		;TTD
6404	SELPLG	Q14242	SELPL_HUMAN	reviewed	P-selectin glycoprotein ligand 1 (PSGL-1) (Selectin P ligand) (CD antigen CD162)	SELPLG	Homo sapiens (Human)	412	TTD	;TTD		;TTD
3357	HTR2B	P41595	5HT2B_HUMAN	reviewed	5-hydroxytryptamine receptor 2B (5-HT-2B) (5-HT2B) (Serotonin receptor 2B)	HTR2B	Homo sapiens (Human)	481	TTD	;TTD		;TTD
2149	F2R	P25116	PAR1_HUMAN	reviewed	Proteinase-activated receptor 1 (PAR-1) (Coagulation factor II receptor) (Thrombin receptor)	F2R CF2R PAR1 TR	Homo sapiens (Human)	425	TTD	;TTD		;TTD
4018	LPA	P08519	APOA_HUMAN	reviewed	Apolipoprotein(a) (Apo(a)) (Lp(a)) (EC 3.4.21.-)	LPA	Homo sapiens (Human)	4548	TTD;PharmGKB	;TTD;PharmGKB		;TTD	;PharmGKB
153	ADRB1	P08588	ADRB1_HUMAN	reviewed	Beta-1 adrenergic receptor (Beta-1 adrenoreceptor) (Beta-1 adrenoceptor)	ADRB1 ADRB1R B1AR	Homo sapiens (Human)	477	TTD	;TTD		;TTD
64805	P2RY12	Q9H244	P2Y12_HUMAN	reviewed	P2Y purinoceptor 12 (P2Y12) (ADP-glucose receptor) (ADPG-R) (P2T(AC)) (P2Y(AC)) (P2Y(cyc)) (P2Y12 platelet ADP receptor) (P2Y(ADP)) (SP1999)	P2RY12 HORK3	Homo sapiens (Human)	342	TTD;PharmGKB	;TTD;PharmGKB		;TTD	;PharmGKB
2260	FGFR1	P11362	FGFR1_HUMAN	reviewed	Fibroblast growth factor receptor 1 (FGFR-1) (EC 2.7.10.1) (Basic fibroblast growth factor receptor 1) (BFGFR) (bFGF-R-1) (Fms-like tyrosine kinase 2) (FLT-2) (N-sam) (Proto-oncogene c-Fgr) (CD antigen CD331)	FGFR1 BFGFR CEK FGFBR FLG FLT2 HBGFR	Homo sapiens (Human)	822	TTD	;TTD		;TTD
3674	ITGA2B	P08514	ITA2B_HUMAN	reviewed	Integrin alpha-IIb (GPalpha IIb) (GPIIb) (Platelet membrane glycoprotein IIb) (CD antigen CD41) [Cleaved into: Integrin alpha-IIb heavy chain; Integrin alpha-IIb light chain, form 1; Integrin alpha-IIb light chain, form 2]	ITGA2B GP2B ITGAB	Homo sapiens (Human)	1039	TTD	;TTD		;TTD
2554	GABRA1	P14867	GBRA1_HUMAN	reviewed	Gamma-aminobutyric acid receptor subunit alpha-1 (GABA(A) receptor subunit alpha-1)	GABRA1	Homo sapiens (Human)	456	TTD	;TTD		;TTD
255738	PCSK9	Q8NBP7	PCSK9_HUMAN	reviewed	Proprotein convertase subtilisin/kexin type 9 (EC 3.4.21.-) (Neural apoptosis-regulated convertase 1) (NARC-1) (Proprotein convertase 9) (PC9) (Subtilisin/kexin-like protease PC9)	PCSK9 NARC1 PSEC0052	Homo sapiens (Human)	692	TTD;PharmGKB;OMIM	#N/A		;TTD	;PharmGKB	#N/A
1432	MAPK14	Q16539	MK14_HUMAN	reviewed	Mitogen-activated protein kinase 14 (MAP kinase 14) (MAPK 14) (EC 2.7.11.24) (Cytokine suppressive anti-inflammatory drug-binding protein) (CSAID-binding protein) (CSBP) (MAP kinase MXI2) (MAX-interacting protein 2) (Mitogen-activated protein kinase p38 alpha) (MAP kinase p38 alpha) (Stress-activated protein kinase 2a) (SAPK2a)	MAPK14 CSBP CSBP1 CSBP2 CSPB1 MXI2 SAPK2A	Homo sapiens (Human)	360	TTD	;TTD		;TTD
629	CFB	P00751	CFAB_HUMAN	reviewed	Complement factor B (EC 3.4.21.47) (C3/C5 convertase) (Glycine-rich beta glycoprotein) (GBG) (PBF2) (Properdin factor B) [Cleaved into: Complement factor B Ba fragment; Complement factor B Bb fragment]	CFB BF BFD	Homo sapiens (Human)	764	TTD	;TTD		;TTD
462	SERPINC1	P01008	ANT3_HUMAN	reviewed	Antithrombin-III (ATIII) (Serpin C1)	SERPINC1 AT3 PRO0309	Homo sapiens (Human)	464	TTD;OMIM	#N/A		;TTD		#N/A
2475	MTOR	P42345	MTOR_HUMAN	reviewed	Serine/threonine-protein kinase mTOR (EC 2.7.11.1) (FK506-binding protein 12-rapamycin complex-associated protein 1) (FKBP12-rapamycin complex-associated protein) (Mammalian target of rapamycin) (mTOR) (Mechanistic target of rapamycin) (Rapamycin and FKBP12 target 1) (Rapamycin target protein 1)	MTOR FRAP FRAP1 FRAP2 RAFT1 RAPT1	Homo sapiens (Human)	2549	TTD	;TTD		;TTD
135	ADORA2A	P29274	AA2AR_HUMAN	reviewed	Adenosine receptor A2a	ADORA2A ADORA2	Homo sapiens (Human)	412	TTD	;TTD		;TTD
3350	HTR1A	P08908	5HT1A_HUMAN	reviewed	5-hydroxytryptamine receptor 1A (5-HT-1A) (5-HT1A) (G-21) (Serotonin receptor 1A)	HTR1A ADRB2RL1 ADRBRL1	Homo sapiens (Human)	422	TTD	;TTD		;TTD
2158	F9	P00740	FA9_HUMAN	reviewed	Coagulation factor IX (EC 3.4.21.22) (Christmas factor) (Plasma thromboplastin component) (PTC) [Cleaved into: Coagulation factor IXa light chain; Coagulation factor IXa heavy chain]	F9	Homo sapiens (Human)	461	TTD	;TTD		;TTD
4609	MYC	P01106	MYC_HUMAN	reviewed	Myc proto-oncogene protein (Class E basic helix-loop-helix protein 39) (bHLHe39) (Proto-oncogene c-Myc) (Transcription factor p64)	MYC BHLHE39	Homo sapiens (Human)	439	TTD	;TTD		;TTD
5340	PLG	P00747	PLMN_HUMAN	reviewed	Plasminogen (EC 3.4.21.7) [Cleaved into: Plasmin heavy chain A; Activation peptide; Angiostatin; Plasmin heavy chain A, short form; Plasmin light chain B]	PLG	Homo sapiens (Human)	810	TTD	;TTD		;TTD
6713	SQLE	Q14534	ERG1_HUMAN	reviewed	Squalene monooxygenase (EC 1.14.14.17) (Squalene epoxidase) (SE)	SQLE ERG1	Homo sapiens (Human)	574	TTD	;TTD		;TTD
4986	OPRK1	P41145	OPRK_HUMAN	reviewed	Kappa-type opioid receptor (K-OR-1) (KOR-1)	OPRK1 OPRK	Homo sapiens (Human)	380	TTD	;TTD		;TTD
1066	CES1	P23141	EST1_HUMAN	reviewed	Liver carboxylesterase 1 (Acyl-coenzyme A:cholesterol acyltransferase) (ACAT) (Brain carboxylesterase hBr1) (Carboxylesterase 1) (CE-1) (hCE-1) (EC 3.1.1.1) (Cocaine carboxylesterase) (Egasyn) (HMSE) (Methylumbelliferyl-acetate deacetylase 1) (EC 3.1.1.56) (Monocyte/macrophage serine esterase) (Retinyl ester hydrolase) (REH) (Serine esterase 1) (Triacylglycerol hydrolase) (TGH)	CES1 CES2 SES1	Homo sapiens (Human)	567	PharmGKB;OMIM	#N/A			;PharmGKB	#N/A
5243	ABCB1	P08183	MDR1_HUMAN	reviewed	Multidrug resistance protein 1 (EC 7.6.2.2) (ATP-binding cassette sub-family B member 1) (P-glycoprotein 1) (CD antigen CD243)	ABCB1 MDR1 PGY1	Homo sapiens (Human)	1280	PharmGKB;DrugBank;CTD	#N/A			;PharmGKB		#N/A	;CTD
399671	HEATR4	Q86WZ0	HEAT4_HUMAN	reviewed	HEAT repeat-containing protein 4	HEATR4	Homo sapiens (Human)	1026	PharmGKB	;PharmGKB			;PharmGKB
3673	ITGA2	P17301	ITA2_HUMAN	reviewed	Integrin alpha-2 (CD49 antigen-like family member B) (Collagen receptor) (Platelet membrane glycoprotein Ia) (GPIa) (VLA-2 subunit alpha) (CD antigen CD49b)	ITGA2 CD49B	Homo sapiens (Human)	1181	PharmGKB;OMIM	#N/A			;PharmGKB	#N/A
5444	PON1	P27169	PON1_HUMAN	reviewed	Serum paraoxonase/arylesterase 1 (PON 1) (EC 3.1.1.2) (EC 3.1.1.81) (EC 3.1.8.1) (Aromatic esterase 1) (A-esterase 1) (K-45) (Serum aryldialkylphosphatase 1)	PON1 PON	Homo sapiens (Human)	355	PharmGKB;OMIM;CTD;GeneCards	;PharmGKB;OMIM;CTD;GeneCards			;PharmGKB	;OMIM		;CTD	;GeneCards
1636	ACE	P12821	ACE_HUMAN	reviewed	Angiotensin-converting enzyme (ACE) (EC 3.2.1.-) (EC 3.4.15.1) (Dipeptidyl carboxypeptidase I) (Kininase II) (CD antigen CD143) [Cleaved into: Angiotensin-converting enzyme, soluble form]	ACE DCP DCP1	Homo sapiens (Human)	1306	PharmGKB;OMIM;GeneCards	;PharmGKB;OMIM;GeneCards			;PharmGKB	;OMIM			;GeneCards
10599	SLCO1B1	Q9Y6L6	SO1B1_HUMAN	reviewed	Solute carrier organic anion transporter family member 1B1 (Liver-specific organic anion transporter 1) (LST-1) (OATP-C) (Sodium-independent organic anion-transporting polypeptide 2) (OATP-2) (Solute carrier family 21 member 6)	SLCO1B1 LST1 OATP1B1 OATP2 OATPC SLC21A6	Homo sapiens (Human)	691	PharmGKB;DrugBank	#N/A			;PharmGKB		#N/A
3791	KDR	P35968	VGFR2_HUMAN	reviewed	Vascular endothelial growth factor receptor 2 (VEGFR-2) (EC 2.7.10.1) (Fetal liver kinase 1) (FLK-1) (Kinase insert domain receptor) (KDR) (Protein-tyrosine kinase receptor flk-1) (CD antigen CD309)	KDR FLK1 VEGFR2	Homo sapiens (Human)	1356	PharmGKB	;PharmGKB			;PharmGKB
183	AGT	P01019	ANGT_HUMAN	reviewed	Angiotensinogen (Serpin A8) [Cleaved into: Angiotensin-1 (Angiotensin 1-10) (Angiotensin I) (Ang I); Angiotensin-2 (Angiotensin 1-8) (Angiotensin II) (Ang II); Angiotensin-3 (Angiotensin 2-8) (Angiotensin III) (Ang III) (Des-Asp[1]-angiotensin II); Angiotensin-4 (Angiotensin 3-8) (Angiotensin IV) (Ang IV); Angiotensin 1-9; Angiotensin 1-7; Angiotensin 1-5; Angiotensin 1-4]	AGT SERPINA8	Homo sapiens (Human)	485	PharmGKB;OMIM;CTD	#N/A			;PharmGKB	#N/A		;CTD
221458	KIF6	Q6ZMV9	KIF6_HUMAN	reviewed	Kinesin-like protein KIF6	KIF6 C6orf102	Homo sapiens (Human)	814	PharmGKB;OMIM	;PharmGKB;OMIM			;PharmGKB	;OMIM
1557	CYP2C19	P33261	CP2CJ_HUMAN	reviewed	Cytochrome P450 2C19 (EC 1.14.13.-) ((R)-limonene 6-monooxygenase) (EC 1.14.14.53) ((S)-limonene 6-monooxygenase) (EC 1.14.14.51) ((S)-limonene 7-monooxygenase) (EC 1.14.14.52) (CYPIIC17) (CYPIIC19) (Cytochrome P450-11A) (Cytochrome P450-254C) (Mephenytoin 4-hydroxylase)	CYP2C19	Homo sapiens (Human)	490	PharmGKB;OMIM;DrugBank	#N/A			;PharmGKB	;OMIM	#N/A
2224	FDPS	P14324	FPPS_HUMAN	reviewed	Farnesyl pyrophosphate synthase (FPP synthase) (FPS) (EC 2.5.1.10) ((2E,6E)-farnesyl diphosphate synthase) (Dimethylallyltranstransferase) (EC 2.5.1.1) (Farnesyl diphosphate synthase) (Geranyltranstransferase)	FDPS FPS KIAA1293	Homo sapiens (Human)	419	PharmGKB	;PharmGKB			;PharmGKB
5743	PTGS2	P35354	PGH2_HUMAN	reviewed	Prostaglandin G/H synthase 2 (EC 1.14.99.1) (Cyclooxygenase-2) (COX-2) (PHS II) (Prostaglandin H2 synthase 2) (PGH synthase 2) (PGHS-2) (Prostaglandin-endoperoxide synthase 2)	PTGS2 COX2	Homo sapiens (Human)	604	PharmGKB	;PharmGKB			;PharmGKB
51716	CES1P1	Q9UKY3	CES1P_HUMAN	reviewed	Putative inactive carboxylesterase 4 (Inactive carboxylesterase 1 pseudogene 1) (Placental carboxylesterase 3) (PCE-3)	CES1P1 CES4	Homo sapiens (Human)	287	PharmGKB	;PharmGKB			;PharmGKB
1577	CYP3A5	P20815	CP3A5_HUMAN	reviewed	Cytochrome P450 3A5 (EC 1.14.14.1) (CYPIIIA5) (Cytochrome P450 HLp2) (Cytochrome P450-PCN3)	CYP3A5	Homo sapiens (Human)	502	PharmGKB;DrugBank	#N/A			;PharmGKB		#N/A
2272	FHIT	P49789	FHIT_HUMAN	reviewed	Bis(5'-adenosyl)-triphosphatase (EC 3.6.1.29) (AP3A hydrolase) (AP3Aase) (Diadenosine 5',5'''-P1,P3-triphosphate hydrolase) (Dinucleosidetriphosphatase) (Fragile histidine triad protein)	FHIT	Homo sapiens (Human)	147	PharmGKB	;PharmGKB			;PharmGKB
2811	GP1BA	P07359	GP1BA_HUMAN	reviewed	Platelet glycoprotein Ib alpha chain (GP-Ib alpha) (GPIb-alpha) (GPIbA) (Glycoprotein Ibalpha) (Antigen CD42b-alpha) (CD antigen CD42b) [Cleaved into: Glycocalicin]	GP1BA	Homo sapiens (Human)	652	OMIM	#N/A				#N/A
6403	SELP	P16109	LYAM3_HUMAN	reviewed	P-selectin (CD62 antigen-like family member P) (Granule membrane protein 140) (GMP-140) (Leukocyte-endothelial cell adhesion molecule 3) (LECAM3) (Platelet activation dependent granule-external membrane protein) (PADGEM) (CD antigen CD62P)	SELP GMRP GRMP	Homo sapiens (Human)	830	OMIM	;OMIM				;OMIM
6401	SELE	P16581	LYAM2_HUMAN	reviewed	E-selectin (CD62 antigen-like family member E) (Endothelial leukocyte adhesion molecule 1) (ELAM-1) (Leukocyte-endothelial cell adhesion molecule 2) (LECAM2) (CD antigen CD62E)	SELE ELAM1	Homo sapiens (Human)	610	OMIM	;OMIM				;OMIM
4318	MMP9	P14780	MMP9_HUMAN	reviewed	Matrix metalloproteinase-9 (MMP-9) (EC 3.4.24.35) (92 kDa gelatinase) (92 kDa type IV collagenase) (Gelatinase B) (GELB) [Cleaved into: 67 kDa matrix metalloproteinase-9; 82 kDa matrix metalloproteinase-9]	MMP9 CLG4B	Homo sapiens (Human)	707	OMIM;CTD	;OMIM;CTD				;OMIM		;CTD
3690	ITGB3	P05106	ITB3_HUMAN	reviewed	Integrin beta-3 (Platelet membrane glycoprotein IIIa) (GPIIIa) (CD antigen CD61)	ITGB3 GP3A	Homo sapiens (Human)	788	OMIM	;OMIM				;OMIM
3557	IL1RN	P18510	IL1RA_HUMAN	reviewed	Interleukin-1 receptor antagonist protein (IL-1RN) (IL-1ra) (IRAP) (ICIL-1RA) (IL1 inhibitor) (Anakinra)	IL1RN IL1F3 IL1RA	Homo sapiens (Human)	177	OMIM	;OMIM				;OMIM
5687	PSMA6	P60900	PSA6_HUMAN	reviewed	Proteasome subunit alpha type-6 (EC 3.4.25.1) (27 kDa prosomal protein) (PROS-27) (p27K) (Macropain iota chain) (Multicatalytic endopeptidase complex iota chain) (Proteasome iota chain)	PSMA6 PROS27	Homo sapiens (Human)	246	OMIM	;OMIM				;OMIM
4524	MTHFR	P42898	MTHR_HUMAN	reviewed	Methylenetetrahydrofolate reductase (EC 1.5.1.20)	MTHFR	Homo sapiens (Human)	656	OMIM;GeneCards	;OMIM;GeneCards				;OMIM			;GeneCards
4049	LTA	P01374	TNFB_HUMAN	reviewed	Lymphotoxin-alpha (LT-alpha) (TNF-beta) (Tumor necrosis factor ligand superfamily member 1)	LTA TNFB TNFSF1	Homo sapiens (Human)	205	OMIM	;OMIM				;OMIM
55829	SELENOS	Q9BQE4	SELS_HUMAN	reviewed	Selenoprotein S (SelS) (VCP-interacting membrane protein)	SELENOS SELS VIMP AD-015 SBBI8	Homo sapiens (Human)	189	OMIM	;OMIM				;OMIM
336	APOA2	P02652	APOA2_HUMAN	reviewed	Apolipoprotein A-II (Apo-AII) (ApoA-II) (Apolipoprotein A2) [Cleaved into: Proapolipoprotein A-II (ProapoA-II); Truncated apolipoprotein A-II (Apolipoprotein A-II(1-76))]	APOA2	Homo sapiens (Human)	100	OMIM	;OMIM				;OMIM
3553	IL1B	P01584	IL1B_HUMAN	reviewed	Interleukin-1 beta (IL-1 beta) (Catabolin)	IL1B IL1F2	Homo sapiens (Human)	269	OMIM;CTD;GeneCards	;OMIM;CTD;GeneCards				;OMIM		;CTD	;GeneCards
3552	IL1A	P01583	IL1A_HUMAN	reviewed	Interleukin-1 alpha (IL-1 alpha) (Hematopoietin-1)	IL1A IL1F1	Homo sapiens (Human)	271	OMIM	;OMIM				;OMIM
3586	IL10	P22301	IL10_HUMAN	reviewed	Interleukin-10 (IL-10) (Cytokine synthesis inhibitory factor) (CSIF)	IL10	Homo sapiens (Human)	178	OMIM;GeneCards	;OMIM;GeneCards				;OMIM			;GeneCards
3458	IFNG	P01579	IFNG_HUMAN	reviewed	Interferon gamma (IFN-gamma) (Immune interferon)	IFNG	Homo sapiens (Human)	166	OMIM;CTD	;OMIM;CTD				;OMIM		;CTD
3329	HSPD1	P10809	CH60_HUMAN	reviewed	60 kDa heat shock protein, mitochondrial (EC 3.6.4.9) (60 kDa chaperonin) (Chaperonin 60) (CPN60) (Heat shock protein 60) (HSP-60) (Hsp60) (HuCHA60) (Mitochondrial matrix protein P1) (P60 lymphocyte protein)	HSPD1 HSP60	Homo sapiens (Human)	573	OMIM	;OMIM				;OMIM
3162	HMOX1	P09601	HMOX1_HUMAN	reviewed	Heme oxygenase 1 (HO-1) (EC 1.14.14.18)	HMOX1 HO HO1	Homo sapiens (Human)	288	OMIM;CTD	;OMIM;CTD				;OMIM		;CTD
3075	CFH	P08603	CFAH_HUMAN	reviewed	Complement factor H (H factor 1)	CFH HF HF1 HF2	Homo sapiens (Human)	1231	OMIM	;OMIM				;OMIM
2539	G6PD	P11413	G6PD_HUMAN	reviewed	Glucose-6-phosphate 1-dehydrogenase (G6PD) (EC 1.1.1.49)	G6PD	Homo sapiens (Human)	515	OMIM	;OMIM				;OMIM
2147	F2	P00734	THRB_HUMAN	reviewed	Prothrombin (EC 3.4.21.5) (Coagulation factor II) [Cleaved into: Activation peptide fragment 1; Activation peptide fragment 2; Thrombin light chain; Thrombin heavy chain]	F2	Homo sapiens (Human)	622	OMIM	;OMIM				;OMIM
185	AGTR1	P30556	AGTR1_HUMAN	reviewed	Type-1 angiotensin II receptor (AT1AR) (AT1BR) (Angiotensin II type-1 receptor) (AT1)	AGTR1 AGTR1A AGTR1B AT2R1 AT2R1B	Homo sapiens (Human)	359	OMIM	;OMIM				;OMIM
1535	CYBA	P13498	CY24A_HUMAN	reviewed	Cytochrome b-245 light chain (Cytochrome b(558) alpha chain) (Cytochrome b558 subunit alpha) (Neutrophil cytochrome b 22 kDa polypeptide) (Superoxide-generating NADPH oxidase light chain subunit) (p22 phagocyte B-cytochrome) (p22-phox) (p22phox)	CYBA	Homo sapiens (Human)	195	OMIM	;OMIM				;OMIM
7124	TNF	P01375	TNFA_HUMAN	reviewed	Tumor necrosis factor (Cachectin) (TNF-alpha) (Tumor necrosis factor ligand superfamily member 2) (TNF-a) [Cleaved into: Tumor necrosis factor, membrane form (N-terminal fragment) (NTF); Intracellular domain 1 (ICD1); Intracellular domain 2 (ICD2); C-domain 1; C-domain 2; Tumor necrosis factor, soluble form]	TNF TNFA TNFSF2	Homo sapiens (Human)	233	OMIM;CTD;GeneCards	;OMIM;CTD;GeneCards				;OMIM		;CTD	;GeneCards
7099	TLR4	O00206	TLR4_HUMAN	reviewed	Toll-like receptor 4 (hToll) (CD antigen CD284)	TLR4	Homo sapiens (Human)	839	OMIM	;OMIM				;OMIM
1029	CDKN2A	P42771	CDN2A_HUMAN	reviewed	Cyclin-dependent kinase inhibitor 2A (Cyclin-dependent kinase 4 inhibitor A) (CDK4I) (Multiple tumor suppressor 1) (MTS-1) (p16-INK4a) (p16-INK4) (p16INK4A)	CDKN2A CDKN2 MTS1	Homo sapiens (Human)	156	OMIM	;OMIM				;OMIM
1030	CDKN2B	P42772	CDN2B_HUMAN	reviewed	Cyclin-dependent kinase 4 inhibitor B (Multiple tumor suppressor 2) (MTS-2) (p14-INK4b) (p15-INK4b) (p15INK4B)	CDKN2B MTS2	Homo sapiens (Human)	138	OMIM	;OMIM				;OMIM
2730	GCLM	P48507	GSH0_HUMAN	reviewed	Glutamate--cysteine ligase regulatory subunit (GCS light chain) (Gamma-ECS regulatory subunit) (Gamma-glutamylcysteine synthetase regulatory subunit) (Glutamate--cysteine ligase modifier subunit)	GCLM GLCLR	Homo sapiens (Human)	274	OMIM	;OMIM				;OMIM
54465	ETAA1	Q9NY74	ETAA1_HUMAN	reviewed	Ewing's tumor-associated antigen 1 (Ewing's tumor-associated antigen 16)	ETAA1 ETAA16	Homo sapiens (Human)	926	OMIM	;OMIM				;OMIM
23332	CLASP1	Q7Z460	CLAP1_HUMAN	reviewed	CLIP-associating protein 1 (Cytoplasmic linker-associated protein 1) (Multiple asters homolog 1) (Protein Orbit homolog 1) (hOrbit1)	CLASP1 KIAA0622 MAST1	Homo sapiens (Human)	1538	OMIM	;OMIM				;OMIM
6117	RPA1	P27694	RFA1_HUMAN	reviewed	Replication protein A 70 kDa DNA-binding subunit (RP-A p70) (Replication factor A protein 1) (RF-A protein 1) (Single-stranded DNA-binding protein) [Cleaved into: Replication protein A 70 kDa DNA-binding subunit, N-terminally processed]	RPA1 REPA1 RPA70	Homo sapiens (Human)	616	OMIM	;OMIM				;OMIM
2162	F13A1	P00488	F13A_HUMAN	reviewed	Coagulation factor XIII A chain (Coagulation factor XIIIa) (EC 2.3.2.13) (Protein-glutamine gamma-glutamyltransferase A chain) (Transglutaminase A chain)	F13A1 F13A	Homo sapiens (Human)	732	OMIM	;OMIM				;OMIM
2161	F12	P00748	FA12_HUMAN	reviewed	Coagulation factor XII (EC 3.4.21.38) (Hageman factor) (HAF) [Cleaved into: Coagulation factor XIIa heavy chain; Beta-factor XIIa part 1; Coagulation factor XIIa light chain (Beta-factor XIIa part 2)]	F12	Homo sapiens (Human)	615	OMIM	;OMIM				;OMIM
5054	SERPINE1	P05121	PAI1_HUMAN	reviewed	Plasminogen activator inhibitor 1 (PAI) (PAI-1) (Endothelial plasminogen activator inhibitor) (Serpin E1)	SERPINE1 PAI1 PLANH1	Homo sapiens (Human)	402	OMIM;CTD	;OMIM;CTD				;OMIM		;CTD
5468	PPARG	P37231	PPARG_HUMAN	reviewed	Peroxisome proliferator-activated receptor gamma (PPAR-gamma) (Nuclear receptor subfamily 1 group C member 3)	PPARG NR1C3	Homo sapiens (Human)	505	OMIM;CTD	;OMIM;CTD				;OMIM		;CTD
3667	IRS1	P35568	IRS1_HUMAN	reviewed	Insulin receptor substrate 1 (IRS-1)	IRS1	Homo sapiens (Human)	1242	OMIM	;OMIM				;OMIM
7056	THBD	P07204	TRBM_HUMAN	reviewed	Thrombomodulin (TM) (Fetomodulin) (CD antigen CD141)	THBD THRM	Homo sapiens (Human)	575	OMIM	;OMIM				;OMIM
5445	PON2	Q15165	PON2_HUMAN	reviewed	Serum paraoxonase/arylesterase 2 (PON 2) (EC 3.1.1.2) (EC 3.1.1.81) (Aromatic esterase 2) (A-esterase 2) (Serum aryldialkylphosphatase 2)	PON2	Homo sapiens (Human)	354	OMIM	;OMIM				;OMIM
4353	MPO	P05164	PERM_HUMAN	reviewed	Myeloperoxidase (MPO) (EC 1.11.2.2) [Cleaved into: Myeloperoxidase; 89 kDa myeloperoxidase; 84 kDa myeloperoxidase; Myeloperoxidase light chain; Myeloperoxidase heavy chain]	MPO	Homo sapiens (Human)	745	OMIM	;OMIM				;OMIM
2701	GJA4	P35212	CXA4_HUMAN	reviewed	Gap junction alpha-4 protein (Connexin-37) (Cx37)	GJA4	Homo sapiens (Human)	333	OMIM	;OMIM				;OMIM
2099	ESR1	P03372	ESR1_HUMAN	reviewed	Estrogen receptor (ER) (ER-alpha) (Estradiol receptor) (Nuclear receptor subfamily 3 group A member 1)	ESR1 ESR NR3A1	Homo sapiens (Human)	595	OMIM	;OMIM				;OMIM
2053	EPHX2	P34913	HYES_HUMAN	reviewed	Bifunctional epoxide hydrolase 2 [Includes: Cytosolic epoxide hydrolase 2 (CEH) (EC 3.3.2.10) (Epoxide hydratase) (Soluble epoxide hydrolase) (SEH); Lipid-phosphate phosphatase (EC 3.1.3.76)]	EPHX2	Homo sapiens (Human)	555	OMIM	;OMIM				;OMIM
5167	ENPP1	P22413	ENPP1_HUMAN	reviewed	Ectonucleotide pyrophosphatase/phosphodiesterase family member 1 (E-NPP 1) (Membrane component chromosome 6 surface marker 1) (Phosphodiesterase I/nucleotide pyrophosphatase 1) (Plasma-cell membrane glycoprotein PC-1) [Includes: Alkaline phosphodiesterase I (EC 3.1.4.1); Nucleotide pyrophosphatase (NPPase) (EC 3.6.1.9) (Nucleotide diphosphatase)]	ENPP1 M6S1 NPPS PC1 PDNP1	Homo sapiens (Human)	925	OMIM	;OMIM				;OMIM
1558	CYP2C8	P10632	CP2C8_HUMAN	reviewed	Cytochrome P450 2C8 (EC 1.14.14.1) (CYPIIC8) (Cytochrome P450 IIC2) (Cytochrome P450 MP-12) (Cytochrome P450 MP-20) (Cytochrome P450 form 1) (S-mephenytoin 4-hydroxylase)	CYP2C8	Homo sapiens (Human)	490	OMIM;DrugBank	#N/A				;OMIM	#N/A
2155	F7	P08709	FA7_HUMAN	reviewed	Coagulation factor VII (EC 3.4.21.21) (Proconvertin) (Serum prothrombin conversion accelerator) (SPCA) (Eptacog alfa) [Cleaved into: Factor VII light chain; Factor VII heavy chain]	F7	Homo sapiens (Human)	466	OMIM	;OMIM				;OMIM
7422	VEGFA	P15692	VEGFA_HUMAN	reviewed	Vascular endothelial growth factor A (VEGF-A) (Vascular permeability factor) (VPF)	VEGFA VEGF	Homo sapiens (Human)	232	OMIM;CTD	;OMIM;CTD				;OMIM		;CTD
1559	CYP2C9	P11712	CP2C9_HUMAN	reviewed	Cytochrome P450 2C9 (EC 1.14.14.-) ((R)-limonene 6-monooxygenase) (EC 1.14.14.53) ((S)-limonene 6-monooxygenase) (EC 1.14.14.51) ((S)-limonene 7-monooxygenase) (EC 1.14.14.52) (CYPIIC9) (Cholesterol 25-hydroxylase) (EC 1.14.14.-) (Cytochrome P-450MP) (Cytochrome P450 MP-4) (Cytochrome P450 MP-8) (Cytochrome P450 PB-1) (S-mephenytoin 4-hydroxylase)	CYP2C9 CYP2C10	Homo sapiens (Human)	490	OMIM;DrugBank;CTD	#N/A				;OMIM	#N/A	;CTD
10257	ABCC4	O15439	MRP4_HUMAN	reviewed	Multidrug resistance-associated protein 4 (ATP-binding cassette sub-family C member 4) (MRP/cMOAT-related ABC transporter) (Multi-specific organic anion transporter B) (MOAT-B)	ABCC4 MRP4	Homo sapiens (Human)	1325	OMIM;DrugBank	;OMIM;DrugBank				;OMIM	;DrugBank
54658	UGT1A1	P22309	UD11_HUMAN	reviewed	UDP-glucuronosyltransferase 1-1 (UDPGT 1-1) (UGT1*1) (UGT1-01) (UGT1.1) (EC 2.4.1.17) (Bilirubin-specific UDPGT isozyme 1) (hUG-BR1) (UDP-glucuronosyltransferase 1-A) (UGT-1A) (UGT1A) (UDP-glucuronosyltransferase 1A1)	UGT1A1 GNT1 UGT1	Homo sapiens (Human)	533	OMIM;DrugBank	;OMIM;DrugBank				;OMIM	;DrugBank
6347	CCL2	P13500	CCL2_HUMAN	reviewed	C-C motif chemokine 2 (HC11) (Monocyte chemoattractant protein 1) (Monocyte chemotactic and activating factor) (MCAF) (Monocyte chemotactic protein 1) (MCP-1) (Monocyte secretory protein JE) (Small-inducible cytokine A2)	CCL2 MCP1 SCYA2	Homo sapiens (Human)	99	OMIM;CTD	;OMIM;CTD				;OMIM		;CTD
1906	EDN1	P05305	EDN1_HUMAN	reviewed	Endothelin-1 (Preproendothelin-1) (PPET1) [Cleaved into: Endothelin-1 (ET-1); Big endothelin-1]	EDN1	Homo sapiens (Human)	212	OMIM;CTD	;OMIM;CTD				;OMIM		;CTD
4313	MMP2	P08253	MMP2_HUMAN	reviewed	72 kDa type IV collagenase (EC 3.4.24.24) (72 kDa gelatinase) (Gelatinase A) (Matrix metalloproteinase-2) (MMP-2) (TBE-1) [Cleaved into: PEX]	MMP2 CLG4A	Homo sapiens (Human)	660	OMIM;CTD	;OMIM;CTD				;OMIM		;CTD
6774	STAT3	P40763	STAT3_HUMAN	reviewed	Signal transducer and activator of transcription 3 (Acute-phase response factor)	STAT3 APRF	Homo sapiens (Human)	770	OMIM;CTD	;OMIM;CTD				;OMIM		;CTD
4790	NFKB1	P19838	NFKB1_HUMAN	reviewed	Nuclear factor NF-kappa-B p105 subunit (DNA-binding factor KBF1) (EBP-1) (Nuclear factor of kappa light polypeptide gene enhancer in B-cells 1) [Cleaved into: Nuclear factor NF-kappa-B p50 subunit]	NFKB1	Homo sapiens (Human)	968	OMIM	;OMIM				;OMIM
959	CD40LG	P29965	CD40L_HUMAN	reviewed	CD40 ligand (CD40-L) (T-cell antigen Gp39) (TNF-related activation protein) (TRAP) (Tumor necrosis factor ligand superfamily member 5) (CD antigen CD154) [Cleaved into: CD40 ligand, membrane form; CD40 ligand, soluble form]	CD40LG CD40L TNFSF5 TRAP	Homo sapiens (Human)	261	OMIM	;OMIM				;OMIM
9370	ADIPOQ	Q15848	ADIPO_HUMAN	reviewed	Adiponectin (30 kDa adipocyte complement-related protein) (Adipocyte complement-related 30 kDa protein) (ACRP30) (Adipocyte, C1q and collagen domain-containing protein) (Adipose most abundant gene transcript 1 protein) (apM-1) (Gelatin-binding protein)	ADIPOQ ACDC ACRP30 APM1 GBP28	Homo sapiens (Human)	244	OMIM	;OMIM				;OMIM
949	SCARB1	Q8WTV0	SCRB1_HUMAN	reviewed	Scavenger receptor class B member 1 (SRB1) (CD36 and LIMPII analogous 1) (CLA-1) (CD36 antigen-like 1) (Collagen type I receptor, thrombospondin receptor-like 1) (SR-BI) (CD antigen CD36)	SCARB1 CD36L1 CLA1	Homo sapiens (Human)	552	OMIM	;OMIM				;OMIM
134	ADORA1	P30542	AA1R_HUMAN	reviewed	Adenosine receptor A1	ADORA1	Homo sapiens (Human)	326	OMIM	;OMIM				;OMIM
4973	OLR1	P78380	OLR1_HUMAN	reviewed	Oxidized low-density lipoprotein receptor 1 (Ox-LDL receptor 1) (C-type lectin domain family 8 member A) (Lectin-like oxidized LDL receptor 1) (LOX-1) (Lectin-like oxLDL receptor 1) (hLOX-1) (Lectin-type oxidized LDL receptor 1) [Cleaved into: Oxidized low-density lipoprotein receptor 1, soluble form]	OLR1 CLEC8A LOX1	Homo sapiens (Human)	273	OMIM	;OMIM				;OMIM
3630	INS	P01308	INS_HUMAN	reviewed	Insulin [Cleaved into: Insulin B chain; Insulin A chain]	INS	Homo sapiens (Human)	110	OMIM;GeneCards	;OMIM;GeneCards				;OMIM			;GeneCards
51129	ANGPTL4	Q9BY76	ANGL4_HUMAN	reviewed	Angiopoietin-related protein 4 (Angiopoietin-like protein 4) (Hepatic fibrinogen/angiopoietin-related protein) (HFARP)	ANGPTL4 ARP4 HFARP PGAR PP1158 PSEC0166 UNQ171/PRO197	Homo sapiens (Human)	406	OMIM	;OMIM				;OMIM
4625	MYH7	P12883	MYH7_HUMAN	reviewed	Myosin-7 (Myosin heavy chain 7) (Myosin heavy chain slow isoform) (MyHC-slow) (Myosin heavy chain, cardiac muscle beta isoform) (MyHC-beta)	MYH7 MYHCB	Homo sapiens (Human)	1935	OMIM	;OMIM				;OMIM
59	ACTA2	P62736	ACTA_HUMAN	reviewed	Actin, aortic smooth muscle (Alpha-actin-2) (Cell growth-inhibiting gene 46 protein) [Cleaved into: Actin, aortic smooth muscle, intermediate form]	ACTA2 ACTSA ACTVS GIG46	Homo sapiens (Human)	377	OMIM	;OMIM				;OMIM
1191	CLU	P10909	CLUS_HUMAN	reviewed	Clusterin (Aging-associated gene 4 protein) (Apolipoprotein J) (Apo-J) (Complement cytolysis inhibitor) (CLI) (Complement-associated protein SP-40,40) (Ku70-binding protein 1) (NA1/NA2) (Testosterone-repressed prostate message 2) (TRPM-2) [Cleaved into: Clusterin beta chain (ApoJalpha) (Complement cytolysis inhibitor a chain); Clusterin alpha chain (ApoJbeta) (Complement cytolysis inhibitor b cha…	CLU APOJ CLI KUB1 AAG4	Homo sapiens (Human)	449	OMIM	;OMIM				;OMIM
7132	TNFRSF1A	P19438	TNR1A_HUMAN	reviewed	Tumor necrosis factor receptor superfamily member 1A (Tumor necrosis factor receptor 1) (TNF-R1) (Tumor necrosis factor receptor type I) (TNF-RI) (TNFR-I) (p55) (p60) (CD antigen CD120a) [Cleaved into: Tumor necrosis factor receptor superfamily member 1A, membrane form; Tumor necrosis factor-binding protein 1 (TBPI)]	TNFRSF1A TNFAR TNFR1	Homo sapiens (Human)	455	OMIM	;OMIM				;OMIM
1499	CTNNB1	P35222	CTNB1_HUMAN	reviewed	Catenin beta-1 (Beta-catenin)	CTNNB1 CTNNB OK/SW-cl.35 PRO2286	Homo sapiens (Human)	781	OMIM	;OMIM				;OMIM
2908	NR3C1	P04150	GCR_HUMAN	reviewed	Glucocorticoid receptor (GR) (Nuclear receptor subfamily 3 group C member 1)	NR3C1 GRL	Homo sapiens (Human)	777	OMIM	;OMIM				;OMIM
3606	IL18	Q14116	IL18_HUMAN	reviewed	Interleukin-18 (IL-18) (Iboctadekin) (Interferon gamma-inducing factor) (IFN-gamma-inducing factor) (Interleukin-1 gamma) (IL-1 gamma)	IL18 IGIF IL1F4	Homo sapiens (Human)	193	OMIM	;OMIM				;OMIM
929	CD14	P08571	CD14_HUMAN	reviewed	Monocyte differentiation antigen CD14 (Myeloid cell-specific leucine-rich glycoprotein) (CD antigen CD14) [Cleaved into: Monocyte differentiation antigen CD14, urinary form; Monocyte differentiation antigen CD14, membrane-bound form]	CD14	Homo sapiens (Human)	375	OMIM	;OMIM				;OMIM
5879	RAC1	P63000	RAC1_HUMAN	reviewed	Ras-related C3 botulinum toxin substrate 1 (Cell migration-inducing gene 5 protein) (Ras-like protein TC25) (p21-Rac1)	RAC1 TC25 MIG5	Homo sapiens (Human)	192	OMIM	;OMIM				;OMIM
7054	TH	P07101	TY3H_HUMAN	reviewed	Tyrosine 3-monooxygenase (EC 1.14.16.2) (Tyrosine 3-hydroxylase) (TH)	TH TYH	Homo sapiens (Human)	528	OMIM	;OMIM				;OMIM
2876	GPX1	P07203	GPX1_HUMAN	reviewed	Glutathione peroxidase 1 (GPx-1) (GSHPx-1) (EC 1.11.1.9) (Cellular glutathione peroxidase)	GPX1	Homo sapiens (Human)	203	OMIM	;OMIM				;OMIM
960	CD44	P16070	CD44_HUMAN	reviewed	CD44 antigen (CDw44) (Epican) (Extracellular matrix receptor III) (ECMR-III) (GP90 lymphocyte homing/adhesion receptor) (HUTCH-I) (Heparan sulfate proteoglycan) (Hermes antigen) (Hyaluronate receptor) (Phagocytic glycoprotein 1) (PGP-1) (Phagocytic glycoprotein I) (PGP-I) (CD antigen CD44)	CD44 LHR MDU2 MDU3 MIC4	Homo sapiens (Human)	742	OMIM	;OMIM				;OMIM
387	RHOA	P61586	RHOA_HUMAN	reviewed	Transforming protein RhoA (Rho cDNA clone 12) (h12)	RHOA ARH12 ARHA RHO12	Homo sapiens (Human)	193	OMIM	;OMIM				;OMIM
2167	FABP4	P15090	FABP4_HUMAN	reviewed	Fatty acid-binding protein, adipocyte (Adipocyte lipid-binding protein) (ALBP) (Adipocyte-type fatty acid-binding protein) (A-FABP) (AFABP) (Fatty acid-binding protein 4)	FABP4	Homo sapiens (Human)	132	OMIM	;OMIM				;OMIM
4000	LMNA	P02545	LMNA_HUMAN	reviewed	Prelamin-A/C [Cleaved into: Lamin-A/C (70 kDa lamin) (Renal carcinoma antigen NY-REN-32)]	LMNA LMN1	Homo sapiens (Human)	664	OMIM	;OMIM				;OMIM
2729	GCLC	P48506	GSH1_HUMAN	reviewed	Glutamate--cysteine ligase catalytic subunit (EC 6.3.2.2) (GCS heavy chain) (Gamma-ECS) (Gamma-glutamylcysteine synthetase)	GCLC GLCL GLCLC	Homo sapiens (Human)	637	OMIM	;OMIM				;OMIM
2645	GCK	P35557	HXK4_HUMAN	reviewed	Glucokinase (EC 2.7.1.2) (Hexokinase type IV) (HK IV) (Hexokinase-4) (HK4) (Hexokinase-D)	GCK	Homo sapiens (Human)	465	OMIM	;OMIM				;OMIM
4633	MYL2	P10916	MLRV_HUMAN	reviewed	Myosin regulatory light chain 2, ventricular/cardiac muscle isoform (MLC-2) (MLC-2v) (Cardiac myosin light chain 2) (Myosin light chain 2, slow skeletal/ventricular muscle isoform) (MLC-2s/v) (Ventricular myosin light chain 2)	MYL2 MLC2	Homo sapiens (Human)	166	OMIM	;OMIM				;OMIM
4982	TNFRSF11B	O00300	TR11B_HUMAN	reviewed	Tumor necrosis factor receptor superfamily member 11B (Osteoclastogenesis inhibitory factor) (Osteoprotegerin)	TNFRSF11B OCIF OPG	Homo sapiens (Human)	401	OMIM	;OMIM				;OMIM
4205	MEF2A	Q02078	MEF2A_HUMAN	reviewed	Myocyte-specific enhancer factor 2A (Serum response factor-like protein 1)	MEF2A MEF2	Homo sapiens (Human)	507	OMIM	;OMIM				;OMIM
7137	TNNI3	P19429	TNNI3_HUMAN	reviewed	Troponin I, cardiac muscle (Cardiac troponin I)	TNNI3 TNNC1	Homo sapiens (Human)	210	OMIM	;OMIM				;OMIM
7139	TNNT2	P45379	TNNT2_HUMAN	reviewed	Troponin T, cardiac muscle (TnTc) (Cardiac muscle troponin T) (cTnT)	TNNT2	Homo sapiens (Human)	298	OMIM	;OMIM				;OMIM
875	CBS	P35520	CBS_HUMAN	reviewed	Cystathionine beta-synthase (EC 4.2.1.22) (Beta-thionase) (Serine sulfhydrase)	CBS	Homo sapiens (Human)	551	OMIM	;OMIM				;OMIM
4040	LRP6	O75581	LRP6_HUMAN	reviewed	Low-density lipoprotein receptor-related protein 6 (LRP-6)	LRP6	Homo sapiens (Human)	1613	OMIM	;OMIM				;OMIM
2717	GLA	P06280	AGAL_HUMAN	reviewed	Alpha-galactosidase A (EC 3.2.1.22) (Alpha-D-galactosidase A) (Alpha-D-galactoside galactohydrolase) (Melibiase) (Agalsidase)	GLA	Homo sapiens (Human)	429	OMIM	;OMIM				;OMIM
5328	PLAU	P00749	UROK_HUMAN	reviewed	Urokinase-type plasminogen activator (U-plasminogen activator) (uPA) (EC 3.4.21.73) [Cleaved into: Urokinase-type plasminogen activator long chain A; Urokinase-type plasminogen activator short chain A; Urokinase-type plasminogen activator chain B]	PLAU	Homo sapiens (Human)	431	OMIM	;OMIM				;OMIM
57608	JCAD	Q9P266	JCAD_HUMAN	reviewed	Junctional protein associated with coronary artery disease (JCAD)	JCAD KIAA1462	Homo sapiens (Human)	1359	OMIM	;OMIM				;OMIM
3764	KCNJ8	Q15842	KCNJ8_HUMAN	reviewed	ATP-sensitive inward rectifier potassium channel 8 (Inward rectifier K(+) channel Kir6.1) (Potassium channel, inwardly rectifying subfamily J member 8) (uKATP-1)	KCNJ8	Homo sapiens (Human)	424	OMIM	;OMIM				;OMIM
11173	ADAMTS7	Q9UKP4	ATS7_HUMAN	reviewed	A disintegrin and metalloproteinase with thrombospondin motifs 7 (ADAM-TS 7) (ADAM-TS7) (ADAMTS-7) (EC 3.4.24.-) (COMPase)	ADAMTS7	Homo sapiens (Human)	1686	OMIM	;OMIM				;OMIM
5069	PAPPA	Q13219	PAPP1_HUMAN	reviewed	Pappalysin-1 (EC 3.4.24.79) (Insulin-like growth factor-dependent IGF-binding protein 4 protease) (IGF-dependent IGFBP-4 protease) (IGFBP-4ase) (Pregnancy-associated plasma protein A) (PAPP-A)	PAPPA	Homo sapiens (Human)	1627	OMIM	;OMIM				;OMIM
80271	ITPKC	Q96DU7	IP3KC_HUMAN	reviewed	Inositol-trisphosphate 3-kinase C (EC 2.7.1.127) (Inositol 1,4,5-trisphosphate 3-kinase C) (IP3 3-kinase C) (IP3K C) (InsP 3-kinase C)	ITPKC IP3KC	Homo sapiens (Human)	683	OMIM	;OMIM				;OMIM
29881	NPC1L1	Q9UHC9	NPCL1_HUMAN	reviewed	NPC1-like intracellular cholesterol transporter 1 (Niemann-Pick C1-like protein 1)	NPC1L1	Homo sapiens (Human)	1359	OMIM	;OMIM				;OMIM
9896	FIG4	Q92562	FIG4_HUMAN	reviewed	Polyphosphoinositide phosphatase (EC 3.1.3.-) (Phosphatidylinositol 3,5-bisphosphate 5-phosphatase) (SAC domain-containing protein 3)	FIG4 KIAA0274 SAC3	Homo sapiens (Human)	907	OMIM	;OMIM				;OMIM
7026	NR2F2	P24468	COT2_HUMAN	reviewed	COUP transcription factor 2 (COUP-TF2) (Apolipoprotein A-I regulatory protein 1) (ARP-1) (COUP transcription factor II) (COUP-TF II) (Nuclear receptor subfamily 2 group F member 2)	NR2F2 ARP1 TFCOUP2	Homo sapiens (Human)	414	OMIM	;OMIM				;OMIM
64333	ARHGAP9	Q9BRR9	RHG09_HUMAN	reviewed	Rho GTPase-activating protein 9 (Rho-type GTPase-activating protein 9)	ARHGAP9	Homo sapiens (Human)	750	OMIM	;OMIM				;OMIM
197	AHSG	P02765	FETUA_HUMAN	reviewed	Alpha-2-HS-glycoprotein (Alpha-2-Z-globulin) (Ba-alpha-2-glycoprotein) (Fetuin-A) [Cleaved into: Alpha-2-HS-glycoprotein chain A; Alpha-2-HS-glycoprotein chain B]	AHSG FETUA PRO2743	Homo sapiens (Human)	367	OMIM	;OMIM				;OMIM
23414	ZFPM2	Q8WW38	FOG2_HUMAN	reviewed	Zinc finger protein ZFPM2 (Friend of GATA protein 2) (FOG-2) (Friend of GATA 2) (hFOG-2) (Zinc finger protein 89B) (Zinc finger protein multitype 2)	ZFPM2 FOG2 ZNF89B	Homo sapiens (Human)	1151	OMIM	;OMIM				;OMIM
186	AGTR2	P50052	AGTR2_HUMAN	reviewed	Type-2 angiotensin II receptor (Angiotensin II type-2 receptor) (AT2)	AGTR2	Homo sapiens (Human)	363	OMIM	;OMIM				;OMIM
9365	KL	Q9UEF7	KLOT_HUMAN	reviewed	Klotho (EC 3.2.1.31) [Cleaved into: Klotho peptide]	KL	Homo sapiens (Human)	1012	OMIM	;OMIM				;OMIM
259	AMBP	P02760	AMBP_HUMAN	reviewed	Protein AMBP [Cleaved into: Alpha-1-microglobulin (Protein HC) (Alpha-1 microglycoprotein) (Complex-forming glycoprotein heterogeneous in charge); Inter-alpha-trypsin inhibitor light chain (ITI-LC) (Bikunin) (EDC1) (HI-30) (Uronic-acid-rich protein); Trypstatin]	AMBP HCP ITIL	Homo sapiens (Human)	352	OMIM	;OMIM				;OMIM
64946	CENPH	Q9H3R5	CENPH_HUMAN	reviewed	Centromere protein H (CENP-H) (Interphase centromere complex protein 35)	CENPH ICEN35	Homo sapiens (Human)	247	OMIM	;OMIM				;OMIM
151648	SGO1	Q5FBB7	SGO1_HUMAN	reviewed	Shugoshin 1 (Serologically defined breast cancer antigen NY-BR-85) (Shugoshin-like 1)	SGO1 SGOL1	Homo sapiens (Human)	561	OMIM	;OMIM				;OMIM
7114	TMSB4X	P62328	TYB4_HUMAN	reviewed	Thymosin beta-4 (T beta-4) (Fx) [Cleaved into: Hematopoietic system regulatory peptide (Seraspenide)]	TMSB4X TB4X THYB4 TMSB4	Homo sapiens (Human)	44	OMIM	;OMIM				;OMIM
7804	LRP8	Q14114	LRP8_HUMAN	reviewed	Low-density lipoprotein receptor-related protein 8 (LRP-8) (Apolipoprotein E receptor 2)	LRP8 APOER2	Homo sapiens (Human)	963	OMIM	;OMIM				;OMIM
4868	NPHS1	O60500	NPHN_HUMAN	reviewed	Nephrin (Renal glomerulus-specific cell adhesion receptor)	NPHS1 NPHN	Homo sapiens (Human)	1241	OMIM	;OMIM				;OMIM
368	ABCC6	O95255	MRP6_HUMAN	reviewed	Multidrug resistance-associated protein 6 (ATP-binding cassette sub-family C member 6) (Anthracycline resistance-associated protein) (Multi-specific organic anion transporter E) (MOAT-E)	ABCC6 ARA MRP6	Homo sapiens (Human)	1503	OMIM	;OMIM				;OMIM
81555	YIPF5	Q969M3	YIPF5_HUMAN	reviewed	Protein YIPF5 (Five-pass transmembrane protein localizing in the Golgi apparatus and the endoplasmic reticulum 5) (Smooth muscle cell-associated protein 5) (SMAP-5) (YIP1 family member 5) (YPT-interacting protein 1 A)	YIPF5 FINGER5 YIP1A PP12723 SB140 UNQ3123/PRO10275	Homo sapiens (Human)	257	OMIM	;OMIM				;OMIM
9149	DYRK1B	Q9Y463	DYR1B_HUMAN	reviewed	Dual specificity tyrosine-phosphorylation-regulated kinase 1B (EC 2.7.12.1) (Minibrain-related kinase) (Mirk protein kinase)	DYRK1B MIRK	Homo sapiens (Human)	629	OMIM	;OMIM				;OMIM
27329	ANGPTL3	Q9Y5C1	ANGL3_HUMAN	reviewed	Angiopoietin-related protein 3 (Angiopoietin-5) (ANG-5) (Angiopoietin-like protein 3) [Cleaved into: ANGPTL3(17-221); ANGPTL3(17-224)]	ANGPTL3 ANGPT5 UNQ153/PRO179	Homo sapiens (Human)	460	OMIM	;OMIM				;OMIM
2626	GATA4	P43694	GATA4_HUMAN	reviewed	Transcription factor GATA-4 (GATA-binding factor 4)	GATA4	Homo sapiens (Human)	442	OMIM	;OMIM				;OMIM
7015	TERT	O14746	TERT_HUMAN	reviewed	Telomerase reverse transcriptase (EC 2.7.7.49) (HEST2) (Telomerase catalytic subunit) (Telomerase-associated protein 2) (TP2)	TERT EST2 TCS1 TRT	Homo sapiens (Human)	1132	OMIM	;OMIM				;OMIM
2624	GATA2	P23769	GATA2_HUMAN	reviewed	Endothelial transcription factor GATA-2 (GATA-binding protein 2)	GATA2	Homo sapiens (Human)	480	OMIM	;OMIM				;OMIM
240	ALOX5	P09917	LOX5_HUMAN	reviewed	Arachidonate 5-lipoxygenase (5-LO) (5-lipoxygenase) (EC 1.13.11.34)	ALOX5 LOG5	Homo sapiens (Human)	674	OMIM	;OMIM				;OMIM
6899	TBX1	O43435	TBX1_HUMAN	reviewed	T-box transcription factor TBX1 (T-box protein 1) (Testis-specific T-box protein)	TBX1	Homo sapiens (Human)	398	OMIM	;OMIM				;OMIM
6943	TCF21	O43680	TCF21_HUMAN	reviewed	Transcription factor 21 (TCF-21) (Capsulin) (Class A basic helix-loop-helix protein 23) (bHLHa23) (Epicardin) (Podocyte-expressed 1) (Pod-1)	TCF21 BHLHA23 POD1	Homo sapiens (Human)	179	OMIM	;OMIM				;OMIM
6609	SMPD1	P17405	ASM_HUMAN	reviewed	Sphingomyelin phosphodiesterase (EC 3.1.4.12) (Acid sphingomyelinase) (aSMase)	SMPD1 ASM	Homo sapiens (Human)	631	OMIM	;OMIM				;OMIM
3659	IRF1	P10914	IRF1_HUMAN	reviewed	Interferon regulatory factor 1 (IRF-1)	IRF1	Homo sapiens (Human)	325	OMIM	;OMIM				;OMIM
4151	MB	P02144	MYG_HUMAN	reviewed	Myoglobin	MB	Homo sapiens (Human)	154	OMIM	;OMIM				;OMIM
2837	UTS2R	Q9UKP6	UR2R_HUMAN	reviewed	Urotensin-2 receptor (UR-2-R) (G-protein coupled receptor 14) (Urotensin II receptor) (UR-II-R)	UTS2R GPR14	Homo sapiens (Human)	389	OMIM	;OMIM				;OMIM
1241	LTB4R	Q15722	LT4R1_HUMAN	reviewed	Leukotriene B4 receptor 1 (LTB4-R 1) (LTB4-R1) (Chemoattractant receptor-like 1) (G-protein coupled receptor 16) (P2Y purinoceptor 7) (P2Y7)	LTB4R BLT BLT1 BLTR CMKRL1 GPR16 P2RY7	Homo sapiens (Human)	352	OMIM	;OMIM				;OMIM
5164	PDK2	Q15119	PDK2_HUMAN	reviewed	[Pyruvate dehydrogenase (acetyl-transferring)] kinase isozyme 2, mitochondrial (EC 2.7.11.2) (Pyruvate dehydrogenase kinase isoform 2) (PDH kinase 2) (PDKII)	PDK2 PDHK2	Homo sapiens (Human)	407	OMIM	;OMIM				;OMIM
9518	GDF15	Q99988	GDF15_HUMAN	reviewed	Growth/differentiation factor 15 (GDF-15) (Macrophage inhibitory cytokine 1) (MIC-1) (NSAID-activated gene 1 protein) (NAG-1) (NSAID-regulated gene 1 protein) (NRG-1) (Placental TGF-beta) (Placental bone morphogenetic protein) (Prostate differentiation factor)	GDF15 MIC1 PDF PLAB PTGFB	Homo sapiens (Human)	308	OMIM	;OMIM				;OMIM
8578	SCARF1	Q14162	SREC_HUMAN	reviewed	Scavenger receptor class F member 1 (Acetyl LDL receptor) (Scavenger receptor expressed by endothelial cells 1) (SREC-I)	SCARF1 KIAA0149 SREC	Homo sapiens (Human)	830	OMIM	;OMIM				;OMIM
3783	KCNN4	O15554	KCNN4_HUMAN	reviewed	Intermediate conductance calcium-activated potassium channel protein 4 (SK4) (SKCa 4) (SKCa4) (IKCa1) (IK1) (KCa3.1) (KCa4) (Putative Gardos channel)	KCNN4 IK1 IKCA1 KCA4 SK4	Homo sapiens (Human)	427	OMIM	;OMIM				;OMIM
6652	SORD	Q00796	DHSO_HUMAN	reviewed	Sorbitol dehydrogenase (EC 1.1.1.14) (L-iditol 2-dehydrogenase)	SORD	Homo sapiens (Human)	357	OMIM	;OMIM				;OMIM
4514	MT-CO3	P00414	COX3_HUMAN	reviewed	Cytochrome c oxidase subunit 3 (Cytochrome c oxidase polypeptide III)	MT-CO3 COIII COXIII MTCO3	Homo sapiens (Human)	261	OMIM	;OMIM				;OMIM
6611	SMS	P52788	SPSY_HUMAN	reviewed	Spermine synthase (SPMSY) (EC 2.5.1.22) (Spermidine aminopropyltransferase)	SMS	Homo sapiens (Human)	366	OMIM	;OMIM				;OMIM
4598	MVK	Q03426	KIME_HUMAN	reviewed	Mevalonate kinase (MK) (EC 2.7.1.36)	MVK	Homo sapiens (Human)	396	OMIM	;OMIM				;OMIM
6576	SLC25A1	P53007	TXTP_HUMAN	reviewed	Tricarboxylate transport protein, mitochondrial (Citrate transport protein) (CTP) (Solute carrier family 25 member 1) (Tricarboxylate carrier protein)	SLC25A1 SLC20A3	Homo sapiens (Human)	311	OMIM	;OMIM				;OMIM
8467	SMARCA5	O60264	SMCA5_HUMAN	reviewed	SWI/SNF-related matrix-associated actin-dependent regulator of chromatin subfamily A member 5 (SWI/SNF-related matrix-associated actin-dependent regulator of chromatin A5) (EC 3.6.4.-) (Sucrose nonfermenting protein 2 homolog) (hSNF2H)	SMARCA5 SNF2H WCRF135	Homo sapiens (Human)	1052	OMIM	;OMIM				;OMIM
8737	RIPK1	Q13546	RIPK1_HUMAN	reviewed	Receptor-interacting serine/threonine-protein kinase 1 (EC 2.7.11.1) (Cell death protein RIP) (Receptor-interacting protein 1) (RIP-1)	RIPK1 RIP RIP1	Homo sapiens (Human)	671	OMIM	;OMIM				;OMIM
8668	EIF3I	Q13347	EIF3I_HUMAN	reviewed	Eukaryotic translation initiation factor 3 subunit I (eIF3i) (Eukaryotic translation initiation factor 3 subunit 2) (TGF-beta receptor-interacting protein 1) (TRIP-1) (eIF-3-beta) (eIF3 p36)	EIF3I EIF3S2 TRIP1	Homo sapiens (Human)	325	OMIM	;OMIM				;OMIM
11177	BAZ1A	Q9NRL2	BAZ1A_HUMAN	reviewed	Bromodomain adjacent to zinc finger domain protein 1A (ATP-dependent chromatin-remodeling protein) (ATP-utilizing chromatin assembly and remodeling factor 1) (hACF1) (CHRAC subunit ACF1) (Williams syndrome transcription factor-related chromatin-remodeling factor 180) (WCRF180) (hWALp1)	BAZ1A ACF1 WCRF180 HSPC317	Homo sapiens (Human)	1556	OMIM	;OMIM				;OMIM
100288687	DUX4	Q9UBX2	DUX4_HUMAN	reviewed	Double homeobox protein 4 (Double homeobox protein 10)	DUX4 DUX10	Homo sapiens (Human)	424	OMIM	;OMIM				;OMIM
79796	ALG9	Q9H6U8	ALG9_HUMAN	reviewed	Alpha-1,2-mannosyltransferase ALG9 (EC 2.4.1.259) (EC 2.4.1.261) (Asparagine-linked glycosylation protein 9 homolog) (Disrupted in bipolar disorder protein 1) (Dol-P-Man:Man(6)GlcNAc(2)-PP-Dol alpha-1,2-mannosyltransferase) (Dol-P-Man:Man(8)GlcNAc(2)-PP-Dol alpha-1,2-mannosyltransferase)	ALG9 DIBD1	Homo sapiens (Human)	611	OMIM	;OMIM				;OMIM
54107	POLE3	Q9NRF9	DPOE3_HUMAN	reviewed	DNA polymerase epsilon subunit 3 (EC 2.7.7.7) (Arsenic-transactivated protein) (AsTP) (Chromatin accessibility complex 17 kDa protein) (CHRAC-17) (HuCHRAC17) (DNA polymerase II subunit 3) (DNA polymerase epsilon subunit p17)	POLE3 CHRAC17	Homo sapiens (Human)	147	OMIM	;OMIM				;OMIM
54108	CHRAC1	Q9NRG0	CHRC1_HUMAN	reviewed	Chromatin accessibility complex protein 1 (CHRAC-1) (Chromatin accessibility complex 15 kDa protein) (CHRAC-15) (HuCHRAC15) (DNA polymerase epsilon subunit p15)	CHRAC1 CHRAC15	Homo sapiens (Human)	131	OMIM	;OMIM				;OMIM
217	ALDH2	P05091	ALDH2_HUMAN	reviewed	Aldehyde dehydrogenase, mitochondrial (EC 1.2.1.3) (ALDH class 2) (ALDH-E2) (ALDHI)	ALDH2 ALDM	Homo sapiens (Human)	517	OMIM	;OMIM				;OMIM
720	C4A	P0C0L4	CO4A_HUMAN	reviewed	Complement C4-A (Acidic complement C4) (C3 and PZP-like alpha-2-macroglobulin domain-containing protein 2) [Cleaved into: Complement C4 beta chain; Complement C4-A alpha chain; C4a anaphylatoxin; C4b-A; C4d-A; Complement C4 gamma chain]	C4A CO4 CPAMD2	Homo sapiens (Human)	1744	OMIM	;OMIM				;OMIM
100293534	C4B	P0C0L5	CO4B_HUMAN	reviewed	Complement C4-B (Basic complement C4) (C3 and PZP-like alpha-2-macroglobulin domain-containing protein 3) [Cleaved into: Complement C4 beta chain; Complement C4-B alpha chain; C4a anaphylatoxin; C4b-B; C4d-B; Complement C4 gamma chain]	C4B CO4 CPAMD3; C4B_2	Homo sapiens (Human)	1744	OMIM	;OMIM				;OMIM
6646	SOAT1	P35610	SOAT1_HUMAN	reviewed	Sterol O-acyltransferase 1 (EC 2.3.1.26) (Acyl-coenzyme A:cholesterol acyltransferase 1) (ACAT-1) (Cholesterol acyltransferase 1)	SOAT1 ACACT ACACT1 ACAT ACAT1 SOAT STAT	Homo sapiens (Human)	550	OMIM	;OMIM				;OMIM
7060	THBS4	P35443	TSP4_HUMAN	reviewed	Thrombospondin-4	THBS4 TSP4	Homo sapiens (Human)	961	OMIM	;OMIM				;OMIM
7423	VEGFB	P49765	VEGFB_HUMAN	reviewed	Vascular endothelial growth factor B (VEGF-B) (VEGF-related factor) (VRF)	VEGFB VRF	Homo sapiens (Human)	207	OMIM	;OMIM				;OMIM
102724560	CBSL	P0DN79	CBSL_HUMAN	reviewed	Cystathionine beta-synthase-like protein (EC 4.2.1.22) (Beta-thionase) (Serine sulfhydrase)	CBSL	Homo sapiens (Human)	551	OMIM	;OMIM				;OMIM
11149	BVES	Q8NE79	POPD1_HUMAN	reviewed	Blood vessel epicardial substance (hBVES) (Popeye domain-containing protein 1) (Popeye protein 1)	BVES POP1 POPDC1	Homo sapiens (Human)	360	OMIM	;OMIM				;OMIM
11216	AKAP10	O43572	AKA10_HUMAN	reviewed	A-kinase anchor protein 10, mitochondrial (AKAP-10) (Dual specificity A kinase-anchoring protein 2) (D-AKAP-2) (Protein kinase A-anchoring protein 10) (PRKA10)	AKAP10	Homo sapiens (Human)	662	OMIM	;OMIM				;OMIM
5136	PDE1A	P54750	PDE1A_HUMAN	reviewed	Calcium/calmodulin-dependent 3',5'-cyclic nucleotide phosphodiesterase 1A (Cam-PDE 1A) (EC 3.1.4.17) (61 kDa Cam-PDE) (hCam-1)	PDE1A	Homo sapiens (Human)	535	OMIM	;OMIM				;OMIM
5329	PLAUR	Q03405	UPAR_HUMAN	reviewed	Urokinase plasminogen activator surface receptor (U-PAR) (uPAR) (Monocyte activation antigen Mo3) (CD antigen CD87)	PLAUR MO3 UPAR	Homo sapiens (Human)	335	OMIM	;OMIM				;OMIM
7297	TYK2	P29597	TYK2_HUMAN	reviewed	Non-receptor tyrosine-protein kinase TYK2 (EC 2.7.10.2)	TYK2	Homo sapiens (Human)	1187	OMIM	;OMIM				;OMIM
3363	HTR7	P34969	5HT7R_HUMAN	reviewed	5-hydroxytryptamine receptor 7 (5-HT-7) (5-HT7) (5-HT-X) (Serotonin receptor 7)	HTR7	Homo sapiens (Human)	479	OMIM	;OMIM				;OMIM
367	AR	P10275	ANDR_HUMAN	reviewed	Androgen receptor (Dihydrotestosterone receptor) (Nuclear receptor subfamily 3 group C member 4)	AR DHTR NR3C4	Homo sapiens (Human)	920	OMIM	;OMIM				;OMIM
187	APLNR	P35414	APJ_HUMAN	reviewed	Apelin receptor (Angiotensin receptor-like 1) (G-protein coupled receptor APJ) (G-protein coupled receptor HG11)	APLNR AGTRL1 APJ	Homo sapiens (Human)	380	OMIM	;OMIM				;OMIM
6331	SCN5A	Q14524	SCN5A_HUMAN	reviewed	Sodium channel protein type 5 subunit alpha (HH1) (Sodium channel protein cardiac muscle subunit alpha) (Sodium channel protein type V subunit alpha) (Voltage-gated sodium channel subunit alpha Nav1.5)	SCN5A	Homo sapiens (Human)	2016	OMIM	;OMIM				;OMIM
1437	CSF2	P04141	CSF2_HUMAN	reviewed	Granulocyte-macrophage colony-stimulating factor (GM-CSF) (Colony-stimulating factor) (CSF) (Molgramostin) (Sargramostim)	CSF2 GMCSF	Homo sapiens (Human)	144	OMIM	;OMIM				;OMIM
3620	IDO1	P14902	I23O1_HUMAN	reviewed	Indoleamine 2,3-dioxygenase 1 (IDO-1) (EC 1.13.11.52) (Indoleamine-pyrrole 2,3-dioxygenase)	IDO1 IDO INDO	Homo sapiens (Human)	403	OMIM	;OMIM				;OMIM
3481	IGF2	P01344	IGF2_HUMAN	reviewed	Insulin-like growth factor II (IGF-II) (Somatomedin-A) (T3M-11-derived growth factor) [Cleaved into: Insulin-like growth factor II; Insulin-like growth factor II Ala-25 Del; Preptin]	IGF2 PP1446	Homo sapiens (Human)	180	OMIM	;OMIM				;OMIM
775	CACNA1C	Q13936	CAC1C_HUMAN	reviewed	Voltage-dependent L-type calcium channel subunit alpha-1C (Calcium channel, L type, alpha-1 polypeptide, isoform 1, cardiac muscle) (Voltage-gated calcium channel subunit alpha Cav1.2)	CACNA1C CACH2 CACN2 CACNL1A1 CCHL1A1	Homo sapiens (Human)	2221	OMIM	;OMIM				;OMIM
3684	ITGAM	P11215	ITAM_HUMAN	reviewed	Integrin alpha-M (CD11 antigen-like family member B) (CR-3 alpha chain) (Cell surface glycoprotein MAC-1 subunit alpha) (Leukocyte adhesion receptor MO1) (Neutrophil adherence receptor) (CD antigen CD11b)	ITGAM CD11B CR3A	Homo sapiens (Human)	1152	OMIM	;OMIM				;OMIM
1647	GADD45A	P24522	GA45A_HUMAN	reviewed	Growth arrest and DNA damage-inducible protein GADD45 alpha (DNA damage-inducible transcript 1 protein) (DDIT-1)	GADD45A DDIT1 GADD45	Homo sapiens (Human)	165	OMIM	;OMIM				;OMIM
4282	MIF	P14174	MIF_HUMAN	reviewed	Macrophage migration inhibitory factor (MIF) (EC 5.3.2.1) (Glycosylation-inhibiting factor) (GIF) (L-dopachrome isomerase) (L-dopachrome tautomerase) (EC 5.3.3.12) (Phenylpyruvate tautomerase)	MIF GLIF MMIF	Homo sapiens (Human)	115	OMIM	;OMIM				;OMIM
8862	APLN	Q9ULZ1	APEL_HUMAN	reviewed	Apelin (APJ endogenous ligand) [Cleaved into: Apelin-36; Apelin-31; Apelin-28; Apelin-13]	APLN APEL	Homo sapiens (Human)	77	OMIM	;OMIM				;OMIM
3818	KLKB1	P03952	KLKB1_HUMAN	reviewed	Plasma kallikrein (EC 3.4.21.34) (Fletcher factor) (Kininogenin) (Plasma prekallikrein) (PKK) [Cleaved into: Plasma kallikrein heavy chain; Plasma kallikrein light chain]	KLKB1 KLK3	Homo sapiens (Human)	638	OMIM	;OMIM				;OMIM
7391	USF1	P22415	USF1_HUMAN	reviewed	Upstream stimulatory factor 1 (Class B basic helix-loop-helix protein 11) (bHLHb11) (Major late transcription factor 1)	USF1 BHLHB11 USF	Homo sapiens (Human)	310	OMIM	;OMIM				;OMIM
10159	ATP6AP2	O75787	RENR_HUMAN	reviewed	Renin receptor (ATPase H(+)-transporting lysosomal accessory protein 2) (ATPase H(+)-transporting lysosomal-interacting protein 2) (ER-localized type I transmembrane adaptor) (Embryonic liver differentiation factor 10) (N14F) (Renin/prorenin receptor) (Vacuolar ATP synthase membrane sector-associated protein M8-9) (ATP6M8-9) (V-ATPase M8.9 subunit)	ATP6AP2 ATP6IP2 CAPER ELDF10 HT028 MSTP009 PSEC0072	Homo sapiens (Human)	350	OMIM	;OMIM				;OMIM
4321	MMP12	P39900	MMP12_HUMAN	reviewed	Macrophage metalloelastase (MME) (EC 3.4.24.65) (Macrophage elastase) (ME) (hME) (Matrix metalloproteinase-12) (MMP-12)	MMP12 HME	Homo sapiens (Human)	470	OMIM	;OMIM				;OMIM
657	BMPR1A	P36894	BMR1A_HUMAN	reviewed	Bone morphogenetic protein receptor type-1A (BMP type-1A receptor) (BMPR-1A) (EC 2.7.11.30) (Activin receptor-like kinase 3) (ALK-3) (Serine/threonine-protein kinase receptor R5) (SKR5) (CD antigen CD292)	BMPR1A ACVRLK3 ALK3	Homo sapiens (Human)	532	OMIM	;OMIM				;OMIM
6357	CCL13	Q99616	CCL13_HUMAN	reviewed	C-C motif chemokine 13 (CK-beta-10) (Monocyte chemoattractant protein 4) (Monocyte chemotactic protein 4) (MCP-4) (NCC-1) (Small-inducible cytokine A13) [Cleaved into: C-C motif chemokine 13, long chain; C-C motif chemokine 13, medium chain; C-C motif chemokine 13, short chain]	CCL13 MCP4 NCC1 SCYA13	Homo sapiens (Human)	98	OMIM	;OMIM				;OMIM
6444	SGCD	Q92629	SGCD_HUMAN	reviewed	Delta-sarcoglycan (Delta-SG) (35 kDa dystrophin-associated glycoprotein) (35DAG)	SGCD	Homo sapiens (Human)	289	OMIM	;OMIM				;OMIM
10060	ABCC9	O60706	ABCC9_HUMAN	reviewed	ATP-binding cassette sub-family C member 9 (Sulfonylurea receptor 2)	ABCC9 SUR2	Homo sapiens (Human)	1549	OMIM	;OMIM				;OMIM
100996758	NPY4R	P50391	NPY4R_HUMAN	reviewed	Neuropeptide Y receptor type 4 (NPY4-R) (Pancreatic polypeptide receptor 1) (PP1)	NPY4R PPYR1	Homo sapiens (Human)	375	OMIM	;OMIM				;OMIM
6376	CX3CL1	P78423	X3CL1_HUMAN	reviewed	Fractalkine (C-X3-C motif chemokine 1) (CX3C membrane-anchored chemokine) (Neurotactin) (Small-inducible cytokine D1) [Cleaved into: Processed fractalkine]	CX3CL1 FKN NTT SCYD1 A-152E5.2	Homo sapiens (Human)	397	OMIM	;OMIM				;OMIM
3611	ILK	Q13418	ILK_HUMAN	reviewed	Integrin-linked protein kinase (EC 2.7.11.1) (59 kDa serine/threonine-protein kinase) (ILK-1) (ILK-2) (p59ILK)	ILK ILK1 ILK2	Homo sapiens (Human)	452	OMIM	;OMIM				;OMIM
4217	MAP3K5	Q99683	M3K5_HUMAN	reviewed	Mitogen-activated protein kinase kinase kinase 5 (EC 2.7.11.25) (Apoptosis signal-regulating kinase 1) (ASK-1) (MAPK/ERK kinase kinase 5) (MEK kinase 5) (MEKK 5)	MAP3K5 ASK1 MAPKKK5 MEKK5	Homo sapiens (Human)	1374	OMIM	;OMIM				;OMIM
3987	LIMS1	P48059	LIMS1_HUMAN	reviewed	LIM and senescent cell antigen-like-containing domain protein 1 (Particularly interesting new Cys-His protein 1) (PINCH-1) (Renal carcinoma antigen NY-REN-48)	LIMS1 PINCH PINCH1	Homo sapiens (Human)	325	OMIM	;OMIM				;OMIM
407977	TNFSF12	O43508	TNF12_HUMAN	reviewed	Tumor necrosis factor ligand superfamily member 12 (APO3 ligand) (TNF-related weak inducer of apoptosis) (TWEAK) [Cleaved into: Tumor necrosis factor ligand superfamily member 12, membrane form; Tumor necrosis factor ligand superfamily member 12, secreted form]	TNFSF12 APO3L DR3LG UNQ181/PRO207	Homo sapiens (Human)	249	OMIM	;OMIM				;OMIM
5562	PRKAA1	Q13131	AAPK1_HUMAN	reviewed	5'-AMP-activated protein kinase catalytic subunit alpha-1 (AMPK subunit alpha-1) (EC 2.7.11.1) (Acetyl-CoA carboxylase kinase) (ACACA kinase) (EC 2.7.11.27) (Hydroxymethylglutaryl-CoA reductase kinase) (HMGCR kinase) (EC 2.7.11.31) (Tau-protein kinase PRKAA1) (EC 2.7.11.26)	PRKAA1 AMPK1	Homo sapiens (Human)	559	OMIM	;OMIM				;OMIM
664	BNIP3	Q12983	BNIP3_HUMAN	reviewed	BCL2/adenovirus E1B 19 kDa protein-interacting protein 3	BNIP3 NIP3	Homo sapiens (Human)	259	OMIM	;OMIM				;OMIM
6335	SCN9A	Q15858	SCN9A_HUMAN	reviewed	Sodium channel protein type 9 subunit alpha (Neuroendocrine sodium channel) (hNE-Na) (Peripheral sodium channel 1) (PN1) (Sodium channel protein type IX subunit alpha) (Voltage-gated sodium channel subunit alpha Nav1.7)	SCN9A NENA	Homo sapiens (Human)	1988	OMIM	;OMIM				;OMIM
10911	UTS2	O95399	UTS2_HUMAN	reviewed	Urotensin-2 (Urotensin II) (U-II) (UII)	UTS2 UNQ525/PRO1068	Homo sapiens (Human)	124	OMIM	;OMIM				;OMIM
3992	FADS1	O60427	FADS1_HUMAN	reviewed	Acyl-CoA (8-3)-desaturase (EC 1.14.19.44) (Delta(5) fatty acid desaturase) (D5D) (Delta(5) desaturase) (Delta-5 desaturase) (Fatty acid desaturase 1)	FADS1 FADSD5	Homo sapiens (Human)	444	OMIM	;OMIM				;OMIM
10628	TXNIP	Q9H3M7	TXNIP_HUMAN	reviewed	Thioredoxin-interacting protein (Thioredoxin-binding protein 2) (Vitamin D3 up-regulated protein 1)	TXNIP VDUP1	Homo sapiens (Human)	391	OMIM	;OMIM				;OMIM
85366	MYLK2	Q9H1R3	MYLK2_HUMAN	reviewed	Myosin light chain kinase 2, skeletal/cardiac muscle (MLCK2) (EC 2.7.11.18)	MYLK2	Homo sapiens (Human)	596	OMIM	;OMIM				;OMIM
23166	STAB1	Q9NY15	STAB1_HUMAN	reviewed	Stabilin-1 (Fasciclin, EGF-like, laminin-type EGF-like and link domain-containing scavenger receptor 1) (FEEL-1) (MS-1 antigen)	STAB1 FEEL1 KIAA0246	Homo sapiens (Human)	2570	OMIM	;OMIM				;OMIM
22899	ARHGEF15	O94989	ARHGF_HUMAN	reviewed	Rho guanine nucleotide exchange factor 15 (Ephexin-5) (E5) (Vsm-RhoGEF)	ARHGEF15 KIAA0915	Homo sapiens (Human)	841	OMIM	;OMIM				;OMIM
57534	MIB1	Q86YT6	MIB1_HUMAN	reviewed	E3 ubiquitin-protein ligase MIB1 (EC 2.3.2.27) (DAPK-interacting protein 1) (DIP-1) (Mind bomb homolog 1) (RING-type E3 ubiquitin transferase MIB1) (Zinc finger ZZ type with ankyrin repeat domain protein 2)	MIB1 DIP1 KIAA1323 ZZANK2	Homo sapiens (Human)	1006	OMIM	;OMIM				;OMIM
131566	DCBLD2	Q96PD2	DCBD2_HUMAN	reviewed	Discoidin, CUB and LCCL domain-containing protein 2 (CUB, LCCL and coagulation factor V/VIII-homology domains protein 1) (Endothelial and smooth muscle cell-derived neuropilin-like protein)	DCBLD2 CLCP1 ESDN	Homo sapiens (Human)	775	OMIM	;OMIM				;OMIM
114990	VASN	Q6EMK4	VASN_HUMAN	reviewed	Vasorin (Protein slit-like 2)	VASN SLITL2 UNQ314/PRO357/PRO1282	Homo sapiens (Human)	673	OMIM	;OMIM				;OMIM
347148	QRFP	P83859	OX26_HUMAN	reviewed	Orexigenic neuropeptide QRFP (P518) [Cleaved into: QRF-amide (Neuropeptide RF-amide) (Pyroglutamylated arginine-phenylalanine-amide peptide)]	QRFP	Homo sapiens (Human)	136	OMIM	;OMIM				;OMIM
387496	RASL11A	Q6T310	RSLBA_HUMAN	reviewed	Ras-like protein family member 11A	RASL11A	Homo sapiens (Human)	242	OMIM	;OMIM				;OMIM
65997	RASL11B	Q9BPW5	RSLBB_HUMAN	reviewed	Ras-like protein family member 11B	RASL11B	Homo sapiens (Human)	248	OMIM	;OMIM				;OMIM
23164	MPRIP	Q6WCQ1	MPRIP_HUMAN	reviewed	Myosin phosphatase Rho-interacting protein (M-RIP) (Rho-interacting protein 3) (RIP3) (p116Rip)	MPRIP KIAA0864 MRIP RHOIP3	Homo sapiens (Human)	1025	OMIM	;OMIM				;OMIM
375033	PEAR1	Q5VY43	PEAR1_HUMAN	reviewed	Platelet endothelial aggregation receptor 1 (hPEAR1) (Multiple epidermal growth factor-like domains protein 12) (Multiple EGF-like domains protein 12)	PEAR1 MEGF12	Homo sapiens (Human)	1037	OMIM	;OMIM				;OMIM
100526835	TNNI3K	Q59H18	TNI3K_HUMAN	reviewed	Serine/threonine-protein kinase TNNI3K (EC 2.7.11.1) (Cardiac ankyrin repeat kinase) (Cardiac troponin I-interacting kinase) (TNNI3-interacting kinase)	TNNI3K CARK	Homo sapiens (Human)	835	OMIM	;OMIM				;OMIM
9096	TBX18	O95935	TBX18_HUMAN	reviewed	T-box transcription factor TBX18 (T-box protein 18)	TBX18	Homo sapiens (Human)	607	OMIM	;OMIM				;OMIM
5366	PMAIP1	Q13794	APR_HUMAN	reviewed	Phorbol-12-myristate-13-acetate-induced protein 1 (PMA-induced protein 1) (Immediate-early-response protein APR) (Protein Noxa)	PMAIP1 NOXA	Homo sapiens (Human)	54	OMIM	;OMIM				;OMIM
54739	XAF1	Q6GPH4	XAF1_HUMAN	reviewed	XIAP-associated factor 1 (BIRC4-binding protein)	XAF1 BIRC4BP XIAPAF1	Homo sapiens (Human)	301	OMIM	;OMIM				;OMIM
64123	ADGRL4	Q9HBW9	AGRL4_HUMAN	reviewed	Adhesion G protein-coupled receptor L4 (EGF, latrophilin and seven transmembrane domain-containing protein 1) (EGF-TM7-latrophilin-related protein) (ETL protein)	ADGRL4 ELTD1 ETL UNQ202/PRO228	Homo sapiens (Human)	690	OMIM	;OMIM				;OMIM
79158	GNPTAB	Q3T906	GNPTA_HUMAN	reviewed	N-acetylglucosamine-1-phosphotransferase subunits alpha/beta (EC 2.7.8.17) (GlcNAc-1-phosphotransferase subunits alpha/beta) (Stealth protein GNPTAB) (UDP-N-acetylglucosamine-1-phosphotransferase subunits alpha/beta) [Cleaved into: N-acetylglucosamine-1-phosphotransferase subunit alpha; N-acetylglucosamine-1-phosphotransferase subunit beta]	GNPTAB GNPTA KIAA1208	Homo sapiens (Human)	1256	OMIM	;OMIM				;OMIM
80279	CDK5RAP3	Q96JB5	CK5P3_HUMAN	reviewed	CDK5 regulatory subunit-associated protein 3 (CDK5 activator-binding protein C53) (LXXLL/leucine-zipper-containing ARF-binding protein) (Protein HSF-27)	CDK5RAP3 IC53 LZAP MSTP016 OK/SW-cl.114 PP1553	Homo sapiens (Human)	506	OMIM	;OMIM				;OMIM
1756	DMD	P11532	DMD_HUMAN	reviewed	Dystrophin	DMD	Homo sapiens (Human)	3685	OMIM	;OMIM				;OMIM
7276	TTR	P02766	TTHY_HUMAN	reviewed	Transthyretin (ATTR) (Prealbumin) (TBPA)	TTR PALB	Homo sapiens (Human)	147	OMIM	;OMIM				;OMIM
6324	SCN1B	Q07699	SCN1B_HUMAN	reviewed	Sodium channel subunit beta-1	SCN1B	Homo sapiens (Human)	218	OMIM	;OMIM				;OMIM
2819	GPD1	P21695	GPDA_HUMAN	reviewed	Glycerol-3-phosphate dehydrogenase [NAD(+)], cytoplasmic (GPD-C) (GPDH-C) (EC 1.1.1.8)	GPD1	Homo sapiens (Human)	349	OMIM	;OMIM				;OMIM
2771	GNAI2	P04899	GNAI2_HUMAN	reviewed	Guanine nucleotide-binding protein G(i) subunit alpha-2 (Adenylate cyclase-inhibiting G alpha protein)	GNAI2 GNAI2B	Homo sapiens (Human)	355	OMIM	;OMIM				;OMIM
3053	SERPIND1	P05546	HEP2_HUMAN	reviewed	Heparin cofactor 2 (Heparin cofactor II) (HC-II) (Protease inhibitor leuserpin-2) (HLS2) (Serpin D1)	SERPIND1 HCF2	Homo sapiens (Human)	499	OMIM	;OMIM				;OMIM
3945	LDHB	P07195	LDHB_HUMAN	reviewed	L-lactate dehydrogenase B chain (LDH-B) (EC 1.1.1.27) (LDH heart subunit) (LDH-H) (Renal carcinoma antigen NY-REN-46)	LDHB	Homo sapiens (Human)	334	OMIM	;OMIM				;OMIM
84823	LMNB2	Q03252	LMNB2_HUMAN	reviewed	Lamin-B2	LMNB2 LMN2	Homo sapiens (Human)	620	OMIM	;OMIM				;OMIM
4052	LTBP1	Q14766	LTBP1_HUMAN	reviewed	Latent-transforming growth factor beta-binding protein 1 (LTBP-1) (Transforming growth factor beta-1-binding protein 1) (TGF-beta1-BP-1)	LTBP1	Homo sapiens (Human)	1721	OMIM	;OMIM				;OMIM
4852	NPY	P01303	NPY_HUMAN	reviewed	Pro-neuropeptide Y [Cleaved into: Neuropeptide Y (Neuropeptide tyrosine) (NPY); C-flanking peptide of NPY (CPON)]	NPY	Homo sapiens (Human)	97	OMIM	;OMIM				;OMIM
26119	LDLRAP1	Q5SW96	ARH_HUMAN	reviewed	Low density lipoprotein receptor adapter protein 1 (Autosomal recessive hypercholesterolemia protein)	LDLRAP1 ARH	Homo sapiens (Human)	308	OMIM	;OMIM				;OMIM
51232	CRIM1	Q9NZV1	CRIM1_HUMAN	reviewed	Cysteine-rich motor neuron 1 protein (CRIM-1) (Cysteine-rich repeat-containing protein S52) [Cleaved into: Processed cysteine-rich motor neuron 1 protein]	CRIM1 S52 UNQ1886/PRO4330	Homo sapiens (Human)	1036	OMIM	;OMIM				;OMIM
7428	VHL	P40337	VHL_HUMAN	reviewed	von Hippel-Lindau disease tumor suppressor (Protein G7) (pVHL)	VHL	Homo sapiens (Human)	213	OMIM	;OMIM				;OMIM
338328	GPIHBP1	Q8IV16	HDBP1_HUMAN	reviewed	Glycosylphosphatidylinositol-anchored high density lipoprotein-binding protein 1 (GPI-HBP1) (GPI-anchored HDL-binding protein 1) (High density lipoprotein-binding protein 1)	GPIHBP1 HBP1	Homo sapiens (Human)	184	OMIM	;OMIM				;OMIM
26873	OPLAH	O14841	OPLA_HUMAN	reviewed	5-oxoprolinase (EC 3.5.2.9) (5-oxo-L-prolinase) (5-OPase) (Pyroglutamase)	OPLAH	Homo sapiens (Human)	1288	OMIM	;OMIM				;OMIM
30851	TAX1BP3	O14907	TX1B3_HUMAN	reviewed	Tax1-binding protein 3 (Glutaminase-interacting protein 3) (Tax interaction protein 1) (TIP-1) (Tax-interacting protein 1)	TAX1BP3 TIP1	Homo sapiens (Human)	124	OMIM	;OMIM				;OMIM
5465	PPARA	Q07869	PPARA_HUMAN	reviewed	Peroxisome proliferator-activated receptor alpha (PPAR-alpha) (Nuclear receptor subfamily 1 group C member 1)	PPARA NR1C1 PPAR	Homo sapiens (Human)	468	DrugBank;CTD	#N/A					#N/A	;CTD
1576	CYP3A4	P08684	CP3A4_HUMAN	reviewed	Cytochrome P450 3A4 (EC 1.14.14.-) (1,8-cineole 2-exo-monooxygenase) (EC 1.14.14.56) (Albendazole monooxygenase) (EC 1.14.14.-) (Albendazole sulfoxidase) (CYPIIIA3) (CYPIIIA4) (Cholesterol 25-hydroxylase) (EC 1.14.14.-) (Cytochrome P450 3A3) (Cytochrome P450 HLp) (Cytochrome P450 NF-25) (Cytochrome P450-PCN1) (Nifedipine oxidase) (Quinine 3-monooxygenase) (EC 1.14.14.55) (Taurochenodeoxycholate 6…	CYP3A4 CYP3A3	Homo sapiens (Human)	503	DrugBank;CTD	;DrugBank;CTD					;DrugBank	;CTD
1803	DPP4	P27487	DPP4_HUMAN	reviewed	Dipeptidyl peptidase 4 (EC 3.4.14.5) (ADABP) (Adenosine deaminase complexing protein 2) (ADCP-2) (Dipeptidyl peptidase IV) (DPP IV) (T-cell activation antigen CD26) (TP103) (CD antigen CD26) [Cleaved into: Dipeptidyl peptidase 4 membrane form (Dipeptidyl peptidase IV membrane form); Dipeptidyl peptidase 4 soluble form (Dipeptidyl peptidase IV soluble form)]	DPP4 ADCP2 CD26	Homo sapiens (Human)	766	DrugBank	;DrugBank					;DrugBank
1565	CYP2D6	P10635	CP2D6_HUMAN	reviewed	Cytochrome P450 2D6 (EC 1.14.14.1) (CYPIID6) (Cholesterol 25-hydroxylase) (Cytochrome P450-DB1) (Debrisoquine 4-hydroxylase)	CYP2D6 CYP2DL1	Homo sapiens (Human)	497	DrugBank	;DrugBank					;DrugBank
1551	CYP3A7	P24462	CP3A7_HUMAN	reviewed	Cytochrome P450 3A7 (EC 1.14.14.1) (CYPIIIA7) (Cytochrome P450-HFLA)	CYP3A7	Homo sapiens (Human)	503	DrugBank	;DrugBank					;DrugBank
6579	SLCO1A2	P46721	SO1A2_HUMAN	reviewed	Solute carrier organic anion transporter family member 1A2 (OATP-A) (Organic anion-transporting polypeptide 1) (OATP-1) (Sodium-independent organic anion transporter) (Solute carrier family 21 member 3)	SLCO1A2 OATP OATP1 OATP1A2 SLC21A3	Homo sapiens (Human)	670	DrugBank	;DrugBank					;DrugBank
10057	ABCC5	O15440	MRP5_HUMAN	reviewed	Multidrug resistance-associated protein 5 (ATP-binding cassette sub-family C member 5) (Multi-specific organic anion transporter C) (MOAT-C) (SMRP) (pABC11)	ABCC5 MRP5	Homo sapiens (Human)	1437	DrugBank	;DrugBank					;DrugBank
4363	ABCC1	P33527	MRP1_HUMAN	reviewed	Multidrug resistance-associated protein 1 (ATP-binding cassette sub-family C member 1) (Leukotriene C(4) transporter) (LTC4 transporter)	ABCC1 MRP MRP1	Homo sapiens (Human)	1531	DrugBank	;DrugBank					;DrugBank
1555	CYP2B6	P20813	CP2B6_HUMAN	reviewed	Cytochrome P450 2B6 (EC 1.14.13.-) (1,4-cineole 2-exo-monooxygenase) (CYPIIB6) (Cytochrome P450 IIB1)	CYP2B6	Homo sapiens (Human)	491	DrugBank	;DrugBank					;DrugBank
196	AHR	P35869	AHR_HUMAN	reviewed	Aryl hydrocarbon receptor (Ah receptor) (AhR) (Class E basic helix-loop-helix protein 76) (bHLHe76)	AHR BHLHE76	Homo sapiens (Human)	848	DrugBank	;DrugBank					;DrugBank
11309	SLCO2B1	O94956	SO2B1_HUMAN	reviewed	Solute carrier organic anion transporter family member 2B1 (Organic anion transporter B) (OATP-B) (Organic anion transporter polypeptide-related protein 2) (OATP-RP2) (OATPRP2) (Solute carrier family 21 member 9)	SLCO2B1 KIAA0880 OATP2B1 OATPB SLC21A9	Homo sapiens (Human)	709	DrugBank	;DrugBank					;DrugBank
28234	SLCO1B3	Q9NPD5	SO1B3_HUMAN	reviewed	Solute carrier organic anion transporter family member 1B3 (Liver-specific organic anion transporter 2) (LST-2) (Organic anion transporter 8) (Organic anion-transporting polypeptide 8) (OATP-8) (Solute carrier family 21 member 8)	SLCO1B3 LST2 OATP1B3 OATP8 SLC21A8	Homo sapiens (Human)	702	DrugBank	;DrugBank					;DrugBank
54659	UGT1A3	P35503	UD13_HUMAN	reviewed	UDP-glucuronosyltransferase 1-3 (UDPGT 1-3) (UGT1*3) (UGT1-03) (UGT1.3) (EC 2.4.1.17) (UDP-glucuronosyltransferase 1-C) (UGT-1C) (UGT1C) (UDP-glucuronosyltransferase 1A3)	UGT1A3 GNT1 UGT1	Homo sapiens (Human)	534	DrugBank	;DrugBank					;DrugBank
7364	UGT2B7	P16662	UD2B7_HUMAN	reviewed	UDP-glucuronosyltransferase 2B7 (UDPGT 2B7) (EC 2.4.1.17) (3,4-catechol estrogen-specific UDPGT) (UDP-glucuronosyltransferase 2B9) (UDPGT 2B9) (UDPGTh-2)	UGT2B7 UGTB2B9	Homo sapiens (Human)	529	DrugBank	;DrugBank					;DrugBank
1244	ABCC2	Q92887	MRP2_HUMAN	reviewed	Canalicular multispecific organic anion transporter 1 (ATP-binding cassette sub-family C member 2) (Canalicular multidrug resistance protein) (Multidrug resistance-associated protein 2)	ABCC2 CMOAT CMOAT1 CMRP MRP2	Homo sapiens (Human)	1545	DrugBank	;DrugBank					;DrugBank
8647	ABCB11	O95342	ABCBB_HUMAN	reviewed	Bile salt export pump (ATP-binding cassette sub-family B member 11)	ABCB11 BSEP	Homo sapiens (Human)	1321	DrugBank	;DrugBank					;DrugBank
1543	CYP1A1	P04798	CP1A1_HUMAN	reviewed	Cytochrome P450 1A1 (EC 1.14.14.1) (CYPIA1) (Cytochrome P450 form 6) (Cytochrome P450-C) (Cytochrome P450-P1)	CYP1A1	Homo sapiens (Human)	512	DrugBank;CTD	;DrugBank;CTD					;DrugBank	;CTD
6564	SLC15A1	P46059	S15A1_HUMAN	reviewed	Solute carrier family 15 member 1 (Intestinal H(+)/peptide cotransporter) (Oligopeptide transporter, small intestine isoform) (Peptide transporter 1)	SLC15A1 PEPT1	Homo sapiens (Human)	708	DrugBank	;DrugBank					;DrugBank
1544	CYP1A2	P05177	CP1A2_HUMAN	reviewed	Cytochrome P450 1A2 (EC 1.14.14.1) (CYPIA2) (Cholesterol 25-hydroxylase) (Cytochrome P(3)450) (Cytochrome P450 4) (Cytochrome P450-P3)	CYP1A2	Homo sapiens (Human)	516	DrugBank	;DrugBank					;DrugBank
3683	ITGAL	P20701	ITAL_HUMAN	reviewed	Integrin alpha-L (CD11 antigen-like family member A) (Leukocyte adhesion glycoprotein LFA-1 alpha chain) (LFA-1A) (Leukocyte function-associated molecule 1 alpha chain) (CD antigen CD11a)	ITGAL CD11A	Homo sapiens (Human)	1170	DrugBank	;DrugBank					;DrugBank
3066	HDAC2	Q92769	HDAC2_HUMAN	reviewed	Histone deacetylase 2 (HD2) (EC 3.5.1.98)	HDAC2	Homo sapiens (Human)	488	DrugBank	;DrugBank					;DrugBank
5446	PON3	Q15166	PON3_HUMAN	reviewed	Serum paraoxonase/lactonase 3 (EC 3.1.1.2) (EC 3.1.1.81) (EC 3.1.8.1)	PON3	Homo sapiens (Human)	354	DrugBank	;DrugBank					;DrugBank
847	CAT	P04040	CATA_HUMAN	reviewed	Catalase (EC 1.11.1.6)	CAT	Homo sapiens (Human)	527	CTD	;CTD						;CTD
5972	REN	P00797	RENI_HUMAN	reviewed	Renin (EC 3.4.23.15) (Angiotensinogenase)	REN	Homo sapiens (Human)	406	CTD	;CTD						;CTD
213	ALB	P02768	ALBU_HUMAN	reviewed	Serum albumin	ALB GIG20 GIG42 PRO0903 PRO1708 PRO2044 PRO2619 PRO2675 UNQ696/PRO1341	Homo sapiens (Human)	609	CTD	;CTD						;CTD
355	FAS	P25445	TNR6_HUMAN	reviewed	Tumor necrosis factor receptor superfamily member 6 (Apo-1 antigen) (Apoptosis-mediating surface antigen FAS) (FASLG receptor) (CD antigen CD95)	FAS APT1 FAS1 TNFRSF6	Homo sapiens (Human)	335	CTD	;CTD						;CTD
3569	IL6	P05231	IL6_HUMAN	reviewed	Interleukin-6 (IL-6) (B-cell stimulatory factor 2) (BSF-2) (CTL differentiation factor) (CDF) (Hybridoma growth factor) (Interferon beta-2) (IFN-beta-2)	IL6 IFNB2	Homo sapiens (Human)	212	CTD;GeneCards	;CTD;GeneCards						;CTD	;GeneCards
7040	TGFB1	P01137	TGFB1_HUMAN	reviewed	Transforming growth factor beta-1 proprotein [Cleaved into: Latency-associated peptide (LAP); Transforming growth factor beta-1 (TGF-beta-1)]	TGFB1 TGFB	Homo sapiens (Human)	390	CTD	;CTD						;CTD
6648	SOD2	P04179	SODM_HUMAN	reviewed	Superoxide dismutase [Mn], mitochondrial (EC 1.15.1.1)	SOD2	Homo sapiens (Human)	222	CTD	;CTD						;CTD
836	CASP3	P42574	CASP3_HUMAN	reviewed	Caspase-3 (CASP-3) (EC 3.4.22.56) (Apopain) (Cysteine protease CPP32) (CPP-32) (Protein Yama) (SREBP cleavage activity 1) (SCA-1) [Cleaved into: Caspase-3 subunit p17; Caspase-3 subunit p12]	CASP3 CPP32	Homo sapiens (Human)	277	CTD	;CTD						;CTD
3952	LEP	P41159	LEP_HUMAN	reviewed	Leptin (Obese protein) (Obesity factor)	LEP OB OBS	Homo sapiens (Human)	167	CTD	;CTD						;CTD
5595	MAPK3	P27361	MK03_HUMAN	reviewed	Mitogen-activated protein kinase 3 (MAP kinase 3) (MAPK 3) (EC 2.7.11.24) (ERT2) (Extracellular signal-regulated kinase 1) (ERK-1) (Insulin-stimulated MAP2 kinase) (MAP kinase isoform p44) (p44-MAPK) (Microtubule-associated protein 2 kinase) (p44-ERK1)	MAPK3 ERK1 PRKM3	Homo sapiens (Human)	379	CTD	;CTD						;CTD
2353	FOS	P01100	FOS_HUMAN	reviewed	Proto-oncogene c-Fos (Cellular oncogene fos) (G0/G1 switch regulatory protein 7)	FOS G0S7	Homo sapiens (Human)	380	CTD	;CTD						;CTD
5594	MAPK1	P28482	MK01_HUMAN	reviewed	Mitogen-activated protein kinase 1 (MAP kinase 1) (MAPK 1) (EC 2.7.11.24) (ERT1) (Extracellular signal-regulated kinase 2) (ERK-2) (MAP kinase isoform p42) (p42-MAPK) (Mitogen-activated protein kinase 2) (MAP kinase 2) (MAPK 2)	MAPK1 ERK2 PRKM1 PRKM2	Homo sapiens (Human)	360	CTD	;CTD						;CTD
207	AKT1	P31749	AKT1_HUMAN	reviewed	RAC-alpha serine/threonine-protein kinase (EC 2.7.11.1) (Protein kinase B) (PKB) (Protein kinase B alpha) (PKB alpha) (Proto-oncogene c-Akt) (RAC-PK-alpha)	AKT1 PKB RAC	Homo sapiens (Human)	480	CTD	;CTD						;CTD
5970	RELA	Q04206	TF65_HUMAN	reviewed	Transcription factor p65 (Nuclear factor NF-kappa-B p65 subunit) (Nuclear factor of kappa light polypeptide gene enhancer in B-cells 3)	RELA NFKB3	Homo sapiens (Human)	551	CTD	;CTD						;CTD
596	BCL2	P10415	BCL2_HUMAN	reviewed	Apoptosis regulator Bcl-2	BCL2	Homo sapiens (Human)	239	CTD	;CTD						;CTD
581	BAX	Q07812	BAX_HUMAN	reviewed	Apoptosis regulator BAX (Bcl-2-like protein 4) (Bcl2-L-4)	BAX BCL2L4	Homo sapiens (Human)	192	CTD	;CTD						;CTD
7412	VCAM1	P19320	VCAM1_HUMAN	reviewed	Vascular cell adhesion protein 1 (V-CAM 1) (VCAM-1) (INCAM-100) (CD antigen CD106)	VCAM1	Homo sapiens (Human)	739	CTD	;CTD						;CTD
653361	NCF1	P14598	NCF1_HUMAN	reviewed	Neutrophil cytosol factor 1 (NCF-1) (47 kDa autosomal chronic granulomatous disease protein) (47 kDa neutrophil oxidase factor) (NCF-47K) (Neutrophil NADPH oxidase factor 1) (Nox organizer 2) (Nox-organizing protein 2) (SH3 and PX domain-containing protein 1A) (p47-phox)	NCF1 NOXO2 SH3PXD1A	Homo sapiens (Human)	390	CTD	;CTD						;CTD
627	BDNF	P23560	BDNF_HUMAN	reviewed	Brain-derived neurotrophic factor (BDNF) (Abrineurin)	BDNF	Homo sapiens (Human)	247	CTD	;CTD						;CTD
6348	CCL3	P10147	CCL3_HUMAN	reviewed	C-C motif chemokine 3 (G0/G1 switch regulatory protein 19-1) (Macrophage inflammatory protein 1-alpha) (MIP-1-alpha) (PAT 464.1) (SIS-beta) (Small-inducible cytokine A3) (Tonsillar lymphocyte LD78 alpha protein) [Cleaved into: MIP-1-alpha(4-69) (LD78-alpha(4-69))]	CCL3 G0S19-1 MIP1A SCYA3	Homo sapiens (Human)	92	CTD	;CTD						;CTD
1277	COL1A1	P02452	CO1A1_HUMAN	reviewed	Collagen alpha-1(I) chain (Alpha-1 type I collagen)	COL1A1	Homo sapiens (Human)	1464	CTD	;CTD						;CTD
7157	TP53	P04637	P53_HUMAN	reviewed	Cellular tumor antigen p53 (Antigen NY-CO-13) (Phosphoprotein p53) (Tumor suppressor p53)	TP53 P53	Homo sapiens (Human)	393	CTD	;CTD						;CTD
7450	VWF	P04275	VWF_HUMAN	reviewed	von Willebrand factor (vWF) [Cleaved into: von Willebrand antigen 2 (von Willebrand antigen II)]	VWF F8VWF	Homo sapiens (Human)	2813	GeneCards	;GeneCards							;GeneCards
