# Supplementary material for: A network pharmacology approach to reveal the protective mechanism of Salvia miltiorrhiza-Dalbergia odorifera coupled-herbs on coronary heart disease
Source: Sci Rep. 2019 Dec 18;9:19343. doi: 10.1038/s41598-019-56050-5 (PMC6920415; doi:10.1038/s41598-019-56050-5)
Supplement: Supplementary file 7 — Supplementary Table S6 [file 41598_2019_56050_MOESM7_ESM.xlsx]

## Sheet: all targets
Supplementary Table S6. Network centrality analysis and evaluation
Entry name	Uniprot ID	Gene name	Degree(DC)	Eigenvector(EC)	LAC	Betweenness(BC)	Closeness(CC)	Network(NC)
NTRK1_HUMAN	P04629	NTRK1	1280	0.147611	38.4188	1386805	0.263944	593.498
P53_HUMAN	P04637	TP53	936	0.108742	34.4487	1194698	0.258851	401.338
A4_HUMAN	P05067	APP	826	0.0695668	17.2942	1.15115e+06	0.257839	234.25
CUL3_HUMAN	Q13618	CUL3	777	0.120439	42.3539	396668	0.254997	319.511
ESR1_HUMAN	P03372	ESR1	747	0.0987988	34.0763	689812	0.256424	290.515
EGFR_HUMAN	P00533	EGFR	709	0.0690068	24.3949	680408	0.256171	238.628
FINC_HUMAN	P02751	FN1	690	0.101875	34.1609	576490	0.253404	253.369
XPO1_HUMAN	O14980	XPO1	682	0.0781692	24.6862	499453	0.25459	206.108
UBC_HUMAN	P0CG48	UBC	631	0.0836638	33.6418	435129	0.254577	224.299
MCM2_HUMAN	P49736	MCM2	629	0.100826	38.4388	313139	0.252835	224.704
MYC_HUMAN	P01106	MYC	588	0.0615644	19.3537	530391	0.252564	154.636
CDK2_HUMAN	P24941	CDK2	580	0.0907806	34.6155	275997	0.251231	191.241
HS90A_HUMAN	P07900	HSP90AA1	563	0.0768191	32.5329	401109	0.255115	195.653
CSN5_HUMAN	Q92905	COPS5	542	0.0949196	40.8303	219235	0.251563	200.064
CUL7_HUMAN	Q14999	CUL7	528	0.0914897	35.2008	113857	0.249849	163.26
RING2_HUMAN	Q99496	RNF2	502	0.074095	27.5219	168559	0.248931	142.673
SIR7_HUMAN	Q9NRC8	SIRT7	494	0.0696043	21.587	145817	0.24755	112.901
GRB2_HUMAN	P62993	GRB2	480	0.0524426	24.7208	347331	0.251486	165.679
CUL1_HUMAN	Q13616	CUL1	480	0.0917569	44.6688	125393	0.249044	178.94
CAND1_HUMAN	Q86VP6	CAND1	468	0.0896612	45.9338	96022.3	0.2466	188.04
OBSL1_HUMAN	O75147	OBSL1	466	0.0792335	31.6695	92823.5	0.247055	136.359
TERA_HUMAN	P55072	VCP	451	0.0697375	30.5299	195437	0.251819	126.702
1433Z_HUMAN	P63104	YWHAZ	442	0.072259	35.6787	174759	0.251409	140.233
HS90B_HUMAN	P08238	HSP90AB1	441	0.0688313	31.3356	188812	0.251973	130.994
NPM_HUMAN	P06748	NPM1	439	0.0883014	48.3554	133513	0.251027	171.197
ITA4_HUMAN	P13612	ITGA4	437	0.0779575	32.9497	103705	0.246674	126.471
CCDC8_HUMAN	Q9H0W5	CCDC8	427	0.0680533	24.6276	123276	0.247599	96.6355
CDC5L_HUMAN	Q99459	CDC5L	419	0.0660878	31.0979	119449	0.245731	120.19
VCAM1_HUMAN	P19320	VCAM1	414	0.0763936	31.6667	77202.8	0.245098	112.446
TRAF6_HUMAN	Q9Y4K3	TRAF6	413	0.0499458	21.063	179763	0.248931	99.8823
FBX6_HUMAN	Q9NRD1	FBXO6	408	0.0595274	19.7966	178014	0.244965	81.3682
SNW1_HUMAN	Q13573	SNW1	400	0.0617425	29.945	110911	0.247426	113.112
EP300_HUMAN	Q09472	EP300	397	0.0468122	28.2594	175985	0.249987	132.427
HNRPU_HUMAN	Q00839	HNRNPU	397	0.0837355	50.8791	92489.2	0.247984	164.859
RFA1_HUMAN	P27694	RPA1	393	0.0632904	29.8193	107977	0.24692	119.546
EWS_HUMAN	Q01844	EWSR1	392	0.056898	23.9694	184403	0.248856	97.9905
HDAC1_HUMAN	Q13547	HDAC1	391	0.0403482	27.1969	164719	0.24692	146.08
BRCA1_HUMAN	P38398	BRCA1	387	0.0496249	24.9018	164444	0.249697	100.455
ROA1_HUMAN	P09651	HNRNPA1	380	0.0746632	42.8316	117293	0.248731	140.057
HUWE1_HUMAN	Q7Z6Z7	HUWE1	377	0.0691295	32.931	85215.1	0.247946	100.995
EED_HUMAN	O75530	EED	374	0.0633754	29.7914	76394	0.243076	107.077
RFA2_HUMAN	P15927	RPA2	363	0.0577675	24.1295	91433.4	0.247191	89.8345
VHL_HUMAN	P40337	VHL	362	0.0530743	20.9116	163232	0.247463	78.5148
UBC9_HUMAN	P63279	UBE2I	360	0.0421409	21.2472	140549	0.247711	92.9223
MDM2_HUMAN	Q00987	MDM2	357	0.052401	24.9244	121860	0.248207	89.0296
ANDR_HUMAN	P10275	AR	339	0.0355743	20.9587	203603	0.247636	96.1457
SRC_HUMAN	P12931	SRC	338	0.0332479	22.497	177931	0.249408	109.596
AKT1_HUMAN	P31749	AKT1	336	0.0354485	17.9167	253720	0.247797	81.2386
BIP_HUMAN	P11021	HSPA5	329	0.0646203	36.6079	90508.4	0.249333	93.0242
CTNB1_HUMAN	P35222	CTNNB1	328	0.0437973	21.5305	161034	0.249446	78.1669
PRKN_HUMAN	O60260	PRKN	326	0.0525139	25.0245	77731	0.245548	76.199
1433T_HUMAN	P27348	YWHAQ	323	0.0514712	25.9319	88113.9	0.247179	80.9631
EF1A1_HUMAN	P68104	EEF1A1	321	0.0654443	36.0561	91102.1	0.247525	87.1683
HSP7C_HUMAN	P11142	HSPA8	320	0.0621533	35.4281	95168.1	0.250076	88.3131
H31_HUMAN	P68431	HIST1H3A	319	0.044223	21.9279	76056.1	0.242243	82.203
RFA3_HUMAN	P35244	RPA3	317	0.0520258	24.0315	49568.7	0.242469	77.3518
HDAC5_HUMAN	Q9UQL6	HDAC5	317	0.0580944	26.7918	56410	0.244505	71.3262
CUL2_HUMAN	Q13617	CUL2	309	0.0634343	33.3172	49064.4	0.243411	82.5021
MK01_HUMAN	P28482	MAPK1	308	0.0298753	16.6104	193306	0.248232	79.5056
U2AF2_HUMAN	P26368	U2AF2	297	0.0598858	37.3805	40276.1	0.243506	89.36
NEMO_HUMAN	Q9Y6K9	IKBKG	295	0.0412306	21.7119	95161.5	0.246256	66.5408
1433G_HUMAN	P61981	YWHAG	292	0.0460272	26.0342	71771.7	0.247636	77.9235
SMAD2_HUMAN	Q15796	SMAD2	290	0.0315735	16.1448	121676	0.24578	60.9584
IKKE_HUMAN	Q14164	IKBKE	289	0.040043	15.6817	62744	0.241628	51.0817
PAN2_HUMAN	Q504Q3	PAN2	282	0.0553057	27.3936	35693.4	0.239489	63.5645
SMAD3_HUMAN	P84022	SMAD3	282	0.0330009	21.0177	110123	0.247921	71.1917
CUL5_HUMAN	Q93034	CUL5	281	0.0596579	35.331	41829.6	0.241628	81.8537
1433E_HUMAN	P62258	YWHAE	280	0.0457124	24.9643	72962.4	0.246883	68.9389
CBP_HUMAN	Q92793	CREBBP	279	0.0293865	24.319	88904.8	0.245536	87.674
SMUF1_HUMAN	Q9HCE7	SMURF1	278	0.0471375	20.6331	56423.7	0.244408	52.8074
ARRB2_HUMAN	P32121	ARRB2	276	0.0524467	24.5652	56613	0.244143	56.4419
STAU1_HUMAN	O95793	STAU1	274	0.0582092	31.8321	28430.3	0.243016	69.6468
STAT3_HUMAN	P40763	STAT3	272	0.0241452	14.989	230907	0.245122	69.9288
TF65_HUMAN	Q04206	RELA	269	0.0342721	21.4944	98827.8	0.246563	63.4476
FUS_HUMAN	P35637	FUS	269	0.0576882	34.6431	52584.2	0.245183	71.236
HSPB1_HUMAN	P04792	HSPB1	265	0.0427272	21.834	85166.1	0.246674	56.1013
SUZ12_HUMAN	Q15022	SUZ12	262	0.0389721	20.3244	36310.1	0.239686	55.829
HDAC2_HUMAN	Q92769	HDAC2	261	0.0323577	23.6207	67490.5	0.242778	83.0559
TADBP_HUMAN	Q13148	TARDBP	258	0.0605214	41.9264	26960.9	0.241959	84.9289
MK03_HUMAN	P27361	MAPK3	256	0.021753	11.5547	152734	0.244952	56.6648
BAG3_HUMAN	O95817	BAG3	255	0.0288516	12.9412	89566.9	0.241534	41.3456
ABL1_HUMAN	P00519	ABL1	254	0.0326826	20.7677	104138	0.246772	70.1479
RS27A_HUMAN	P62979	RPS27A	251	0.0466256	28.4622	62892	0.246895	61.0894
HSP74_HUMAN	P34932	HSPA4	251	0.0407685	21.5418	74268	0.247649	48.2238
BMI1_HUMAN	P35226	BMI1	250	0.0328218	14.984	50911.1	0.239837	44.4389
CLH1_HUMAN	Q00610	CLTC	244	0.0426162	24.0533	72448.2	0.246109	60.1097
FYN_HUMAN	P06241	FYN	244	0.019377	16.1393	104097	0.239919	71.1443
CRK_HUMAN	P46108	CRK	243	0.027242	15.8642	82638.1	0.243698	53.671
RL10_HUMAN	P27635	RPL10	242	0.0523152	44.1281	26155.6	0.239061	90.7336
ACTB_HUMAN	P60709	ACTB	242	0.0432732	24.0702	74686.8	0.247302	50.5115
UBL4A_HUMAN	P11441	UBL4A	241	0.0504037	31.1992	34122.1	0.239686	60.3851
1433B_HUMAN	P31946	YWHAB	241	0.0321446	19.4108	60242.5	0.245001	54.5604
FBW1B_HUMAN	Q9UKB1	FBXW11	240	0.0325561	15.4708	58065.9	0.242314	44.0248
JUN_HUMAN	P05412	JUN	240	0.0271231	21.8667	84483.3	0.244264	70.4305
CUL4B_HUMAN	Q13620	CUL4B	239	0.0531006	32.9874	29193.2	0.24383	65.9386
TBB5_HUMAN	P07437	TUBB	237	0.0492229	27.8397	50025.9	0.247723	51.5553
EZH2_HUMAN	Q15910	EZH2	234	0.0328025	17.0085	54977	0.241052	44.3415
MYH9_HUMAN	P35579	MYH9	234	0.0386691	26.3632	50668.4	0.245292	65.9483
FBW1A_HUMAN	Q9Y297	BTRC	228	0.0297918	17.2939	59059.5	0.243172	44.7107
SRPK2_HUMAN	P78362	SRPK2	227	0.0295079	15.7577	60080.2	0.240163	43.2611
FLNA_HUMAN	P21333	FLNA	226	0.0384422	26.3407	69022.4	0.246183	61.5124
AURKA_HUMAN	O14965	AURKA	225	0.0370777	18.1022	65078.6	0.243674	41.174
GSK3B_HUMAN	P49841	GSK3B	225	0.0271171	14.8133	67707	0.245037	39.3713
XRCC6_HUMAN	P12956	XRCC6	222	0.0397923	22.1081	55847.9	0.24528	46.9405
ILF3_HUMAN	Q12906	ILF3	220	0.0542852	39.4136	29876.5	0.241676	64.9996
CDN1A_HUMAN	P38936	CDKN1A	219	0.032693	18.5525	55194.7	0.244469	43.6382
PCNA_HUMAN	P12004	PCNA	219	0.0352913	20.8539	44990.8	0.243136	50.3208
RB_HUMAN	P06400	RB1	218	0.0255596	19.2202	60320	0.243614	50.1397
HNRPK_HUMAN	P61978	HNRNPK	218	0.0517512	36.5963	34415.2	0.245975	60.7788
CDK1_HUMAN	P06493	CDK1	218	0.0327128	19.078	56235.9	0.244989	47.3138
PRKDC_HUMAN	P78527	PRKDC	217	0.042901	24.9171	41789.4	0.246772	45.7341
PP1A_HUMAN	P62136	PPP1CA	217	0.0350813	20.4839	74340.6	0.245987	46.5972
HNRPM_HUMAN	P52272	HNRNPM	217	0.0546599	40.1567	21094.4	0.243554	64.7281
SP1_HUMAN	P08047	SP1	216	0.0275607	21.3287	59739.9	0.243902	52.1514
UBP7_HUMAN	Q93009	USP7	214	0.0304462	16.1168	52338.8	0.24222	39.6377
P85A_HUMAN	P27986	PIK3R1	213	0.0212138	20.7793	67260.6	0.241829	66.1699
DHX9_HUMAN	Q08211	DHX9	211	0.0525487	38.3886	17700	0.243411	63.0895
TERF1_HUMAN	P54274	TERF1	211	0.0254657	12.4313	47696.1	0.238946	34.1867
FOS_HUMAN	P01100	FOS	211	0.017666	10.4502	155212	0.239281	46.9486
SHC1_HUMAN	P29353	SHC1	211	0.0294314	22.8104	38581.1	0.243291	56.8799
SOX2_HUMAN	P48431	SOX2	209	0.0203362	10.3684	47485.9	0.235939	31.2908
VIME_HUMAN	P08670	VIM	208	0.034374	16.9856	48012.4	0.245317	34.3629
CHIP_HUMAN	Q9UNE7	STUB1	208	0.0280115	19.3077	59975.7	0.24556	43.5752
NUCL_HUMAN	P19338	NCL	208	0.0539306	36.9375	19956.7	0.245207	54.5048
1433S_HUMAN	P31947	SFN	207	0.0343905	18.3575	41346	0.240513	39.2393
RS2_HUMAN	P15880	RPS2	206	0.0572878	58.1117	22838	0.241099	87.5014
PARP1_HUMAN	P09874	PARP1	206	0.037449	23.8204	43303.9	0.244505	47.1827
IF16_HUMAN	Q16666	IFI16	206	0.0223545	8.88835	38831	0.237844	28.3404
CBL_HUMAN	P22681	CBL	206	0.0254072	22.6117	47103.4	0.241216	59.3364
IQGA1_HUMAN	P46940	IQGAP1	204	0.0350713	25.2255	41691.7	0.244904	53.6292
ILK_HUMAN	Q13418	ILK	204	0.0289624	13.4216	38986.7	0.240058	30.8221
LRRK2_HUMAN	Q5S007	LRRK2	204	0.0294106	15.2794	36216.4	0.238027	32.0897
RS8_HUMAN	P62241	RPS8	203	0.0596045	62.8177	11599.2	0.240782	95.8457
RS3_HUMAN	P23396	RPS3	203	0.0609912	63.3498	9467.42	0.243148	91.123
PSA3_HUMAN	P25788	PSMA3	203	0.0338162	27.7931	35128	0.240841	54.985
H4_HUMAN	P62805	HIST1H4A	203	0.0352054	19.6601	40442.4	0.242718	46.4225
ILF2_HUMAN	Q12905	ILF2	203	0.0512455	39.3892	18557.1	0.239907	64.7129
CSN6_HUMAN	Q7L5N1	COPS6	203	0.037346	23.8867	42542.4	0.240712	49.5618
NEDD8_HUMAN	Q15843	NEDD8	202	0.0448291	31.0297	17136.3	0.239791	51.8867
RL6_HUMAN	Q02878	RPL6	202	0.0587421	62.7723	12570.9	0.240466	95.4424
DDX5_HUMAN	P17844	DDX5	201	0.0486754	33.3433	22554.4	0.24465	51.2896
HNRPD_HUMAN	Q14103	HNRNPD	200	0.0418671	27.11	43752.6	0.242957	48.4059
1B42_HUMAN	P30480	HLA-B	200	0.025554	8.635	18748.2	0.233325	20.3947
HNRPQ_HUMAN	O60506	SYNCRIP	200	0.0433017	26.395	35258.3	0.242576	46.466
CDC37_HUMAN	Q16543	CDC37	200	0.0295314	18.135	52076.8	0.243004	44.6976
PML_HUMAN	P29590	PML	199	0.0264568	20.0352	50586.1	0.244505	44.6934
PABP1_HUMAN	P11940	PABPC1	198	0.051616	38.5505	17011.1	0.242766	57.4435
RPB1_HUMAN	P24928	POLR2A	198	0.0311802	20.7424	40038.8	0.24131	49.811
CUL4A_HUMAN	Q13619	CUL4A	197	0.039555	26.5533	22903.4	0.240163	50.4262
GCR_HUMAN	P04150	NR3C1	196	0.0230663	16.2653	58153.7	0.242314	40.3496
NFKB1_HUMAN	P19838	NFKB1	196	0.0301456	20.699	44700.5	0.241794	41.9879
CRCM_HUMAN	P23508	MCC	196	0.0227604	7.72449	30659	0.236921	19.4649
MED4_HUMAN	Q9NPJ6	MED4	196	0.0156667	9.38265	41760.5	0.233645	33.0747
BAG6_HUMAN	P46379	BAG6	195	0.0196148	9.8718	72125.1	0.239895	29.2419
IF4A3_HUMAN	P38919	EIF4A3	195	0.0462456	36.0923	12988.4	0.238428	58.9406
DDB1_HUMAN	Q16531	DDB1	193	0.0330218	19.3368	33551.9	0.242445	41.9909
PO5F1_HUMAN	Q01860	POU5F1	193	0.0219116	8.92746	36381.7	0.234031	24.3413
HS71B_HUMAN	P0DMV9	HSPA1B	193	0.0414483	24.2073	28107.9	0.245828	37.6475
HDAC6_HUMAN	Q9UBN7	HDAC6	193	0.0296234	16.886	40811.7	0.242897	31.4956
MK14_HUMAN	Q16539	MAPK14	193	0.0205009	12.544	83583.9	0.242077	43.3788
BARD1_HUMAN	Q99728	BARD1	193	0.0245414	13.4663	30825.4	0.238577	31.0379
ARRB1_HUMAN	P49407	ARRB1	192	0.032778	16.5469	36651	0.242504	30.9706
TIF1B_HUMAN	Q13263	TRIM28	191	0.0383067	21.6649	40315.6	0.244059	40.8465
XRCC5_HUMAN	P13010	XRCC5	191	0.0357953	21.8063	31776.7	0.242611	41.7734
RACK1_HUMAN	P63244	RACK1	190	0.0417413	26.6684	39502.8	0.24371	42.6545
RUVB2_HUMAN	Q9Y230	RUVBL2	189	0.0392972	24.2646	29467.7	0.244674	41.7846
CP250_HUMAN	Q9BV73	CEP250	189	0.0401035	23.9418	20647.2	0.235244	36.6551
RS3A_HUMAN	P61247	RPS3A	188	0.0579205	63.1649	14655.6	0.24222	84.4399
ATF2_HUMAN	P15336	ATF2	187	0.0229628	14.1604	42652.5	0.241017	33.9655
TRAF2_HUMAN	Q12933	TRAF2	187	0.0231795	18.1604	53659.6	0.240303	43.6657
G3P_HUMAN	P04406	GAPDH	187	0.0406805	26.3209	35486	0.246403	43.1389
ADRB2_HUMAN	P07550	ADRB2	187	0.0244192	11.5936	47302.4	0.23749	27.2444
H2AX_HUMAN	P16104	H2AFX	187	0.033409	19.5348	27208.2	0.241546	34.9267
MCM5_HUMAN	P33992	MCM5	187	0.0375512	22.2727	22972.5	0.241746	38.5488
RS4X_HUMAN	P62701	RPS4X	185	0.0578058	67.0162	7436.92	0.241193	90.256
2AAA_HUMAN	P30153	PPP2R1A	185	0.0317259	17	41507.8	0.243471	36.9276
LMNA_HUMAN	P02545	LMNA	185	0.0322725	18.6811	49232.7	0.242957	36.0578
CSK2B_HUMAN	P67870	CSNK2B	185	0.0260906	13.7784	50696	0.241865	31.9721
TBG1_HUMAN	P23258	TUBG1	184	0.0399978	28	28597.9	0.243399	43.9676
SMCA4_HUMAN	P51532	SMARCA4	184	0.0273476	21.7337	36751.8	0.241723	47.8155
PP2AA_HUMAN	P67775	PPP2CA	183	0.0286807	17.5519	41164.6	0.244553	37.5997
CSK22_HUMAN	P19784	CSNK2A2	183	0.0217507	9.70492	64460.4	0.240186	24.7191
SRRM2_HUMAN	Q9UQ35	SRRM2	183	0.0408547	29.7705	18488.5	0.240151	46.7087
GRP75_HUMAN	P38646	HSPA9	182	0.0420126	23.2198	23259.1	0.245511	33.3869
MK08_HUMAN	P45983	MAPK8	182	0.0200472	15.044	65339.9	0.243566	39.1447
RL5_HUMAN	P46777	RPL5	182	0.0550038	65.5604	8091.2	0.240794	89.0077
KPCA_HUMAN	P17252	PRKCA	181	0.0209979	11.9006	58658.8	0.241746	30.3424
PIN1_HUMAN	Q13526	PIN1	181	0.0249423	11.8785	42612.1	0.242303	21.9058
RS6_HUMAN	P62753	RPS6	181	0.0551996	66.0663	8046.73	0.24021	88.5112
SIR1_HUMAN	Q96EB6	SIRT1	181	0.0241816	15.884	37338.7	0.242208	33.0837
TBA1A_HUMAN	Q71U36	TUBA1A	180	0.030211	17.0389	48879.4	0.244143	31.5272
CH60_HUMAN	P10809	HSPD1	180	0.0385635	22.4	46779.4	0.245438	36.2371
KDM1A_HUMAN	O60341	KDM1A	179	0.020405	14.3464	64252.6	0.240864	39.1838
ERBB2_HUMAN	P04626	ERBB2	179	0.0170998	14.8603	57111.7	0.238451	40.7773
NOP56_HUMAN	O00567	NOP56	179	0.0420694	39.1508	10655	0.233601	61.9874
NEDD4_HUMAN	P46934	NEDD4	179	0.0214258	11.8268	43622.7	0.239582	26.3029
SMAD4_HUMAN	Q13485	SMAD4	179	0.0196805	15.5978	51995.6	0.240443	37.9364
H31T_HUMAN	Q16695	HIST3H3	178	0.0226403	16.7921	35172.7	0.236074	43.1924
HDAC3_HUMAN	O15379	HDAC3	178	0.0238951	21.4326	32816	0.241534	46.2092
CASP3_HUMAN	P42574	CASP3	178	0.0182455	11.6124	74844.1	0.240081	36.5855
SQSTM_HUMAN	Q13501	SQSTM1	177	0.0254983	16.6271	45274.6	0.243806	34.2999
ABCE1_HUMAN	P61221	ABCE1	176	0.0250125	12.4886	37147.7	0.240105	27.4021
IMB1_HUMAN	Q14974	KPNB1	175	0.0337333	19.1714	33683	0.243183	35.8855
M3K3_HUMAN	Q99759	MAP3K3	175	0.0301882	19.4	19736	0.239107	32.883
RLA0_HUMAN	P05388	RPLP0	175	0.056393	62.8686	6897.03	0.241428	79.2922
TMM17_HUMAN	Q86X19	TMEM17	173	0.00818135	3.13873	50582.6	0.226048	13.1136
PTEN_HUMAN	P60484	PTEN	173	0.0291381	15.0636	31547.9	0.239628	25.5508
WWOX_HUMAN	Q9NZC7	WWOX	173	0.0272133	12.104	20296	0.236108	21.6641
TERF2_HUMAN	Q15554	TERF2	171	0.0209097	11.1813	30308.2	0.234575	25.5813
FBRL_HUMAN	P22087	FBL	171	0.0405495	30.4094	22447.1	0.239907	47.9971
KS6B2_HUMAN	Q9UBS0	RPS6KB2	171	0.0355937	15.3977	10229.4	0.236063	21.9851
PSMD2_HUMAN	Q13200	PSMD2	171	0.0289194	26.5322	21090.7	0.239802	47.54
HD_HUMAN	P42858	HTT	171	0.0193457	11.1988	47083.5	0.240221	25.8019
RL23_HUMAN	P62829	RPL23	170	0.0482905	56.4059	15411.5	0.241334	72.7803
RL14_HUMAN	P50914	RPL14	170	0.0492967	59.9235	13218.2	0.237718	81.2861
M3K1_HUMAN	Q13233	MAP3K1	170	0.0337116	20.8529	19963	0.241723	31.874
TNR1A_HUMAN	P19438	TNFRSF1A	169	0.022183	17.4142	32739.5	0.238107	35.9145
RUVB1_HUMAN	Q9Y265	RUVBL1	169	0.0338563	21.8166	22067.8	0.242897	35.0777
UB2D1_HUMAN	P51668	UBE2D1	168	0.019643	12.7381	34931.5	0.237285	30.1384
RSSA_HUMAN	P08865	RPSA	168	0.049291	53.6429	16189.9	0.238992	68.8952
PP1G_HUMAN	P36873	PPP1CC	167	0.0272309	16.1976	39323.9	0.242969	29.9041
RL13_HUMAN	P26373	RPL13	167	0.0496048	55.3772	9739.72	0.241228	70.199
DCNL1_HUMAN	Q96GG9	DCUN1D1	166	0.0350902	24.2289	17477	0.237935	39.0422
RAD21_HUMAN	O60216	RAD21	166	0.0335876	18.6867	24046.3	0.23577	28.32
KAT5_HUMAN	Q92993	KAT5	166	0.022926	17.4578	41422.7	0.242208	37.0771
RS16_HUMAN	P62249	RPS16	166	0.0523229	66.4157	5910.99	0.240817	81.9727
OTUB1_HUMAN	Q96FW1	OTUB1	166	0.0245554	12.1205	26981	0.240595	22.9956
PAXI_HUMAN	P49023	PXN	166	0.0293232	19.7711	24984.9	0.238221	34.0729
HECW2_HUMAN	Q9P2P5	HECW2	165	0.0127411	5.13939	34602	0.230501	16.3404
PAXI1_HUMAN	Q6ZW49	PAXIP1	165	0.0213761	9.58788	28997.2	0.237638	19.957
SIN3A_HUMAN	Q96ST3	SIN3A	165	0.0190474	16.9939	27838.5	0.238462	38.4328
RL4_HUMAN	P36578	RPL4	165	0.0526768	66.703	4618.92	0.240163	81.6661
KAT2B_HUMAN	Q92831	KAT2B	164	0.0193419	16.3963	29010.9	0.237866	35.4998
YBOX1_HUMAN	P67809	YBX1	164	0.0400206	27.9451	17898.8	0.243722	39.1397
NOTC1_HUMAN	P46531	NOTCH1	164	0.0196433	11.6402	36208.3	0.239524	25.949
PLK1_HUMAN	P53350	PLK1	163	0.0227851	14.0061	39775.2	0.241959	28.4173
CASP8_HUMAN	Q14790	CASP8	163	0.0159894	13.2761	60930.2	0.239907	37.7325
TCPG_HUMAN	P49368	CCT3	162	0.0330439	23.2901	18746.7	0.242814	37.5904
KAPCA_HUMAN	P17612	PRKACA	162	0.0183339	8.31481	56669.5	0.240806	17.996
CD81_HUMAN	P60033	CD81	162	0.0342068	22.716	14296.3	0.232405	33.8862
RL7_HUMAN	P18124	RPL7	162	0.0540046	68.8642	7309.98	0.239408	82.5605
PP1B_HUMAN	P62140	PPP1CB	161	0.0225252	17.8634	20104.2	0.237012	35.3827
RS14_HUMAN	P62263	RPS14	161	0.0507772	62.1677	5447.24	0.239802	74.0516
SUMO2_HUMAN	P61956	SUMO2	161	0.023706	14.4534	27588.7	0.237001	28.627
EF2_HUMAN	P13639	EEF2	160	0.0404441	29.4625	16133	0.242018	38.7434
HNRPR_HUMAN	O43390	HNRNPR	160	0.0425867	36.0187	11521.5	0.241463	47.9637
RL23A_HUMAN	P62750	RPL23A	159	0.0499285	64.4403	4670.85	0.238646	78.4186
STAT1_HUMAN	P42224	STAT1	159	0.0196639	14.2138	47022.9	0.24131	31.3612
ROA2_HUMAN	P22626	HNRNPA2B1	158	0.041915	31.5823	12961.3	0.242184	41.7686
RL11_HUMAN	P62913	RPL11	157	0.0501279	65.6815	6286.57	0.240326	77.3191
KPYM_HUMAN	P14618	PKM	157	0.033195	21.8025	25762.7	0.24254	32.39
HNRH1_HUMAN	P31943	HNRNPH1	157	0.0410702	30.8153	16057.8	0.241146	41.4069
RAC1_HUMAN	P63000	RAC1	156	0.0171557	9.41667	47868.1	0.23691	23.7526
RAF1_HUMAN	P04049	RAF1	156	0.0209671	16.2051	36235.8	0.240163	32.2607
CAV1_HUMAN	Q03135	CAV1	156	0.0186861	14.4487	57251.9	0.242861	30.3685
CDC42_HUMAN	P60953	CDC42	156	0.0149517	8.55769	45603.1	0.236751	23.0773
PLCG1_HUMAN	P19174	PLCG1	155	0.0145108	15.3871	29487.5	0.2353	39.9957
RS7_HUMAN	P62081	RPS7	155	0.04769	58.4581	5466.01	0.237228	69.429
IF6_HUMAN	P56537	EIF6	155	0.0294811	17.729	16214.8	0.236853	27.5915
SMN_HUMAN	Q16637	SMN1	155	0.0259321	15.4387	22884.3	0.237012	26.1381
TCPB_HUMAN	P78371	CCT2	154	0.035756	26.5455	15919.2	0.24316	38.4201
PPARG_HUMAN	P37231	PPARG	154	0.0172868	14.6234	55094	0.239826	32.6818
NCK1_HUMAN	P16333	NCK1	154	0.0105515	10.7792	29489.5	0.23049	34.0258
CDK9_HUMAN	P50750	CDK9	154	0.0252691	15.5649	24783.9	0.238738	26.6097
RS15A_HUMAN	P62244	RPS15A	153	0.04748	65.281	4009.4	0.23674	77.7943
RS19_HUMAN	P39019	RPS19	153	0.0457287	59.0719	8706	0.239038	70.6271
NFAC2_HUMAN	Q13469	NFATC2	153	0.0207293	12.6797	20488.2	0.234976	23.4272
MERL_HUMAN	P35240	NF2	152	0.0225604	9.78947	20991.7	0.233921	17.281
RL8_HUMAN	P62917	RPL8	152	0.0486476	62.4868	9975.08	0.237981	76.054
RS5_HUMAN	P46782	RPS5	151	0.0465239	58.7285	4930.44	0.236018	68.6846
NOS2_HUMAN	P35228	NOS2	151	0.0267758	17.7152	31277.2	0.232733	27.9582
DREB_HUMAN	Q16643	DBN1	150	0.0221403	22.84	16213.6	0.24	42.1059
CAZA2_HUMAN	P47755	CAPZA2	150	0.0162529	16.9333	14857.3	0.228458	36.327
RS13_HUMAN	P62277	RPS13	149	0.0478591	65.2013	3639.21	0.237878	76.7843
RS11_HUMAN	P62280	RPS11	149	0.0466453	61.302	5963.73	0.237741	70.8886
ISG15_HUMAN	P05161	ISG15	149	0.0233734	9.01342	18365.7	0.233877	14.3475
IQCB1_HUMAN	Q15051	IQCB1	149	0.0181833	7.71141	26156.3	0.232722	13.4894
IKKB_HUMAN	O14920	IKBKB	149	0.0232712	19.8859	24334.4	0.240431	32.4634
HIF1A_HUMAN	Q16665	HIF1A	149	0.0225615	16.7852	37279.8	0.242457	29.7071
CFTR_HUMAN	P13569	CFTR	149	0.0178936	9.5906	30856.9	0.234275	19.1108
SFPQ_HUMAN	P23246	SFPQ	149	0.0347207	25.7315	11925.2	0.241369	34.7038
SRPK1_HUMAN	Q96SB4	SRPK1	149	0.0250895	17.6846	32404.7	0.239965	33.5079
DDX3X_HUMAN	O00571	DDX3X	148	0.0389468	24.4527	10184.2	0.241735	32.343
RBBP4_HUMAN	Q09028	RBBP4	148	0.0256417	18.973	22695.1	0.238727	35.3999
RS9_HUMAN	P46781	RPS9	148	0.0488956	62.8784	5586.27	0.240513	72.2172
UCHL5_HUMAN	Q9Y5K5	UCHL5	148	0.0193498	19.8784	28307.5	0.236401	33.7386
RS10_HUMAN	P46783	RPS10	147	0.044452	55.6531	8616.15	0.238865	64.1307
IGSF8_HUMAN	Q969P0	IGSF8	147	0.0328517	23.9116	7982.68	0.228669	30.6058
LYN_HUMAN	P07948	LYN	147	0.0173291	13.5782	46237.5	0.240198	31.9488
MDC1_HUMAN	Q14676	MDC1	147	0.0227552	15.619	15635.6	0.235188	26.9742
SYUA_HUMAN	P37840	SNCA	146	0.0201051	13.774	25264	0.239977	23.8839
TRI27_HUMAN	P14373	TRIM27	146	0.0145103	9.33562	29909.3	0.235782	19.0878
RL18_HUMAN	Q07020	RPL18	146	0.0510309	71.0137	2535.63	0.238233	79.7132
PCBP1_HUMAN	Q15365	PCBP1	146	0.0309712	19.137	22229.1	0.242326	30.0468
AHSA1_HUMAN	O95433	AHSA1	146	0.0314768	19.0205	12745.9	0.236345	26.7202
DHX15_HUMAN	O43143	DHX15	146	0.0363139	27.3014	12255.1	0.238508	36.4127
SUMO1_HUMAN	P63165	SUMO1	146	0.0193848	15.6644	17916.2	0.237239	29.5586
FAF2_HUMAN	Q96CS3	FAF2	145	0.0187959	12.4138	23055.7	0.234797	25.8747
PRS8_HUMAN	P62195	PSMC5	145	0.0263358	28.7931	18746	0.240899	44.9372
VINC_HUMAN	P18206	VCL	145	0.0259141	17.7517	15692.2	0.237205	28.442
TBA1C_HUMAN	Q9BQE3	TUBA1C	144	0.0326718	22.5278	12893.8	0.240373	29.6615
FBXW7_HUMAN	Q969H0	FBXW7	144	0.0157924	10.7708	26723	0.234731	24.6222
FBX25_HUMAN	Q8TCJ0	FBXO25	144	0.0229613	9.82639	12097.9	0.23391	14.7332
IMA1_HUMAN	P52292	KPNA2	144	0.0279244	16.5417	25625	0.242695	25.6054
MTOR_HUMAN	P42345	MTOR	144	0.0176535	11.5556	73093.8	0.239849	31.9502
DDX17_HUMAN	Q92841	DDX17	143	0.0379487	28.4056	14172.9	0.243938	35.782
UB2D2_HUMAN	P62837	UBE2D2	143	0.0159568	13.1469	22156.4	0.233976	29.0832
HGS_HUMAN	O14964	HGS	143	0.0151457	8.66433	36638	0.238589	18.6223
CDN2A_HUMAN	P42771	CDKN2A	143	0.0246483	13.7273	28664.8	0.239872	21.3551
RL3_HUMAN	P39023	RPL3	143	0.0480882	62.6783	4692.15	0.238566	70.031
KHDR1_HUMAN	Q07666	KHDRBS1	142	0.0243222	17.2746	25735.8	0.239292	26.7873
RL24_HUMAN	P83731	RPL24	142	0.044508	61.5845	4214.29	0.236514	69.1214
SF3B1_HUMAN	O75533	SF3B1	142	0.0334057	26.7113	13483.2	0.238531	35.5227
MEPCE_HUMAN	Q7L2J0	MEPCE	142	0.0282974	16.2183	9654.85	0.233755	24.0224
MATR3_HUMAN	P43243	MATR3	142	0.0341279	28.8099	13069.3	0.237981	39.6654
RL7A_HUMAN	P62424	RPL7A	142	0.0476588	65.0704	3295.44	0.238715	72.5897
DCTN1_HUMAN	Q14203	DCTN1	141	0.0150107	8.96454	22999.5	0.235501	20.1798
IKBA_HUMAN	P25963	NFKBIA	141	0.0236968	17.4823	24310.6	0.240536	26.659
PSA1_HUMAN	P25786	PSMA1	141	0.0194231	25.3121	17797.4	0.236955	42.2245
1433F_HUMAN	Q04917	YWHAH	141	0.0215704	16.7801	27660.3	0.239895	31.1797
HDGF_HUMAN	P51858	HDGF	141	0.0259889	13.4326	8576.27	0.234408	20.0136
ACTG_HUMAN	P63261	ACTG1	140	0.0244959	17.7643	20583.9	0.239582	25.5654
ATM_HUMAN	Q13315	ATM	139	0.0179181	14.482	25340.2	0.237194	26.6052
PSMD4_HUMAN	P55036	PSMD4	139	0.0230789	27.482	14653.7	0.240501	40.7583
UBB_HUMAN	P0CG47	UBB	139	0.0241899	14.1727	24355.3	0.242303	21.1187
UB2D3_HUMAN	P61077	UBE2D3	139	0.0165844	10.482	19617.9	0.234031	21.0938
ATX1_HUMAN	P54253	ATXN1	139	0.0116786	6.99281	33860.1	0.232285	18.2236
C1QBP_HUMAN	Q07021	C1QBP	138	0.0282227	17.7971	24864.3	0.240128	27.1568
RS20_HUMAN	P60866	RPS20	138	0.043228	58.029	6181.03	0.238393	64.8013
FAK1_HUMAN	Q05397	PTK2	138	0.0154531	16.7101	40860.9	0.239779	34.074
LIMA1_HUMAN	Q9UHB6	LIMA1	138	0.0236034	23.5725	15254.7	0.239431	39.9579
DYL1_HUMAN	P63167	DYNLL1	137	0.0176759	9.70073	23381.2	0.234009	18.7593
RL31_HUMAN	P62899	RPL31	137	0.044137	63.1314	8728.54	0.23716	68.9799
APC_HUMAN	P25054	APC	137	0.01546	8.73723	30368.9	0.23502	16.8977
SKP1_HUMAN	P63208	SKP1	137	0.0235759	15.9562	27020.7	0.240233	30.0658
DAXX_HUMAN	Q9UER7	DAXX	137	0.0175199	13.1825	20336.8	0.237228	22.175
RL15_HUMAN	P61313	RPL15	136	0.0472263	69.3015	1676.59	0.234987	75.2445
RS18_HUMAN	P62269	RPS18	136	0.0432169	60.6324	6466.23	0.238347	66.9532
IKKA_HUMAN	O15111	CHUK	136	0.0235582	21.6618	16096.9	0.242564	31.9645
H2B1C_HUMAN	P62807	HIST1H2BC	136	0.0144528	4.50735	22754.5	0.232536	10.5646
GOGA2_HUMAN	Q08379	GOLGA2	136	0.0139539	5.47059	29730.9	0.235714	11.5315
SF3B3_HUMAN	Q15393	SF3B3	136	0.0318947	27.3162	10305.5	0.23674	34.8324
TBA4A_HUMAN	P68366	TUBA4A	135	0.0284902	17.1481	25339.7	0.240303	23.1329
ERBB3_HUMAN	P21860	ERBB3	135	0.0169478	13.7185	26207.7	0.232843	26.8834
RL19_HUMAN	P84098	RPL19	135	0.0461922	66.8741	2346.13	0.234875	73.0457
EIF1B_HUMAN	O60739	EIF1B	135	0.0189002	8.22963	9527.38	0.229252	12.8128
NCOR1_HUMAN	O75376	NCOR1	135	0.0167834	18.9333	15194	0.235501	31.5971
OFD1_HUMAN	O75665	OFD1	135	0.0144612	11.5852	18477.1	0.234186	23.266
HNRPC_HUMAN	P07910	HNRNPC	135	0.0359813	25.9407	15340.1	0.241581	31.0945
SH3K1_HUMAN	Q96B97	SH3KBP1	135	0.0148877	12.1185	20422.3	0.234308	23.1732
SRSF1_HUMAN	Q07955	SRSF1	135	0.03421	32.0963	10911.1	0.241334	41.7379
SPTN1_HUMAN	Q13813	SPTAN1	135	0.027209	17.3259	17349.6	0.239027	23.3193
AURKB_HUMAN	Q96GD4	AURKB	135	0.0234844	14.8963	20998.4	0.239096	26.2535
DNJA1_HUMAN	P31689	DNAJA1	134	0.0297596	19.0298	11745.5	0.240268	24.2119
PR40A_HUMAN	O75400	PRPF40A	134	0.0266512	21.2463	18075.8	0.235557	30.2932
RS25_HUMAN	P62851	RPS25	134	0.0456604	67.6791	3272.58	0.238715	74.3226
RS23_HUMAN	P62266	RPS23	134	0.0423393	64.5597	3093.04	0.2337	72.0465
RS24_HUMAN	P62847	RPS24	134	0.0436954	63.8582	2495.77	0.23402	71.1437
LGR4_HUMAN	Q9BXB1	LGR4	134	0.0187535	7.07463	13797.6	0.227848	12.6635
TOP1_HUMAN	P11387	TOP1	133	0.0320629	26.3158	17231.7	0.240478	36.1404
AAKB1_HUMAN	Q9Y478	PRKAB1	133	0.0161142	5.31579	11919.1	0.232449	10.102
ENOA_HUMAN	P06733	ENO1	132	0.027085	18.7955	18747.9	0.239535	28.6745
HNRPF_HUMAN	P52597	HNRNPF	132	0.0361056	27.3939	10748.3	0.240946	33.5083
CE128_HUMAN	Q6ZU80	CEP128	132	0.00991291	8.93182	20578.6	0.231114	20.8872
COF1_HUMAN	P23528	CFL1	132	0.0248532	18.2727	15719	0.239559	27.2671
RL9_HUMAN	P32969	RPL9	132	0.0462665	68.0455	3052.02	0.235032	73.5369
TBB4B_HUMAN	P68371	TUBB4B	131	0.0339974	20.5725	12544	0.241393	25.9702
RL22_HUMAN	P35268	RPL22	131	0.0442846	63.9466	2997.21	0.236503	68.276
RL10A_HUMAN	P62906	RPL10A	131	0.0469452	68.4046	3496.52	0.238175	73.8209
RL21_HUMAN	P46778	RPL21	131	0.044061	67.2901	3214.38	0.235917	73.3357
RL12_HUMAN	P30050	RPL12	131	0.0453276	65.9847	2940.04	0.238497	70.6221
GRK5_HUMAN	P34947	GRK5	131	0.0201355	10.1603	14449.9	0.230845	15.8963
ATPA_HUMAN	P25705	ATP5F1A	130	0.0320655	23.6846	12529.9	0.240888	31.3241
RL18A_HUMAN	Q02543	RPL18A	130	0.0416772	60.3538	3254.3	0.235043	65.4447
PRS7_HUMAN	P35998	PSMC2	130	0.0223588	30.6923	10145.3	0.236582	43.0644
ACTS_HUMAN	P68133	ACTA1	130	0.0188575	13.0846	23288.7	0.2392	21.4822
TCPA_HUMAN	P17987	TCP1	129	0.0301294	23.6202	10628.6	0.240899	32.4739
TCPZ_HUMAN	P40227	CCT6A	129	0.0283018	23.5116	12840.5	0.239756	32.9772
TCPD_HUMAN	P50991	CCT4	129	0.0299808	23.2171	9645.55	0.240911	30.7426
TBP_HUMAN	P20226	TBP	129	0.0143586	16.5039	17274.4	0.234198	36.0212
EFTU_HUMAN	P49411	TUFM	129	0.0342242	25.2946	10514.5	0.237148	30.5897
PHB_HUMAN	P35232	PHB	129	0.0271511	17.155	24511.7	0.241723	23.1388
PSA6_HUMAN	P60900	PSMA6	129	0.0234162	29.1395	10144.9	0.235917	41.5223
NONO_HUMAN	Q15233	NONO	129	0.0296933	19.4884	13649.7	0.239431	25.7934
SMAD1_HUMAN	Q15797	SMAD1	129	0.0138555	13.0853	26337.5	0.238072	24.7895
MCM7_HUMAN	P33993	MCM7	129	0.0262957	17.6667	17976.5	0.240385	27.3321
TECT3_HUMAN	Q6NUS6	TCTN3	128	0.00798861	4.82812	25057.5	0.222192	12.9402
ITCH_HUMAN	Q96J02	ITCH	128	0.0167968	13.7734	16932	0.238061	22.5403
PRS6A_HUMAN	P17980	PSMC3	128	0.0192615	24.9609	17312.8	0.237706	37.0152
ANM5_HUMAN	O14744	PRMT5	128	0.0228329	13.8125	13873.4	0.238439	20.2457
STIP1_HUMAN	P31948	STIP1	128	0.0224826	17.7031	11587.7	0.238313	26.079
CALX_HUMAN	P27824	CANX	127	0.0226587	14.6378	28302.8	0.236763	22.6782
EMD_HUMAN	P50402	EMD	127	0.0250828	15.9291	14847.6	0.239478	21.9466
AP2M1_HUMAN	Q96CW1	AP2M1	127	0.0209645	16.811	22530.3	0.237058	27.5916
ICT1_HUMAN	Q14197	MRPL58	127	0.0151095	9.07874	15803.5	0.22577	23.136
U520_HUMAN	O75643	SNRNP200	127	0.0333989	28.2362	8533.74	0.239443	34.7813
CDK4_HUMAN	P11802	CDK4	127	0.0188182	10.9291	26850.7	0.238761	18.3739
GAN_HUMAN	Q9H2C0	GAN	127	0.0243844	12.5433	14760.8	0.228775	17.8547
M3K14_HUMAN	Q99558	MAP3K14	127	0.0333196	32.0157	5716.03	0.232449	36.0008
PHB2_HUMAN	Q99623	PHB2	126	0.0220972	12.6825	17454.7	0.237912	18.45
LDHA_HUMAN	P00338	LDHA	126	0.0243379	18.5476	17069.6	0.236853	29.7866
UBE3A_HUMAN	Q05086	UBE3A	126	0.0178584	11.4206	33618.7	0.239791	19.6191
EF1D_HUMAN	P29692	EEF1D	125	0.0265874	16.352	9926.12	0.240548	20.6719
KPCD_HUMAN	Q05655	PRKCD	125	0.0173462	13.928	27264.4	0.239919	22.9531
ENPL_HUMAN	P14625	HSP90B1	125	0.0268748	18.424	24005.5	0.24097	25.7613
VAPA_HUMAN	Q9P0L0	VAPA	125	0.0153151	12.28	27298.2	0.235322	25.5368
NH2L1_HUMAN	P55769	SNU13	125	0.0293614	26.672	7797.69	0.229688	31.8239
RLA2_HUMAN	P05387	RPLP2	125	0.041408	61.472	3545.54	0.235737	65.4743
CADH1_HUMAN	P12830	CDH1	124	0.0140908	9.92742	28834.7	0.235199	22.288
RL27A_HUMAN	P46776	RPL27A	124	0.0400461	60.2903	2636.09	0.231017	65.5208
CHD3_HUMAN	Q12873	CHD3	124	0.0167399	14.9597	15924.7	0.235479	24.1251
RL37A_HUMAN	P61513	RPL37A	124	0.0376951	56.7661	3423.65	0.233844	61.2466
CRY2_HUMAN	Q49AN0	CRY2	124	0.0251371	13.879	5677.79	0.23315	18.041
TCPH_HUMAN	Q99832	CCT7	123	0.0256277	20.439	12119.3	0.241334	27.7874
PTN11_HUMAN	Q06124	PTPN11	123	0.0119891	17.9268	23082	0.234953	34.8859
HERC2_HUMAN	O95714	HERC2	123	0.0128001	8.11382	23560.6	0.232875	17.2973
SF01_HUMAN	Q15637	SF1	123	0.0209473	14.4472	14108.6	0.235076	21.1301
RL38_HUMAN	P63173	RPL38	123	0.0360188	50.3252	4296.95	0.231438	54.1246
T22D1_HUMAN	Q15714	TSC22D1	122	0.0135225	6.59836	16409.7	0.231449	12.2666
ANM1_HUMAN	Q99873	PRMT1	122	0.0248804	15.9508	17962.5	0.239234	23.261
ADT2_HUMAN	P05141	SLC25A5	122	0.0367583	30.1475	10447.6	0.240186	32.5858
SF3A1_HUMAN	Q15459	SF3A1	122	0.0269787	24.5	6819.93	0.2337	29.7652
RPN1_HUMAN	P04843	RPN1	122	0.0252719	20.3279	13708.9	0.23821	28.7273
TBK1_HUMAN	Q9UHD2	TBK1	121	0.0228652	17.4463	22750	0.240408	24.7335
EF1G_HUMAN	P26641	EEF1G	121	0.0277956	16.7521	14354.6	0.239617	21.9455
ICAM1_HUMAN	P05362	ICAM1	121	0.0297701	25.7769	8226.56	0.228132	30.0669
ECT2_HUMAN	Q9H8V3	ECT2	120	0.0151289	5.51667	16944.3	0.23586	8.83951
TRAF1_HUMAN	Q13077	TRAF1	120	0.0148647	12.4333	18947.9	0.23304	20.6025
TCPQ_HUMAN	P50990	CCT8	120	0.0288851	23.3583	8787.44	0.241723	29.3021
RHOA_HUMAN	P61586	RHOA	120	0.0122121	8.15833	24320.3	0.231492	16.7731
REL_HUMAN	Q04864	REL	120	0.0132401	8.875	24436.1	0.233755	15.8785
RS27_HUMAN	P42677	RPS27	120	0.036618	52.5	3669.22	0.233877	56.2891
ANXA2_HUMAN	P07355	ANXA2	120	0.0276675	15.95	15086.9	0.242814	20.3105
PRP8_HUMAN	Q6P2Q9	PRPF8	120	0.0313296	29.1417	8550.43	0.237878	35.3262
UBQL1_HUMAN	Q9UMX0	UBQLN1	120	0.0137716	11.0833	41344.1	0.235782	20.0128
TCPE_HUMAN	P48643	CCT5	119	0.0273754	21.2857	8305.72	0.240198	26.7857
TKT_HUMAN	P29401	TKT	119	0.0185035	19.8908	14348	0.235188	33.4521
RAB7A_HUMAN	P51149	RAB7A	119	0.0160496	11.5462	19941.5	0.233095	19.8395
NFKB2_HUMAN	Q00653	NFKB2	119	0.0268964	21.126	6945.44	0.232514	26.5782
MYO1C_HUMAN	O00159	MYO1C	119	0.0193085	16.3613	12287.4	0.236051	24.0745
RBX1_HUMAN	P62877	RBX1	118	0.0187494	15.8644	15269.7	0.237058	28.6597
EZRI_HUMAN	P15311	EZR	118	0.0179013	14.7712	17663.3	0.236955	23.2577
RL30_HUMAN	P62888	RPL30	118	0.0388586	61.1271	3032.86	0.235412	63.7053
RS26_HUMAN	P62854	RPS26	118	0.0363599	58.0424	3547.16	0.23482	62.7405
PYR1_HUMAN	P27708	CAD	118	0.0277325	23.7881	5937.33	0.239675	27.082
PSA2_HUMAN	P25787	PSMA2	118	0.0211118	33.0678	6749.96	0.235613	45.5661
P73_HUMAN	O15350	TP73	118	0.0165684	14.1356	17623.3	0.236367	28.2737
MED23_HUMAN	Q9ULK4	MED23	118	0.0114333	12.7542	20736.8	0.2321	25.3139
DYHC1_HUMAN	Q14204	DYNC1H1	117	0.0261014	15.3504	10771.4	0.239756	20.3949
ATPB_HUMAN	P06576	ATP5F1B	117	0.0270978	17.6496	16543	0.238646	22.7806
RD23A_HUMAN	P54725	RAD23A	117	0.0174169	22.7436	9064.74	0.233458	30.0821
RARA_HUMAN	P10276	RARA	117	0.0147779	15.6752	13870.6	0.235132	25.2475
LDHB_HUMAN	P07195	LDHB	117	0.0206649	17.0855	12193.1	0.234519	26.0651
LCK_HUMAN	P06239	LCK	117	0.012061	14.7607	18943.9	0.234742	28.2448
HDAC4_HUMAN	P56524	HDAC4	117	0.0149327	14.5128	16222.8	0.235928	25.0195
MMS19_HUMAN	Q96T76	MMS19	117	0.0137416	7.19658	17975.7	0.234965	14.2357
RL17_HUMAN	P18621	RPL17	116	0.0392627	60.7931	2139.9	0.23453	64.5315
RL35_HUMAN	P42766	RPL35	116	0.0367806	57.9052	3866.83	0.229571	60.9966
PTN1_HUMAN	P18031	PTPN1	116	0.0118455	8.71552	43117.9	0.236672	16.1525
RXRA_HUMAN	P19793	RXRA	116	0.0109986	14.9052	21083.6	0.230533	29.5415
SRRM1_HUMAN	Q8IYB3	SRRM1	116	0.0233619	20.8621	5286.49	0.23304	26.2825
TGFR1_HUMAN	P36897	TGFBR1	115	0.011743	11.5913	23755.4	0.232908	22.1391
LC7L2_HUMAN	Q9Y383	LUC7L2	115	0.0215804	17.4609	10938.7	0.235378	24.2175
ACTN1_HUMAN	P12814	ACTN1	115	0.0172779	12.7565	16285.3	0.236559	19.4256
CCNB1_HUMAN	P14635	CCNB1	115	0.0162241	11.4609	12341.5	0.233711	18.2791
PAK2_HUMAN	Q13177	PAK2	115	0.0155933	11.5739	13493.3	0.237262	18.0134
RAN_HUMAN	P62826	RAN	114	0.0203245	12.2719	12353.1	0.236457	17.961
RL27_HUMAN	P61353	RPL27	114	0.037637	63.1053	1874.78	0.230479	66.1356
ESR2_HUMAN	Q92731	ESR2	114	0.0130276	11.7193	18330.5	0.231926	21.4411
VDAC1_HUMAN	P21796	VDAC1	114	0.0155425	13.1754	13134.2	0.23412	20.6139
NP1L1_HUMAN	P55209	NAP1L1	114	0.0283406	19.7105	16118.8	0.238761	23.9305
HS71L_HUMAN	P34931	HSPA1L	114	0.0248015	16.3596	11287.9	0.239362	19.6734
RLA1_HUMAN	P05386	RPLP1	114	0.0331301	45.9825	3829.58	0.229528	48.4459
RBBP7_HUMAN	Q16576	RBBP7	113	0.0153599	16.7257	12185.5	0.232144	31.4908
PTBP1_HUMAN	P26599	PTBP1	113	0.0327449	29.6991	5235.69	0.238669	33.9038
ARF6_HUMAN	P62330	ARF6	113	0.0156719	7.30973	11759.1	0.232766	11.1612
PRP19_HUMAN	Q9UMS4	PRPF19	113	0.0287794	27.0088	6318.74	0.236718	31.8217
PSA5_HUMAN	P28066	PSMA5	113	0.0203064	27.469	9722.55	0.236514	37.1377
ALBU_HUMAN	P02768	ALB	113	0.010032	5.92035	38417.2	0.230608	17.4997
MARE1_HUMAN	Q15691	MAPRE1	113	0.0181151	13.8142	15713.9	0.238325	20.7722
CTBP1_HUMAN	Q13363	CTBP1	113	0.0131446	13.354	18220.7	0.236322	24.5166
MET_HUMAN	P08581	MET	113	0.00982285	14.7434	18377	0.229379	31.8469
DDX1_HUMAN	Q92499	DDX1	112	0.031314	23.9018	6197.07	0.239895	30.1015
TNFA_HUMAN	P01375	TNF	112	0.0070385	6.74107	101244	0.22578	23.4268
RBM39_HUMAN	Q14498	RBM39	112	0.0281221	23.0446	7522.85	0.238807	27.891
RL36_HUMAN	Q9Y3U8	RPL36	112	0.0365579	59.3125	1860.11	0.231883	62.3888
PRS4_HUMAN	P62191	PSMC1	112	0.0191567	26.6696	10590.5	0.235714	33.4991
PSMD1_HUMAN	Q99460	PSMD1	112	0.0225718	28.9196	7099.85	0.236299	35.6437
NFAC1_HUMAN	O95644	NFATC1	112	0.0148129	11.8929	15268.4	0.232667	18.5031
41_HUMAN	P11171	EPB41	112	0.0157975	8.125	14573.6	0.235166	11.7633
PABP4_HUMAN	Q13310	PABPC4	112	0.0311132	21.6429	5537.72	0.235872	24.5841
MSH2_HUMAN	P43246	MSH2	112	0.0188143	14.6786	15670.7	0.237296	22.4206
DDX21_HUMAN	Q9NR30	DDX21	111	0.0303417	21.5856	4871.84	0.23613	25.129
POTE1_HUMAN	Q9NUX5	POT1	111	0.0139394	8.81982	16894.8	0.228733	17.6794
PSB1_HUMAN	P20618	PSMB1	111	0.0167868	24.0901	8522.6	0.231406	31.8706
WDR5_HUMAN	P61964	WDR5	111	0.0195208	13.6667	16923.6	0.239628	23.8369
CDC20_HUMAN	Q12834	CDC20	111	0.0190294	17.1622	10599.7	0.235995	23.8541
SET_HUMAN	Q01105	SET	111	0.0202628	13.7477	14423.1	0.241146	19.7644
BCL2_HUMAN	P10415	BCL2	110	0.0122062	11.0636	37433	0.235647	25.4339
RBMX_HUMAN	P38159	RBMX	110	0.0267203	23.4909	8463.1	0.235266	29.9077
PSD11_HUMAN	O00231	PSMD11	110	0.0206546	26.2091	8760.25	0.2386	31.7625
USP9X_HUMAN	Q93008	USP9X	110	0.0188348	12.1455	10720.7	0.237592	16.1124
TS101_HUMAN	Q99816	TSG101	110	0.0146889	9.84545	22121.4	0.237239	16.162
CH10_HUMAN	P61604	HSPE1	110	0.0149601	12.5273	15986.6	0.231071	21.185
PDIA1_HUMAN	P07237	P4HB	110	0.0233558	18.1	13725.3	0.23813	23.9895
SMRC2_HUMAN	Q8TAQ2	SMARCC2	110	0.0193368	17.0273	9422.91	0.23699	24.1074
SYNPO_HUMAN	Q8N3V7	SYNPO	110	0.0117378	18.4455	6865.63	0.225718	30.8911
PRDX1_HUMAN	Q06830	PRDX1	109	0.0255934	15.7339	10019.5	0.237832	20.4235
IRAK1_HUMAN	P51617	IRAK1	109	0.0174341	15.5321	18820.4	0.236198	24.9514
MOES_HUMAN	P26038	MSN	109	0.016584	14.7523	12760.4	0.23338	21.4592
SODC_HUMAN	P00441	SOD1	109	0.0110669	11.633	12671	0.2272	21.909
M3K7_HUMAN	O43318	MAP3K7	109	0.0141921	14.3486	17931.8	0.235625	22.3892
RIF1_HUMAN	Q5UIP0	RIF1	108	0.012563	6.78704	16483.3	0.231655	12.9513
RS15_HUMAN	P62841	RPS15	108	0.0320265	49.3241	5639.3	0.230974	53.2615
ITF2_HUMAN	P15884	TCF4	108	0.010533	8.0463	22564.4	0.233755	15.859
CBX5_HUMAN	P45973	CBX5	108	0.0133165	12.2778	9784.34	0.228058	20.4596
LG3BP_HUMAN	Q08380	LGALS3BP	108	0.024634	19.2407	15969.5	0.235322	23.7654
SMCA5_HUMAN	O60264	SMARCA5	108	0.0224607	19.3796	8292.76	0.234953	24.81
E2F1_HUMAN	Q01094	E2F1	107	0.0150917	14.514	10473.6	0.234864	20.8729
QCR2_HUMAN	P22695	UQCRC2	107	0.0170209	16.0561	7217.97	0.231763	22.389
KSYK_HUMAN	P43405	SYK	107	0.0134251	18.2056	15837.9	0.2354	30.7278
GCP3_HUMAN	Q96CW5	TUBGCP3	107	0.0216093	12.8692	11228.1	0.231308	16.6193
PSMD3_HUMAN	O43242	PSMD3	107	0.0194161	27.1682	6455.41	0.232449	33.6485
U5S1_HUMAN	Q15029	EFTUD2	107	0.0285641	27.0093	5505.68	0.23639	31.0751
UB2L3_HUMAN	P68036	UBE2L3	107	0.0152543	12.5888	14684.2	0.235984	18.7515
MLH1_HUMAN	P40692	MLH1	107	0.0134649	6.96262	16602.1	0.231601	10.9838
SMRCD_HUMAN	Q9H4L7	SMARCAD1	107	0.0179441	13.1776	7714.7	0.229773	17.9458
CREB1_HUMAN	P16220	CREB1	107	0.0111043	13.2336	13937.9	0.231438	21.9532
SMC3_HUMAN	Q9UQE7	SMC3	107	0.0222237	14.0374	9051.3	0.237262	17.9135
BAG2_HUMAN	O95816	BAG2	107	0.0219139	15.8785	9617.7	0.238049	19.6483
TP53B_HUMAN	Q12888	TP53BP1	106	0.0173353	12.566	9273.74	0.236378	16.8845
RBP2_HUMAN	P49792	RANBP2	106	0.0234414	19.0189	11164.9	0.236808	23.2911
SKI_HUMAN	P12755	SKI	106	0.0205906	12.8491	7233.2	0.233866	15.5334
SKP2_HUMAN	Q13309	SKP2	106	0.0160117	15.2547	9764.47	0.234842	21.8706
ROA3_HUMAN	P51991	HNRNPA3	106	0.0325388	28.3774	4521.99	0.236967	30.8674
JAK2_HUMAN	O60674	JAK2	105	0.0121805	16.9524	24250.5	0.232919	32.4542
EPS15_HUMAN	P42566	EPS15	105	0.0175258	18.1429	9360	0.236819	26.2613
RL13A_HUMAN	P40429	RPL13A	105	0.0372317	60.0762	4278.87	0.231265	61.2894
PSME3_HUMAN	P61289	PSME3	105	0.0163952	14.6476	13016.4	0.232569	17.7641
HNRPL_HUMAN	P14866	HNRNPL	105	0.029567	25.6571	7765.55	0.237661	29.1776
TYY1_HUMAN	P25490	YY1	105	0.0171955	15.419	11405.1	0.236978	21.2882
UBXN1_HUMAN	Q04323	UBXN1	105	0.0151997	12.9238	9521.84	0.232285	19.3076
P63_HUMAN	Q9H3D4	TP63	105	0.0177149	12.1714	11938.5	0.233943	21.6816
MK06_HUMAN	Q16659	MAPK6	105	0.0112023	5.57143	16659.1	0.230265	9.79034
CHD4_HUMAN	Q14839	CHD4	105	0.0182386	17.7905	10451.3	0.233766	27.571
MCM3_HUMAN	P25205	MCM3	105	0.0223787	14.4571	8916.96	0.237058	20.3695
LRIF1_HUMAN	Q5T3J3	LRIF1	105	0.0096554	6.77143	14134.9	0.228754	12.5917
CSK21_HUMAN	P68400	CSNK2A1	105	0.0168773	7.86667	11685	0.232133	11.1246
SPTB2_HUMAN	Q01082	SPTBN1	105	0.0226896	14.9429	9072.45	0.239073	17.3353
TFE2_HUMAN	P15923	TCF3	104	0.0128982	8.23077	13020.7	0.229337	14.6523
RS12_HUMAN	P25398	RPS12	104	0.034925	58.8942	1623.81	0.233722	61.2402
PA2G4_HUMAN	Q9UQ80	PA2G4	104	0.0245612	14.8942	8298.69	0.236933	17.1545
SMRC1_HUMAN	Q92922	SMARCC1	104	0.0187644	19.7981	7532.65	0.239038	26.7547
RU17_HUMAN	P08621	SNRNP70	104	0.028228	24.1731	6323.83	0.238911	26.8258
RU2A_HUMAN	P09661	SNRPA1	104	0.0224813	20.7788	5255.68	0.231633	24.2242
TM216_HUMAN	Q9P0N5	TMEM216	103	0.00483006	2.68932	20398.7	0.221427	7.14278
TNIK_HUMAN	Q9UKE5	TNIK	103	0.0105263	6.07767	10890.5	0.228374	10.4045
PIAS1_HUMAN	O75925	PIAS1	103	0.0126248	13.534	12261	0.234253	20.1479
PSA7_HUMAN	O14818	PSMA7	103	0.0204576	31.8932	8594.92	0.238233	39.7223
PRS10_HUMAN	P62333	PSMC6	103	0.0193906	30.3689	4431.52	0.234142	36.6798
XIAP_HUMAN	P98170	XIAP	103	0.0114112	12.0874	11088.2	0.230705	17.8426
CCND1_HUMAN	P24385	CCND1	103	0.0169737	14.4854	19823.2	0.237958	21.2555
ADIP_HUMAN	Q9Y2D8	SSX2IP	103	0.0102463	10.6893	10610.6	0.231894	16.8337
H2B2E_HUMAN	Q16778	HIST2H2BE	103	0.0190897	12.3786	9315.55	0.232733	18.2601
MIC60_HUMAN	Q16891	IMMT	103	0.0161574	10.8641	12836.8	0.235177	15.2807
SIR6_HUMAN	Q8N6T7	SIRT6	103	0.0172517	7.79612	4823.09	0.232002	9.41685
SETB1_HUMAN	Q15047	SETDB1	103	0.0115092	7.69903	14497.1	0.231948	12.246
SYQ_HUMAN	P47897	QARS	103	0.0223401	16.2039	7148.33	0.236243	20.0193
TBA1B_HUMAN	P68363	TUBA1B	102	0.0208958	11.7843	9497.99	0.236967	14.6677
TRIP6_HUMAN	Q15654	TRIP6	102	0.00909283	6.08824	15481.3	0.228902	10.4167
RAB5C_HUMAN	P51148	RAB5C	102	0.0144723	11.1765	17481.5	0.232744	18.1887
PUF60_HUMAN	Q9UHX1	PUF60	102	0.0225451	18.4706	9453.21	0.234131	22.3104
UBA1_HUMAN	P22314	UBA1	102	0.018516	13.5784	9647.84	0.235356	18.2097
NCOR2_HUMAN	Q9Y618	NCOR2	102	0.0130729	17.5392	8872.93	0.233447	23.9028
AT1A1_HUMAN	P05023	ATP1A1	102	0.0172398	13.6961	9011.39	0.235961	18.2774
CALR_HUMAN	P27797	CALR	101	0.0185632	14.2475	18886.9	0.238531	19.0005
PLAK_HUMAN	P14923	JUP	101	0.0182262	11.5446	16405.8	0.236277	18.0424
ACTN4_HUMAN	O43707	ACTN4	101	0.0189155	14.0297	11065.7	0.235669	17.7853
NOP2_HUMAN	P46087	NOP2	101	0.0294232	31.6535	3260.91	0.232941	35.9726
PDIA3_HUMAN	P30101	PDIA3	101	0.0168298	10.7525	27480.3	0.237205	15.2228
SEM1_HUMAN	P60896	SEM1	101	0.01556	16.4653	8263.41	0.229347	20.8326
SIAH1_HUMAN	Q8IUQ4	SIAH1	101	0.0100997	7.54455	20900.4	0.230093	13.9346
SMD1_HUMAN	P62314	SNRPD1	101	0.0285915	28.0396	2976.6	0.234775	31.7154
LNX1_HUMAN	Q8TBB1	LNX1	101	0.00879856	5.27723	22154.4	0.231287	10.8935
DYN2_HUMAN	P50570	DNM2	101	0.0146264	8.65347	28507.9	0.236887	13.9983
ECM29_HUMAN	Q5VYK3	ECPAS	100	0.0150698	8.82	11829	0.232176	10.959
TAU_HUMAN	P10636	MAPT	100	0.0159151	13.76	11094.9	0.237901	17.276
TNR1B_HUMAN	P20333	TNFRSF1B	100	0.0169089	11.14	7011.75	0.22905	14.2175
RS21_HUMAN	P63220	RPS21	100	0.0322917	50.32	1948.14	0.230758	51.6935
UBR5_HUMAN	O95071	UBR5	100	0.0163164	11.7	8403.86	0.236266	14.8071
GOT1B_HUMAN	Q9Y3E0	GOLT1B	100	0.00613213	7.35	12070.1	0.219863	14.5435
H11_HUMAN	Q02539	HIST1H1A	100	0.0159447	9.5	7759.82	0.227691	13.1636
SMUF2_HUMAN	Q9HAU4	SMURF2	100	0.0115533	10.08	9820.75	0.230952	14.731
SMC1A_HUMAN	Q14683	SMC1A	100	0.0194799	16.36	7425.14	0.235434	21.8004
SENP3_HUMAN	Q9H4L4	SENP3	100	0.0199072	11.7	7051.21	0.235647	15.0286
RAB1A_HUMAN	P62820	RAB1A	99	0.0112918	8.80808	9529.71	0.226337	13.889
PP2AB_HUMAN	P62714	PPP2CB	99	0.01242	10.3131	11812.4	0.231666	16.4339
LEG3_HUMAN	P17931	LGALS3	99	0.0113914	6.9697	24700.3	0.233402	13.5245
RS28_HUMAN	P62857	RPS28	99	0.0307329	47.8384	2560.88	0.226804	49.9255
G3BP1_HUMAN	Q13283	G3BP1	99	0.0238397	16.9798	8920.68	0.2392	21.7319
UBP11_HUMAN	P51784	USP11	99	0.0128917	9.25253	12509.3	0.233369	15.1765
ARP2_HUMAN	P61160	ACTR2	99	0.0173484	16.1414	10347.9	0.234775	22.869
UBE2N_HUMAN	P61088	UBE2N	99	0.0141842	10.6263	14514	0.23453	16.3238
NCOA3_HUMAN	Q9Y6Q9	NCOA3	99	0.0155251	18.6364	8776.92	0.237137	23.9894
IMA5_HUMAN	P52294	KPNA1	99	0.018082	11.3333	10586.6	0.234708	14.5075
CCNA2_HUMAN	P20248	CCNA2	99	0.0123855	14.7071	16358.4	0.231168	24.8679
SC16A_HUMAN	O15027	SEC16A	99	0.0179421	12.2424	9711.26	0.233678	17.138
CPSF5_HUMAN	O43809	NUDT21	99	0.02161	13.0909	11822.4	0.236029	16.9512
SRSF2_HUMAN	Q01130	SRSF2	99	0.0215548	16.4141	6179.64	0.235221	18.7772
SRSF3_HUMAN	P84103	SRSF3	99	0.0271742	24.3131	4367.76	0.235199	27.6741
TLN1_HUMAN	Q9Y490	TLN1	98	0.0193709	12.8469	12508.9	0.235009	16.0635
TR150_HUMAN	Q9Y2W1	THRAP3	98	0.0219304	18.102	4212.6	0.236175	20.9175
KITH_HUMAN	P04183	TK1	98	0.0115211	7.13265	15318.6	0.233161	12.2326
FAF1_HUMAN	Q9UNN5	FAF1	98	0.0145947	11.6429	10719.9	0.232952	16.5991
ANLN_HUMAN	Q9NQW6	ANLN	98	0.0101749	15.2143	5591.94	0.223174	23.2907
CEP76_HUMAN	Q8TAP6	CEP76	98	0.0169051	8.31633	6545.89	0.223255	9.42236
SDCB1_HUMAN	O00560	SDCBP	98	0.00936074	6.90816	20151.2	0.229347	12.8831
SNF5_HUMAN	Q12824	SMARCB1	98	0.0145229	16.2653	10409.4	0.237069	23.7844
SP16H_HUMAN	Q9Y5B9	SUPT16H	98	0.021729	17.4592	4684	0.234308	21.5107
SUV91_HUMAN	O43463	SUV39H1	98	0.00991056	12.1735	15013.6	0.228111	20.1055
SRC8_HUMAN	Q14247	CTTN	98	0.0165933	13.8265	11594.8	0.235322	19.0605
SYEP_HUMAN	P07814	EPRS	98	0.0244106	17.2959	5675.73	0.237535	21.3044
TBB2A_HUMAN	Q13885	TUBB2A	97	0.0168452	9.7835	12395.1	0.235289	12.8853
UBQL4_HUMAN	Q9NRR5	UBQLN4	97	0.00815085	7.08247	25029.5	0.227377	14.0913
PDC6I_HUMAN	Q8WUM4	PDCD6IP	97	0.0133551	10.134	16366.7	0.234642	15.3593
P85B_HUMAN	O00459	PIK3R2	97	0.0171676	17.1443	11168.7	0.237456	22.5106
CDK8_HUMAN	P49336	CDK8	97	0.0110294	16.1959	10587	0.231579	25.7694
SAP18_HUMAN	O00422	SAP18	97	0.0154377	12.7732	6512.46	0.227743	15.9297
SPT5H_HUMAN	O00267	SUPT5H	97	0.0158885	12.6392	9804.95	0.233292	17.8961
TEBP_HUMAN	Q15185	PTGES3	96	0.0155004	11.4688	12472.7	0.234675	16.0767
RENT1_HUMAN	Q92900	UPF1	96	0.0238407	17.375	9128.64	0.23521	21.8704
ITB1_HUMAN	P05556	ITGB1	96	0.0126001	10.2917	20219.2	0.231687	17.8261
KPCZ_HUMAN	Q05513	PRKCZ	96	0.0137315	13.7083	13090.5	0.236277	18.9874
EIF3A_HUMAN	Q14152	EIF3A	96	0.0206822	16.0312	6984.67	0.231601	20.0692
MY18A_HUMAN	Q92614	MYO18A	96	0.0115485	20.4062	4657.69	0.225883	29.5624
NCBP1_HUMAN	Q09161	NCBP1	96	0.0198364	12.1562	11061.4	0.232547	15.5637
HCD2_HUMAN	Q99714	HSD17B10	96	0.0197363	16.375	9898.49	0.235311	22.1216
HDA11_HUMAN	Q96DB2	HDAC11	96	0.0112928	4.29167	5773.54	0.223013	6.06775
MPCP_HUMAN	Q00325	SLC25A3	96	0.0192472	14.0104	9165.85	0.233282	18.7936
THIO_HUMAN	P10599	TXN	95	0.0187693	11.8	13575.5	0.239084	14.346
TAD2A_HUMAN	O75478	TADA2A	95	0.01528	11.2	8003.32	0.23159	15.1528
RBM14_HUMAN	Q96PK6	RBM14	95	0.0247073	19.5368	4311.71	0.234475	21.769
RIPK3_HUMAN	Q9Y572	RIPK3	95	0.0165763	11.9895	5519.74	0.228616	14.6232
K1C18_HUMAN	P05783	KRT18	95	0.0193604	13.9053	10906.4	0.237421	17.3418
XPO2_HUMAN	P55060	CSE1L	95	0.0209996	13.6842	10166.2	0.238589	17.0397
UBP15_HUMAN	Q9Y4E8	USP15	95	0.0145138	12.6	10877.6	0.234175	18.5697
IRS1_HUMAN	P35568	IRS1	95	0.0139575	16.5368	15432.5	0.238027	23.4198
H32_HUMAN	Q71DI3	HIST2H3A	95	0.0118659	5.76842	10285.6	0.228849	9.81769
H33_HUMAN	P84243	H3F3A	95	0.0149905	10.9474	6773.02	0.229496	14.7217
MAX_HUMAN	P61244	MAX	95	0.0135603	9.62105	8945.21	0.232253	14.9395
DESP_HUMAN	P15924	DSP	94	0.0194543	11.2234	9233.13	0.234098	15.277
ELAV1_HUMAN	Q15717	ELAVL1	94	0.0262851	19.0426	4727.48	0.235995	21.2268
CDK5_HUMAN	Q00535	CDK5	94	0.0130223	11.0745	14529.5	0.237183	17.8069
HNRL1_HUMAN	Q9BUJ2	HNRNPUL1	94	0.0229519	19.0745	6453	0.234697	21.7294
XRCC3_HUMAN	O43542	XRCC3	94	0.00958244	3	12166.6	0.226898	4.87679
NR4A1_HUMAN	P22736	NR4A1	94	0.0130782	10.7872	15416.4	0.235244	14.0463
ANXA7_HUMAN	P20073	ANXA7	94	0.011322	4.19149	13956.1	0.231536	6.0317
NCK2_HUMAN	O43639	NCK2	94	0.00731594	7.84043	12116.1	0.226721	13.501
IRS4_HUMAN	O14654	IRS4	94	0.0193241	14.6064	6770.89	0.237935	17.5837
SERA_HUMAN	O43175	PHGDH	94	0.023609	14.5638	6592.33	0.237924	16.414
SAHH2_HUMAN	O43865	AHCYL1	94	0.00971717	9.25532	8454.16	0.228395	13.9757
CRKL_HUMAN	P46109	CRKL	94	0.0114162	12.5213	11750.6	0.231926	18.8364
TAB2_HUMAN	Q9NYJ8	TAB2	93	0.0190414	17.871	8102.04	0.238497	21.3526
B2CL1_HUMAN	Q07817	BCL2L1	93	0.00670258	8.15054	22650.2	0.227002	21.4296
RANB9_HUMAN	Q96S59	RANBP9	93	0.014766	9.88172	24562.7	0.238992	14.5032
EPAS1_HUMAN	Q99814	EPAS1	93	0.0116409	11.2043	10484.3	0.23185	17.5382
KAT2A_HUMAN	Q92830	KAT2A	93	0.0125324	13	8739.99	0.232383	20.7127
PSMD6_HUMAN	Q15008	PSMD6	93	0.0144867	26.6022	4176.64	0.230436	30.5217
NDRG1_HUMAN	Q92597	NDRG1	93	0.0185905	9.16129	7061.91	0.231179	10.8313
AAPK1_HUMAN	Q13131	PRKAA1	93	0.0124217	7.48387	16943.4	0.233447	12.1054
NDKB_HUMAN	P22392	NME2	93	0.0123831	9.74194	8608.95	0.22831	13.7892
NCOA1_HUMAN	Q15788	NCOA1	93	0.0124819	18.3118	6722.06	0.23327	25.687
SMCA2_HUMAN	P51531	SMARCA2	93	0.0136733	15.7742	6087.03	0.231546	20.5077
SRSF7_HUMAN	Q16629	SRSF7	93	0.0238896	23.6667	4452.57	0.233921	26.7059
STK11_HUMAN	Q15831	STK11	93	0.0101443	7.69892	18008.7	0.231752	13.5122
DVL2_HUMAN	O14641	DVL2	92	0.0116803	8.68478	11150.4	0.234475	12.1131
TECT2_HUMAN	Q96GX1	TCTN2	92	0.00539323	3.73913	12807.6	0.217554	8.10561
TBB3_HUMAN	Q13509	TUBB3	92	0.0162679	9.11956	12956	0.234653	11.2939
TAB1_HUMAN	Q15750	TAB1	92	0.016126	13.9239	13287.1	0.235737	18.019
THOC4_HUMAN	Q86V81	ALYREF	92	0.0274537	23.3587	4578.65	0.237901	26.0641
FHL2_HUMAN	Q14192	FHL2	92	0.0109948	9.8587	19861.7	0.236819	15.715
PRS6B_HUMAN	P43686	PSMC4	92	0.0178306	30.6739	2521.19	0.231731	34.5893
ZBT16_HUMAN	Q05516	ZBTB16	92	0.0117299	12.2609	14936	0.232864	16.3602
NED4L_HUMAN	Q96PU5	NEDD4L	92	0.010759	8.05435	15524.9	0.231492	12.7423
VDAC2_HUMAN	P45880	VDAC2	92	0.0144959	14.2609	8223.07	0.232296	19.7801
YAP1_HUMAN	P46937	YAP1	92	0.0124595	10.1087	10049.9	0.233128	13.29
INSR_HUMAN	P06213	INSR	92	0.0092156	13.9022	14187.6	0.231481	21.1126
TAGL2_HUMAN	P37802	TAGLN2	91	0.0155339	15.3077	8628.04	0.230931	20.8341
TPM3_HUMAN	P06753	TPM3	91	0.0180646	13.978	8089.16	0.236638	17.318
RIPK1_HUMAN	Q13546	RIPK1	91	0.0126416	18.6044	13351.5	0.230479	27.8115
LATS2_HUMAN	Q9NRM7	LATS2	91	0.0104726	10.1429	7411.81	0.229082	15.0724
PSA4_HUMAN	P25789	PSMA4	91	0.0151637	30.1099	10509.3	0.23146	36.0907
HMGB1_HUMAN	P09429	HMGB1	91	0.0129801	7.87912	21190.1	0.236085	10.5765
PAK1_HUMAN	Q13153	PAK1	91	0.0133319	11.5604	11156.9	0.237137	15.8029
BIRC2_HUMAN	Q13490	BIRC2	90	0.0110311	13.8111	7229.03	0.229135	18.5527
PIAS4_HUMAN	Q8N2W9	PIAS4	90	0.0111743	9.82222	6807.05	0.231265	12.6134
JAK1_HUMAN	P23458	JAK1	90	0.0112954	15.6222	11764.4	0.232722	26.228
PSN1_HUMAN	P49768	PSEN1	90	0.00858427	8.28889	14627.1	0.231049	14.7002
U2AF1_HUMAN	Q01081	U2AF1	90	0.0229944	24.8778	3387.73	0.230008	27.1904
AMFR_HUMAN	Q9UKV5	AMFR	90	0.0124331	14.4111	9441.88	0.228796	20.6083
ALDOA_HUMAN	P04075	ALDOA	90	0.0182427	16.5556	7671.62	0.235389	20.6871
FOXB1_HUMAN	Q99853	FOXB1	90	0.0092529	4.14444	8083.4	0.224836	6.46774
CCAR2_HUMAN	Q8N163	CCAR2	90	0.0203455	12.1889	6876.83	0.236785	14.6007
MK09_HUMAN	P45984	MAPK9	90	0.00912863	9.2	15013.6	0.233656	15.9791
MBB1A_HUMAN	Q9BQG0	MYBBP1A	90	0.0279817	25.7778	4433.06	0.23733	28.0546
SF3B2_HUMAN	Q13435	SF3B2	90	0.0213343	16.7889	5826.42	0.23549	19.1978
BTK_HUMAN	Q06187	BTK	89	0.0117148	12.1236	12772.7	0.23281	18.1282
TBB4A_HUMAN	P04350	TUBB4A	89	0.0168532	10.3708	9324.58	0.233777	12.0309
RASA1_HUMAN	P20936	RASA1	89	0.0105358	13.4944	10449.6	0.234664	17.4572
PSDE_HUMAN	O00487	PSMD14	89	0.0124472	28.9213	4770.7	0.23035	32.978
SMCE1_HUMAN	Q969G3	SMARCE1	89	0.0118183	12.3258	9121.58	0.232689	16.7678
SYIC_HUMAN	P41252	IARS	89	0.0211381	15.0449	4804.6	0.237695	17.737
TRM7_HUMAN	Q9UET6	FTSJ1	88	0.0117553	5.75	5577.53	0.228027	6.83121
RD23B_HUMAN	P54727	RAD23B	88	0.0128231	13.0795	5867.77	0.231503	15.2306
PGFRB_HUMAN	P09619	PDGFRB	88	0.00930985	15.7386	11276.2	0.230511	22.4213
K1H1_HUMAN	Q15323	KRT31	88	0.00656201	2.42045	14967.3	0.225759	4.4229
RS17_HUMAN	P08708	RPS17	88	0.0316223	47.3977	1428.75	0.233447	48.3765
KC1E_HUMAN	P49674	CSNK1E	88	0.0112356	9.09091	13345.4	0.235121	14.165
PAIRB_HUMAN	Q8NC51	SERBP1	88	0.0246043	19.5114	3864.2	0.237592	20.9488
SNUT1_HUMAN	O43290	SART1	88	0.0225828	26.8409	2425.38	0.23422	29.2381
MAGD1_HUMAN	Q9Y5V3	MAGED1	88	0.0113068	8.14773	8573.55	0.230963	11.772
NICA_HUMAN	Q92542	NCSTN	88	0.0131013	9.15909	6496.02	0.229869	11.55
ROA0_HUMAN	Q13151	HNRNPA0	88	0.0283237	28.6818	2272.97	0.234098	30.3634
ATR_HUMAN	Q13535	ATR	88	0.0125542	11.8523	13578.2	0.233436	17.5986
CACO2_HUMAN	Q13137	CALCOCO2	87	0.00873449	6.73563	15128.1	0.226638	11.5411
TOM40_HUMAN	O96008	TOMM40	87	0.00727628	5.91954	10120.9	0.221546	10.4073
TOP2A_HUMAN	P11388	TOP2A	87	0.0222315	17.7241	4859.34	0.238773	19.3961
RAGP1_HUMAN	P46060	RANGAP1	87	0.0142805	11.7471	7701.75	0.232068	14.931
RL26_HUMAN	P61254	RPL26	87	0.0274298	39.0345	1752.81	0.229326	40.072
PSB3_HUMAN	P49720	PSMB3	87	0.0141026	31	4160.3	0.231546	35.9805
CAZA1_HUMAN	P52907	CAPZA1	87	0.0195186	13.5287	5694.53	0.233018	15.5895
GTF2I_HUMAN	P78347	GTF2I	87	0.0192225	13.2184	10869.1	0.238681	15.414
SMD2_HUMAN	P62316	SNRPD2	87	0.0238742	24.954	3493.33	0.233128	27.7815
SRSF5_HUMAN	Q13243	SRSF5	87	0.0208638	19.2989	6062.16	0.233623	20.7338
E2AK2_HUMAN	P19525	EIF2AK2	86	0.0165593	12.8372	9528.01	0.235412	16.5977
EF1A2_HUMAN	Q05639	EEF1A2	86	0.02089	12.686	5887.42	0.231861	13.6143
EIF3E_HUMAN	P60228	EIF3E	86	0.0187816	15.7442	5004.11	0.232046	18.0964
PSMD7_HUMAN	P51665	PSMD7	86	0.0124133	26.4767	4315.64	0.228838	29.9166
PSB4_HUMAN	P28070	PSMB4	86	0.0129581	28.0581	4702.3	0.230791	33.2694
NOLC1_HUMAN	Q14978	NOLC1	86	0.0193626	14.8721	4095.14	0.232897	16.7608
TRRAP_HUMAN	Q9Y4A5	TRRAP	86	0.0112974	12.2093	10727.1	0.23034	22.0739
P55G_HUMAN	Q92569	PIK3R3	86	0.00758424	8.75581	17560.6	0.22923	13.7313
NINL_HUMAN	Q9Y2I6	NINL	86	0.00841653	5.62791	10099	0.226482	8.46682
FOXL1_HUMAN	Q12952	FOXL1	86	0.0067671	2.09302	5737.26	0.218196	3.56653
PDLI7_HUMAN	Q9NR12	PDLIM7	86	0.0132461	11.1744	6868.96	0.233623	13.9461
MTR1A_HUMAN	P48039	MTNR1A	86	0.0122581	8.09302	12157.9	0.229156	11.879
MTA2_HUMAN	O94776	MTA2	86	0.0143871	15.186	8256.79	0.233249	22.5989
MP2K1_HUMAN	Q02750	MAP2K1	86	0.0109015	10.5698	12314.1	0.23402	16.0698
SSRP1_HUMAN	Q08945	SSRP1	86	0.0178621	13.0581	4714.1	0.231807	14.9411
DDX24_HUMAN	Q9GZR7	DDX24	85	0.0199956	19.2	5594.47	0.232057	22.4716
TNR6_HUMAN	P25445	FAS	85	0.00786658	9.28235	18523.3	0.228955	13.6094
RAE1L_HUMAN	P78406	RAE1	85	0.0142132	8.96471	7095.44	0.23258	11.6026
PLEC_HUMAN	Q15149	PLEC	85	0.0201399	13.9882	5248.93	0.23639	15.4202
EIF3I_HUMAN	Q13347	EIF3I	85	0.0173109	12.4706	5069.4	0.231807	15.3407
PSB5_HUMAN	P28074	PSMB5	85	0.0147094	28.2588	3706.51	0.232068	32.0338
VDR_HUMAN	P11473	VDR	85	0.00952457	13.9882	9288.02	0.230866	19.2018
GDIR1_HUMAN	P52565	ARHGDIA	85	0.0132997	10.9176	9659.21	0.232373	14.5319
FZR1_HUMAN	Q9UM11	FZR1	85	0.00949554	8.01177	10963.1	0.228469	12.445
CLUS_HUMAN	P10909	CLU	85	0.0123446	8.24706	36684.4	0.237855	12.7296
YES_HUMAN	P07947	YES1	85	0.0110471	9.18824	12156.6	0.231774	12.661
MLP3B_HUMAN	Q9GZQ8	MAP1LC3B	85	0.00892677	6	10320.1	0.229039	9.70875
HNRH2_HUMAN	P55795	HNRNPH2	85	0.0236507	24.7529	4924.54	0.232875	27.9384
CHK2_HUMAN	O96017	CHEK2	85	0.0111057	9.49412	14036.3	0.233216	13.6448
M3K5_HUMAN	Q99683	MAP3K5	85	0.0121523	11.4824	8586.69	0.231233	15.9067
SMRD1_HUMAN	Q96GM5	SMARCD1	85	0.011355	11.1059	12613.7	0.234308	16.2498
MED20_HUMAN	Q9H944	MED20	85	0.00766357	8.47059	7578.27	0.224571	13.0953
RNF11_HUMAN	Q9Y3C5	RNF11	85	0.0105486	12.8588	5952	0.22989	16.3371
SRPRB_HUMAN	Q9Y5M8	SRPRB	85	0.0099481	5.23529	19873.6	0.227775	9.20872
TGM2_HUMAN	P21980	TGM2	84	0.0134399	10.4405	13395	0.237421	13.797
TE2IP_HUMAN	Q9NYB0	TERF2IP	84	0.0088272	7.5119	17713.7	0.227148	13.6893
RSMB_HUMAN	P14678	SNRPB	84	0.0175603	14.3095	6299.12	0.227806	17.3262
ERG_HUMAN	P11308	ERG	84	0.0197802	13.7262	2874.72	0.231417	15.1047
CEBPA_HUMAN	P49715	CEBPA	84	0.0112107	15.0476	9271.72	0.231082	22.0092
GSTK1_HUMAN	Q9Y2Q3	GSTK1	84	0.0105712	7.2619	7862.37	0.227733	10.403
HAX1_HUMAN	O00165	HAX1	84	0.0122995	6.34524	20733.4	0.233667	10.2762
PCBP2_HUMAN	Q15366	PCBP2	84	0.0235305	20.1905	3317.34	0.234065	22.2619
HNRDL_HUMAN	O14979	HNRNPDL	84	0.0252999	26.5119	3123.55	0.232635	28.4168
LPPRC_HUMAN	P42704	LRPPRC	84	0.0201756	9.73809	5547.5	0.237239	11.2897
LYAR_HUMAN	Q9NX58	LYAR	84	0.0193384	16.9643	2618.88	0.226669	19.4149
SMD3_HUMAN	P62318	SNRPD3	84	0.0230253	20.1548	3798.76	0.232242	22.1136
CYBP_HUMAN	Q9HB71	CACYBP	84	0.0125325	8.97619	9247.33	0.233249	12.1873
SUH_HUMAN	Q06330	RBPJ	84	0.00904965	5.95238	10729.9	0.230318	9.43091
PPIA_HUMAN	P62937	PPIA	83	0.0200189	14.1325	11595	0.237558	16.5329
PINX1_HUMAN	Q96BK5	PINX1	83	0.0141292	8.74699	3946.47	0.224959	9.83857
FLNB_HUMAN	O75369	FLNB	83	0.0168443	12.7711	6051.15	0.233347	14.9924
KC1A_HUMAN	P48729	CSNK1A1	83	0.0160075	10.7108	8637.7	0.236209	13.0771
PSD12_HUMAN	O00232	PSMD12	83	0.0140174	32.5301	1925.73	0.226846	35.3387
PSD13_HUMAN	Q9UNM6	PSMD13	83	0.0143904	29.6988	2717.66	0.230243	32.5547
UT14A_HUMAN	Q9BVJ6	UTP14A	83	0.0143468	11.1446	8024.94	0.231601	13.0484
CDC27_HUMAN	P30260	CDC27	83	0.0112982	11.0843	11244.8	0.232919	15.8172
TSR1_HUMAN	Q2NL82	TSR1	83	0.0197795	19.5422	3486.01	0.226131	22.1452
IGBP1_HUMAN	P78318	IGBP1	83	0.0102282	6	6511.89	0.229039	8.00574
HCFC1_HUMAN	P51610	HCFC1	83	0.0137601	11.4699	8407.28	0.232755	16.3004
CASP7_HUMAN	P55210	CASP7	83	0.00887382	10.0964	9330.11	0.228216	15.7059
TAF9_HUMAN	Q16594	TAF9	82	0.00959495	9.34146	11508.9	0.230072	15.6
PRDX2_HUMAN	P32119	PRDX2	82	0.0143642	13.5	8264.45	0.233711	17.8809
PIMT_HUMAN	P22061	PCMT1	82	0.017966	10.4268	10423.6	0.235356	13.3663
NXF1_HUMAN	Q9UBU9	NXF1	82	0.0170019	17.0488	3431.57	0.227544	19.7504
ACL6A_HUMAN	O96019	ACTL6A	82	0.0142732	13.2317	7542.59	0.234797	17.4544
HNRH3_HUMAN	P31942	HNRNPH3	82	0.0240969	24.9878	4166.84	0.232996	26.7183
IF4G1_HUMAN	Q04637	EIF4G1	82	0.0174137	12.8293	7207.51	0.23258	15.8026
CAPZB_HUMAN	P47756	CAPZB	82	0.018215	12.8659	7176.62	0.235591	15.0541
SORT_HUMAN	Q99523	SORT1	82	0.0068685	2.67073	11281.5	0.223739	5.02093
RAD51_HUMAN	Q06609	RAD51	81	0.0113635	10.7037	9506.85	0.233161	14.604
LA_HUMAN	P05455	SSB	81	0.0209543	14.1111	4438.68	0.236537	15.5706
FKBP5_HUMAN	Q13451	FKBP5	81	0.0123779	10.5802	7214.35	0.234686	14.0161
KMT2A_HUMAN	Q03164	KMT2A	81	0.0112231	14.0741	5415.33	0.229602	17.6384
KS6A1_HUMAN	Q15418	RPS6KA1	81	0.010464	8.88889	11569.5	0.232558	13.5209
ZDH17_HUMAN	Q8IUH5	ZDHHC17	81	0.00504069	3.85185	12848.4	0.222322	8.11651
ASPP2_HUMAN	Q13625	TP53BP2	81	0.0107475	10.963	8172.76	0.233711	13.3277
CDN1B_HUMAN	P46527	CDKN1B	81	0.0149464	13.1852	5723.8	0.234875	15.5161
FUBP1_HUMAN	Q96AE4	FUBP1	81	0.0163208	10.4691	6946.4	0.232613	13.026
CD4_HUMAN	P01730	CD4	81	0.0149572	9.96296	8236.13	0.227586	12.4125
GNAI2_HUMAN	P04899	GNAI2	81	0.00939268	5.66667	28549.8	0.228902	10.4071
CEP57_HUMAN	Q86XR8	CEP57	81	0.0160408	8.06173	5580.48	0.229453	9.20363
LZTS2_HUMAN	Q9BRK4	LZTS2	81	0.00769309	3.82716	8332.57	0.227064	5.93252
MED1_HUMAN	Q15648	MED1	81	0.0100109	19.3086	7246.05	0.232002	29.0368
KIF11_HUMAN	P52732	KIF11	80	0.0124825	7.3625	13180.4	0.229816	10.5728
ETS1_HUMAN	P14921	ETS1	80	0.0107179	11.7875	8125.88	0.23281	15.8722
RPTOR_HUMAN	Q8N122	RPTOR	80	0.0104048	10	11533.6	0.2312	17.3734
HMGA1_HUMAN	P17096	HMGA1	80	0.015972	12.6375	6720.27	0.235961	14.882
CHK1_HUMAN	O14757	CHEK1	80	0.0164115	13.125	7786.52	0.236525	15.4362
CLK1_HUMAN	P49759	CLK1	80	0.0103839	7.725	8050.73	0.224205	11.1284
ARAF_HUMAN	P10398	ARAF	80	0.0120541	9.525	5913.91	0.228754	11.8398
A2MG_HUMAN	P01023	A2M	80	0.00672131	7.0875	18329	0.227733	14.289
NUDC_HUMAN	Q9Y266	NUDC	80	0.0121691	6.25	6988.92	0.22923	8.02766
MO4L1_HUMAN	Q9UBU8	MORF4L1	80	0.010664	11.2125	10188.3	0.229379	17.4241
MTA1_HUMAN	Q13330	MTA1	80	0.0116389	13.725	8105.03	0.233546	20.4357
SF3A3_HUMAN	Q12874	SF3A3	80	0.0176263	16.425	3592.68	0.233601	17.5594
CTNA1_HUMAN	P35221	CTNNA1	80	0.0136702	10.8625	12321.3	0.23549	15.3358
BCL6_HUMAN	P41182	BCL6	79	0.0100798	11.3671	10182.3	0.229485	16.1254
DNMT1_HUMAN	P26358	DNMT1	79	0.0142135	17.3165	4087.93	0.234697	20.4095
DKC1_HUMAN	O60832	DKC1	79	0.0167665	17.5316	2752.53	0.229315	20.9675
RL10L_HUMAN	Q96L21	RPL10L	79	0.027762	54.7848	989.167	0.225389	55.8804
IGF1R_HUMAN	P08069	IGF1R	79	0.0139545	15.8481	14998.2	0.238382	19.8421
APEX1_HUMAN	P27695	APEX1	79	0.0154793	11.8354	6101.1	0.235748	14.1518
NUMA1_HUMAN	Q14980	NUMA1	79	0.0190792	12.4177	4299.21	0.234043	13.521
HSF1_HUMAN	Q00613	HSF1	79	0.0106905	9.49367	7067.46	0.228891	12.0116
NOP58_HUMAN	Q9Y2X3	NOP58	79	0.0219655	26.5696	2659.28	0.229379	29.3631
FTM_HUMAN	Q68CZ1	RPGRIP1L	79	0.00690562	5.65823	5859.26	0.224236	7.86357
IPO5_HUMAN	O00410	IPO5	79	0.0182112	13.0506	4164.02	0.233601	14.9108
SF3B4_HUMAN	Q15427	SF3B4	79	0.0164327	13.6329	3984.43	0.229794	15.0376
STA5A_HUMAN	P42229	STAT5A	79	0.00941104	12.7468	11239.7	0.232329	17.6305
DISC1_HUMAN	Q9NRI5	DISC1	78	0.00754202	6.65385	9014.5	0.222083	11.682
TITIN_HUMAN	Q8WZ42	TTN	78	0.0151257	10.3718	12887.5	0.234142	13.9749
TPR_HUMAN	P12270	TPR	78	0.0191102	14.5641	3448.93	0.233347	15.8076
CAN1_HUMAN	P07384	CAPN1	78	0.011941	6.92308	12755	0.233965	10.1131
FKBP8_HUMAN	Q14318	FKBP8	78	0.0107929	17.7179	8251.36	0.228912	19.7941
ELOC_HUMAN	Q15369	ELOC	78	0.010547	7.46154	7958.57	0.226255	11.8309
VAV_HUMAN	P15498	VAV1	78	0.00931698	14.4359	5995.36	0.228902	19.068
UBXN7_HUMAN	O94888	UBXN7	78	0.011725	11.8846	10424.5	0.231352	15.9729
AP2A1_HUMAN	O95782	AP2A1	78	0.0147105	15.9744	7474.63	0.234253	20.4201
GAB1_HUMAN	Q13480	GAB1	78	0.00729803	14.6538	5645.56	0.226981	22.0164
CDK6_HUMAN	Q00534	CDK6	78	0.0105556	10.0641	9587.21	0.231698	14.4066
NCOA6_HUMAN	Q14686	NCOA6	78	0.0121291	17.3205	5802.1	0.232536	21.9745
CSN2_HUMAN	P61201	COPS2	78	0.0132089	14.0769	6001.35	0.230425	18.9162
DAB2_HUMAN	P98082	DAB2	78	0.0105928	10.9103	7237.66	0.231536	12.6996
BAX_HUMAN	Q07812	BAX	77	0.00901146	9.80519	12753.9	0.22869	17.7944
TIM50_HUMAN	Q3ZCQ8	TIMM50	77	0.0165738	8.2987	6778.44	0.234275	9.46651
TERT_HUMAN	O14746	TERT	77	0.011967	9.16883	18541.8	0.229784	13.5655
TPM1_HUMAN	P09493	TPM1	77	0.011091	11.4935	7555.51	0.231071	14.9003
RBM4_HUMAN	Q9BWF3	RBM4	77	0.0207484	16.9221	4923.67	0.232165	18.1612
RCC1_HUMAN	P18754	RCC1	77	0.0131727	10.1169	5625.23	0.230254	11.8728
KINH_HUMAN	P33176	KIF5B	77	0.0135024	8.38961	8415.98	0.231568	10.5871
RELB_HUMAN	Q01201	RELB	77	0.014691	12.5195	2851.68	0.228268	14.3017
PPIB_HUMAN	P23284	PPIB	77	0.0152251	10.1818	5940.12	0.233888	12.0025
KPCB_HUMAN	P05771	PRKCB	77	0.0106649	9.66234	6934.3	0.232307	12.4167
PGK1_HUMAN	P00558	PGK1	77	0.0184701	17.1429	5106.38	0.233303	18.6273
ERR2_HUMAN	O95718	ESRRB	77	0.014996	8.63636	7209.6	0.227168	9.38569
CEBPB_HUMAN	P17676	CEBPB	77	0.0110335	19.2597	7383.04	0.234575	23.7495
CD2AP_HUMAN	Q9Y5K6	CD2AP	77	0.00943911	10.3247	7600.45	0.229453	14.6982
FOXK2_HUMAN	Q01167	FOXK2	77	0.00802958	8.03896	6087.34	0.225945	12.4067
SGK1_HUMAN	O00141	SGK1	77	0.0113926	8.23377	6531.13	0.226659	11.432
LMNB1_HUMAN	P20700	LMNB1	77	0.0172334	11.9091	6221.57	0.234043	13.8904
TRAF3_HUMAN	Q13114	TRAF3	76	0.00772703	9.77632	8419.44	0.226669	14.2549
AXIN1_HUMAN	O15169	AXIN1	76	0.0107383	11.5395	9303.2	0.2321	14.754
PTN6_HUMAN	P29350	PTPN6	76	0.00814694	15.6053	6945.77	0.227722	21.8223
CARM1_HUMAN	Q86X55	CARM1	76	0.0149338	11.8026	5857.61	0.23402	13.1602
AES_HUMAN	Q08117	AES	76	0.00638377	7.38158	11741.7	0.225852	10.7958
ADT3_HUMAN	P12236	SLC25A6	76	0.0162358	7.28947	6061.02	0.234198	7.70202
MEP50_HUMAN	Q9BQA1	WDR77	76	0.0153389	11.7368	6229.69	0.235524	13.9462
TLE1_HUMAN	Q04724	TLE1	75	0.00698603	6.06667	8810.9	0.224551	9.57824
CALU_HUMAN	O43852	CALU	75	0.0125547	8.74667	6754.24	0.232209	10.7825
RENR_HUMAN	O75787	ATP6AP2	75	0.00372577	5.45333	12763.7	0.216829	10.7736
FAS_HUMAN	P49327	FASN	75	0.0216821	15.0533	4211.5	0.235782	16.238
EIF3F_HUMAN	O00303	EIF3F	75	0.0150968	12.1067	6991.57	0.235524	14.7379
ZBTB1_HUMAN	Q9Y2K1	ZBTB1	75	0.0179427	11.6	5311.6	0.227085	12.1697
AMOT_HUMAN	Q4VCS5	AMOT	75	0.0105522	8.50667	7124.82	0.233106	10.7682
CNTRL_HUMAN	Q7Z7A1	CNTRL	75	0.00670184	5.52	3984.78	0.222123	7.20506
IF4B_HUMAN	P23588	EIF4B	75	0.0146764	11.2667	3372.92	0.231894	12.7915
MLP3A_HUMAN	Q9H492	MAP1LC3A	75	0.0118337	7.49333	6649.09	0.231114	9.01618
SGTA_HUMAN	O43765	SGTA	75	0.00878033	6.69333	20287.7	0.226815	10.8712
SCLT1_HUMAN	Q96NL6	SCLT1	75	0.00555894	2.29333	6524.93	0.221457	3.41781
ROAA_HUMAN	Q99729	HNRNPAB	75	0.024312	20.92	3063.99	0.234442	21.8542
SVIL_HUMAN	O95425	SVIL	75	0.0108915	10.9333	6242.3	0.229997	12.3355
DNJA2_HUMAN	O60884	DNAJA2	74	0.0185748	14.3784	4958.6	0.237513	15.6072
GANAB_HUMAN	Q14697	GANAB	74	0.0136554	9.36486	4868.05	0.231211	10.9126
PSMD8_HUMAN	P48556	PSMD8	74	0.0125525	29.7838	1797.39	0.227335	31.4724
NBN_HUMAN	O60934	NBN	74	0.0109737	12.0946	4211.04	0.227398	14.6473
AMRA1_HUMAN	Q9C0C7	AMBRA1	74	0.0141256	16.5405	2950.03	0.22939	17.8125
ACTA_HUMAN	P62736	ACTA2	74	0.0162859	8.86486	16251.5	0.231557	10.5521
HS105_HUMAN	Q92598	HSPH1	74	0.015156	12.5946	3069.71	0.233172	14.0134
CBX3_HUMAN	Q13185	CBX3	74	0.0126448	11.1892	5488.31	0.227848	14.4061
PDCD6_HUMAN	O75340	PDCD6	74	0.0159797	12.3514	6333.32	0.234364	13.9765
NDUS3_HUMAN	O75489	NDUFS3	74	0.0109537	12.7703	9767.06	0.229997	20.3778
NT2NA_HUMAN	Q7Z3S9	NOTCH2NLA	74	0.00333346	1.89189	18340.7	0.217105	3.99283
GA45A_HUMAN	P24522	GADD45A	74	0.0105087	7.91892	8504.23	0.230888	10.7342
H2A2C_HUMAN	Q16777	HIST2H2AC	74	0.0119663	11.0135	5360.49	0.230769	14.56
HNF4A_HUMAN	P41235	HNF4A	74	0.00969013	13.9865	7589.89	0.23034	17.9066
GNL3_HUMAN	Q9BVP2	GNL3	74	0.0232763	26.6216	2959	0.232514	27.6088
SMAD9_HUMAN	O15198	SMAD9	74	0.0073815	5.45946	9664.74	0.225164	8.38396
RL40_HUMAN	P62987	UBA52	74	0.0168863	16.5405	3186.27	0.228247	17.325
BCR_HUMAN	P11274	BCR	73	0.0131212	15.3151	6676.55	0.236661	17.4408
BUB1B_HUMAN	O60566	BUB1B	73	0.0101619	11.0685	5634.68	0.227827	14.6255
THA_HUMAN	P10827	THRA	73	0.00920445	11.7534	4260.82	0.226306	14.7629
DNJB1_HUMAN	P25685	DNAJB1	73	0.0141499	10.2466	6544.53	0.23691	11.7445
BASI_HUMAN	P35613	BSG	73	0.00928461	6.0137	10474.3	0.227827	9.48764
DNJC7_HUMAN	Q99615	DNAJC7	73	0.0155488	14.274	4290.68	0.234475	15.934
RBL1_HUMAN	P28749	RBL1	73	0.0103654	11.4932	8605.17	0.232536	16.1253
PHLA3_HUMAN	Q9Y5J5	PHLDA3	73	0.00870539	5.23288	4406.69	0.226348	7.76506
EHMT2_HUMAN	Q96KQ7	EHMT2	73	0.00865674	11.6849	5560.38	0.228965	15.8136
KEAP1_HUMAN	Q14145	KEAP1	73	0.0100489	8.15068	9985.85	0.23119	11.0223
FLOT1_HUMAN	O75955	FLOT1	73	0.0107048	7.0137	8531.52	0.230995	8.60701
PSB7_HUMAN	Q99436	PSMB7	73	0.00946561	31.1507	1786.77	0.221536	34.6742
UB2E1_HUMAN	P51965	UBE2E1	73	0.00764967	5.82192	7378.55	0.225626	9.32695
VGFR2_HUMAN	P35968	KDR	73	0.00735301	9.05479	28240.9	0.225348	16.9949
VDAC3_HUMAN	Q9Y277	VDAC3	73	0.0102364	12.9041	3963.37	0.226069	16.3969
FUBP2_HUMAN	Q92945	KHSRP	73	0.0214935	11.9589	4481.64	0.235009	12.8443
FOXQ1_HUMAN	Q9C009	FOXQ1	73	0.0074303	3.19178	2846.77	0.219366	4.19697
YBOX3_HUMAN	P16989	YBX3	73	0.0181033	12.8356	3638.26	0.229666	14.2417
IF4A1_HUMAN	P60842	EIF4A1	73	0.0236362	18.0822	3300.66	0.236018	19.3858
MIF_HUMAN	P14174	MIF	73	0.0119605	9.71233	12633.9	0.22973	13.4198
SERPH_HUMAN	P50454	SERPINH1	73	0.0141183	7.35616	9128.29	0.23558	9.00483
RPAC1_HUMAN	O15160	POLR1C	73	0.0106184	6.57534	5500.97	0.22869	8.50007
RPB3_HUMAN	P19387	POLR2C	73	0.0112585	13.5753	5542.97	0.230533	18.8173
TRADD_HUMAN	Q15628	TRADD	72	0.0121607	13.5278	3405.69	0.228153	15.6989
ATPG_HUMAN	P36542	ATP5F1C	72	0.014916	14.4861	5995.93	0.234898	16.5662
FXR2_HUMAN	P51116	FXR2	72	0.00986604	8.13889	6208.47	0.228733	10.6133
VTNC_HUMAN	P04004	VTN	72	0.0123035	9.88889	10026.1	0.226669	11.7209
ZYX_HUMAN	Q15942	ZYX	72	0.0103259	6.55556	5430.94	0.229167	8.26462
AP2B1_HUMAN	P63010	AP2B1	72	0.0146173	13.7083	6128.11	0.234109	16.3917
NCOA2_HUMAN	Q15596	NCOA2	72	0.00896175	12.8056	5157.95	0.22849	15.3777
NU153_HUMAN	P49790	NUP153	72	0.0127266	14.625	3648.28	0.233932	17.3735
HCK_HUMAN	P08631	HCK	72	0.00885336	13.7917	12008.8	0.230769	17.4709
MTREX_HUMAN	P42285	MTREX	72	0.0166189	12.75	3851.77	0.230522	15.2087
CPSF6_HUMAN	Q16630	CPSF6	72	0.0160572	12.5	3201.25	0.232449	13.7175
SMAD7_HUMAN	O15105	SMAD7	72	0.0100047	13.8889	4950.45	0.231362	16.4711
DDX18_HUMAN	Q9NVP1	DDX18	72	0.0217546	24.8611	2799.31	0.232777	27.3097
BYST_HUMAN	Q13895	BYSL	71	0.0110699	9.5493	5788.27	0.228532	12.1789
T2FA_HUMAN	P35269	GTF2F1	71	0.0101833	8.74648	7983.8	0.230576	11.3345
EBP2_HUMAN	Q99848	EBNA1BP2	71	0.0196936	21.8451	1613.56	0.227806	23.4508
RAB5A_HUMAN	P20339	RAB5A	71	0.00505116	6.5493	9144.67	0.222903	10.3053
PSB2_HUMAN	P49721	PSMB2	71	0.0120042	30.3803	2129.23	0.225461	32.2717
PSB6_HUMAN	P28072	PSMB6	71	0.012302	30.0986	1755.96	0.22542	32.5501
PRP6_HUMAN	O94906	PRPF6	71	0.018291	21.4507	1310.3	0.230866	22.344
VATB2_HUMAN	P21281	ATP6V1B2	71	0.0110288	8	6147.79	0.22922	10.0167
CLN3_HUMAN	Q13286	CLN3	71	0.00678794	3.4507	6130.25	0.218843	4.9345
GCN1_HUMAN	Q92616	GCN1	71	0.0183495	10.0423	4727.56	0.23472	10.7832
SND1_HUMAN	Q7KZF4	SND1	71	0.0232416	20.3521	3475.34	0.233932	21.6115
SHIP2_HUMAN	O15357	INPPL1	71	0.0151937	13.4648	3436.23	0.232536	15.4014
RO52_HUMAN	P19474	TRIM21	71	0.0118746	8.90141	6630.53	0.232133	10.9712
DPPA4_HUMAN	Q7L190	DPPA4	70	0.00729399	5.75714	12615.5	0.224236	9.58665
RBM8A_HUMAN	Q9Y5S9	RBM8A	70	0.0116389	9.55714	5754.59	0.227408	12.1227
RAD50_HUMAN	Q92878	RAD50	70	0.015967	11.5429	4678.87	0.231049	12.6828
PRGR_HUMAN	P06401	PGR	70	0.00990038	11.0286	4303.73	0.229517	13.7125
JAK3_HUMAN	P52333	JAK3	70	0.00681817	8.5	4576.11	0.220923	11.6385
LATS1_HUMAN	O95835	LATS1	70	0.00824868	8.72857	5665.16	0.230072	11.4703
PICAL_HUMAN	Q13492	PICALM	70	0.013977	13.7143	5547.52	0.232471	16.039
FAK2_HUMAN	Q14289	PTK2B	70	0.00727331	14.8286	7691.67	0.225667	19.4426
IKBB_HUMAN	Q15653	NFKBIB	70	0.0143458	12.9429	4211.35	0.231807	14.3991
OPTN_HUMAN	Q96CV9	OPTN	70	0.00824052	7.95714	8832.74	0.225739	10.2746
AIRE_HUMAN	O43918	AIRE	70	0.0151066	11.3286	3122.97	0.230672	11.9654
GARS_HUMAN	P41250	GARS	70	0.0105637	8.44286	4667.56	0.22831	10.6499
3MG_HUMAN	P29372	MPG	70	0.00995238	6.62857	4581.88	0.22868	7.89164
MYH10_HUMAN	P35580	MYH10	70	0.0166627	10.5	2612.17	0.232122	11.2678
MSH6_HUMAN	P52701	MSH6	70	0.0121467	11.6714	4508.49	0.231492	13.7585
COR1C_HUMAN	Q9ULV4	CORO1C	70	0.012842	11.1429	4401.03	0.231785	11.9826
MCM4_HUMAN	P33991	MCM4	70	0.0141143	14.8857	2871.53	0.228521	18.3575
DCAF1_HUMAN	Q9Y4B6	DCAF1	70	0.0145024	13.5571	3445.68	0.231136	15.2881
SNRPA_HUMAN	P09012	SNRPA	70	0.0206799	19.9571	2329.62	0.233369	21.2644
RPAB1_HUMAN	P19388	POLR2E	70	0.0150765	16.7571	4220.75	0.232449	21.5605
SUMO4_HUMAN	Q6EEV6	SUMO4	70	0.012297	7.02857	3092.7	0.228289	7.80961
SYDC_HUMAN	P14868	DARS	70	0.0197983	17.3	2517.02	0.235255	18.5437
TPIS_HUMAN	P60174	TPI1	69	0.014734	13.6087	7773.73	0.233513	16.0404
DNJA3_HUMAN	Q96EY1	DNAJA3	69	0.0139101	10.0145	5322.41	0.23595	10.4818
KAP0_HUMAN	P10644	PRKAR1A	69	0.0132789	8.76812	6428.34	0.23381	10.1127
RCN1_HUMAN	Q15293	RCN1	69	0.0107571	6.72464	4522.91	0.226908	7.66378
RBPMS_HUMAN	Q93062	RBPMS	69	0.00451757	5.2029	10293.3	0.219678	9.56379
RFC4_HUMAN	P35249	RFC4	69	0.0167632	17.1449	2790	0.234464	19.8405
LEG1_HUMAN	P09382	LGALS1	69	0.0117029	10.087	7736.3	0.229549	11.8783
PPM1G_HUMAN	O15355	PPM1G	69	0.01068	6.86956	5157.5	0.229784	8.16679
RS27L_HUMAN	Q71UM5	RPS27L	69	0.0215274	36.2174	837.029	0.222742	36.844
CDC73_HUMAN	Q6P1J9	CDC73	69	0.00934279	7.10145	7179.05	0.230823	8.98264
ZO1_HUMAN	Q07157	TJP1	69	0.0110819	8.63768	8267.16	0.229752	10.7694
ABI1_HUMAN	Q8IZP0	ABI1	69	0.00749405	11.4783	3142.98	0.222123	14.4129
ANXA1_HUMAN	P04083	ANXA1	69	0.0149682	7.52174	7228.97	0.234809	8.13736
TYK2_HUMAN	P29597	TYK2	69	0.00987351	9.78261	6039.61	0.224724	12.2838
UFD1_HUMAN	Q92890	UFD1	69	0.0096089	7.02899	8348.28	0.229082	9.51841
AGO2_HUMAN	Q9UKV8	AGO2	69	0.0150638	10.2464	5463.05	0.23521	11.9932
CE126_HUMAN	Q9P2H0	CEP126	69	0.00605343	4.88406	5330.6	0.222752	6.73318
FOXO3_HUMAN	O43524	FOXO3	69	0.0120481	11.7101	5004.39	0.234054	12.716
IMDH2_HUMAN	P12268	IMPDH2	69	0.0168764	9.92754	4010.71	0.233612	10.9258
OST48_HUMAN	P39656	DDOST	69	0.0128408	12.8696	5130.15	0.229411	15.1751
SOMA_HUMAN	P01241	GH1	69	0.00951102	6.65217	2945.37	0.222632	7.83692
SPICE_HUMAN	Q8N0Z3	SPICE1	69	0.00668895	5.46377	5137.65	0.2238	7.57744
MCM6_HUMAN	Q14566	MCM6	69	0.0159805	15.2899	3590.96	0.231373	18.4148
RPB2_HUMAN	P30876	POLR2B	69	0.0139804	12.5797	4132.93	0.233325	16.5012
TGFB1_HUMAN	P01137	TGFB1	68	0.00434995	4.76471	19962.3	0.225728	10.3094
DX39B_HUMAN	Q13838	DDX39B	68	0.0153626	12.4118	2744.68	0.229262	13.6457
DEST_HUMAN	P60981	DSTN	68	0.00866974	6.47059	7245.84	0.224307	8.03404
DPYL1_HUMAN	Q14194	CRMP1	68	0.00783935	5.47059	5965.77	0.227607	7.30716
ERLN2_HUMAN	O94905	ERLIN2	68	0.0105119	7.47059	8753.72	0.22972	9.874
WASP_HUMAN	P42768	WAS	68	0.00570522	8.38235	6126.36	0.222642	11.6751
WDR1_HUMAN	O75083	WDR1	68	0.0103597	10.3824	4333.79	0.229656	12.0026
AHNK_HUMAN	Q09666	AHNAK	68	0.0175365	15.8529	2777.16	0.233943	16.7268
IF2A_HUMAN	P05198	EIF2S1	68	0.0165423	11.8824	3713.91	0.230576	13.5598
HAUS1_HUMAN	Q96CS2	HAUS1	68	0.0084522	8.47059	4784.79	0.224164	10.9023
SKIL_HUMAN	P12757	SKIL	68	0.00755758	8.11765	7844.21	0.226327	10.9311
MEOX2_HUMAN	P50222	MEOX2	68	0.00548813	2.04412	11323.4	0.222222	3.06255
CTBP2_HUMAN	P56545	CTBP2	68	0.00801096	6.83824	7633.38	0.229901	9.94037
CP135_HUMAN	Q66GS9	CEP135	68	0.0054073	7.44118	4784.26	0.223517	10.1797
SPRTN_HUMAN	Q9H040	SPRTN	68	0.012546	7.01471	1732.31	0.224531	7.52843
SAFB1_HUMAN	Q15424	SAFB	68	0.0146277	12.3676	4035.9	0.231904	13.3517
CSK_HUMAN	P41240	CSK	68	0.00848746	12.0147	5509.37	0.2283	16.0027
SSBP_HUMAN	Q04837	SSBP1	68	0.0155951	12.0147	4825.42	0.231904	13.799
SSA27_HUMAN	O60232	SSSCA1	68	0.00641721	7.29412	4226.55	0.21998	9.79489
SYVC_HUMAN	P26640	VARS	68	0.0147121	8.95588	6473.17	0.233579	9.77373
E41L3_HUMAN	Q9Y2J2	EPB41L3	68	0.0112151	8.61765	6103.27	0.228986	10.1563
TF2B_HUMAN	Q00403	GTF2B	67	0.00864296	10.7463	3914.46	0.224796	13.3434
BIRC3_HUMAN	Q13489	BIRC3	67	0.00848893	14.5522	3415.44	0.226089	17.0176
TRAP1_HUMAN	Q12931	TRAP1	67	0.0159883	10.3582	5367.75	0.235143	11.0594
BECN1_HUMAN	Q14457	BECN1	67	0.0089957	7.16418	7559.86	0.230104	9.40693
EIF3C_HUMAN	Q99613	EIF3C	67	0.0146857	13.7463	3082.11	0.228384	15.4426
GBB2_HUMAN	P62879	GNB2	67	0.0114925	7.62687	7478.47	0.235378	8.84066
U119A_HUMAN	Q13432	UNC119	67	0.00524533	2	6577.44	0.221566	2.76652
CCNA1_HUMAN	P78396	CCNA1	67	0.0117516	11.2985	2684.4	0.228923	12.582
UCHL3_HUMAN	P15374	UCHL3	67	0.00736086	10.0448	4339.04	0.222142	12.17
UB2E3_HUMAN	Q969T4	UBE2E3	67	0.00972773	7.32836	4206.15	0.226286	9.34945
AIMP2_HUMAN	Q13155	AIMP2	67	0.0116793	10.4179	7191.37	0.234297	11.9213
ACINU_HUMAN	Q9UKV3	ACIN1	67	0.0154046	15.9104	1915.16	0.227985	16.7005
CBX4_HUMAN	O00257	CBX4	67	0.00898562	8.67164	6827.9	0.225595	11.8934
RUNX1_HUMAN	Q01196	RUNX1	67	0.0077929	14.0299	4130.69	0.225739	16.2287
S10A9_HUMAN	P06702	S100A9	67	0.0141104	13.6567	2318.96	0.229273	14.5961
DAZP1_HUMAN	Q96EP5	DAZAP1	67	0.0149149	12.597	3813.69	0.226711	15.6972
SPB1_HUMAN	Q8IY81	FTSJ3	67	0.0178272	20.1343	1505.92	0.227283	21.7554
RTN4_HUMAN	Q9NQC3	RTN4	67	0.00865265	6.53731	10524.7	0.22809	8.95767
COPA_HUMAN	P53621	COPA	67	0.0147963	11.806	4160.57	0.230662	14.298
TCRG1_HUMAN	O14776	TCERG1	66	0.0155461	13.1364	2476.11	0.231514	13.9535
DCTN2_HUMAN	Q13561	DCTN2	66	0.011339	11.3333	3144.29	0.231633	12.9266
DNLI4_HUMAN	P49917	LIG4	66	0.00827797	3.40909	4216.82	0.221784	4.24625
ECHA_HUMAN	P40939	HADHA	66	0.0144752	7.84849	3973.86	0.232843	8.66568
TGFR2_HUMAN	P37173	TGFBR2	66	0.00697506	9.34849	15732.6	0.228395	12.5345
ATG5_HUMAN	Q9H1Y0	ATG5	66	0.00782985	5.66667	3476.25	0.224012	6.99613
BLM_HUMAN	P54132	BLM	66	0.0113826	13.3788	6517.64	0.230533	17.6664
TPM4_HUMAN	P67936	TPM4	66	0.0125495	11.0152	3750.93	0.232144	11.8754
DD19B_HUMAN	Q9UMR2	DDX19B	66	0.00661543	3.06061	15359.3	0.228384	5.22829
TFAP4_HUMAN	Q01664	TFAP4	66	0.00759945	6.69697	4115.4	0.223769	8.53477
RIPK2_HUMAN	O43353	RIPK2	66	0.0104019	12.5	2757.89	0.225842	13.4267
PTMA_HUMAN	P06454	PTMA	66	0.0101687	8.4697	3977.55	0.229592	9.76869
ASNS_HUMAN	P08243	ASNS	66	0.0102488	8.69697	4713.88	0.228764	11.537
WWP2_HUMAN	O00308	WWP2	66	0.00863089	6.87879	6340.5	0.229688	8.46114
UBP37_HUMAN	Q86T82	USP37	66	0.0110755	10.5455	4471.05	0.22768	12.1669
UBE4B_HUMAN	O95155	UBE4B	66	0.00822955	9.93939	5689.23	0.230361	12.5498
PCKGC_HUMAN	P35558	PCK1	66	0.0126524	8.01515	2931.84	0.227419	8.49706
2AAB_HUMAN	P30154	PPP2R1B	66	0.00803551	9.42424	4943.5	0.227064	13.0571
AIFM1_HUMAN	O95831	AIFM1	66	0.0152159	7.4697	3601.95	0.232952	8.40743
CIAO1_HUMAN	O76071	CIAO1	66	0.00624779	2.16667	5025.95	0.223386	3.64092
MO4L2_HUMAN	Q15014	MORF4L2	66	0.00960259	9.56061	3976.05	0.224256	12.7489
MYPT1_HUMAN	O14974	PPP1R12A	66	0.0114688	10.6212	5369.74	0.231731	12.2968
RTRAF_HUMAN	Q9Y224	RTRAF	66	0.0186039	19.303	2231.97	0.230243	20.8282
RTCB_HUMAN	Q9Y3I0	RTCB	66	0.0205177	18.8182	4053.34	0.233018	20.1256
SNUT2_HUMAN	Q53GS9	USP39	66	0.0146714	13.9848	3218.49	0.232755	15.0721
MED12_HUMAN	Q93074	MED12	66	0.00811606	16.3182	4668.24	0.229592	21.9716
RPN2_HUMAN	P04844	RPN2	66	0.0136204	11.0606	3743.78	0.231298	12.8718
SRS11_HUMAN	Q05519	SRSF11	66	0.0147362	16.197	6446.96	0.229241	17.0741
ATX3_HUMAN	P54252	ATXN3	66	0.0104444	10.303	4663.82	0.231406	11.3251
TBB2B_HUMAN	Q9BVA1	TUBB2B	65	0.0143171	9.64615	9197.86	0.230845	10.8459
BUB1_HUMAN	O43683	BUB1	65	0.00565924	5.56923	7645.3	0.223013	8.45248
ATN1_HUMAN	P54259	ATN1	65	0.00467976	4.75385	7674.9	0.220657	6.68047
RBTN2_HUMAN	P25791	LMO2	65	0.00578437	6.07692	8429.56	0.224755	8.26365
RL28_HUMAN	P46779	RPL28	65	0.0244537	32.9692	1410.24	0.23326	33.6327
GBRAP_HUMAN	O95166	GABARAP	65	0.00548791	6.44615	5534.84	0.220647	10.135
GBB1_HUMAN	P62873	GNB1	65	0.00935489	5.29231	10127.4	0.2312	7.23268
UBE2K_HUMAN	P61086	UBE2K	65	0.00959766	9.36923	5824.04	0.22923	11.7512
IF2B1_HUMAN	Q9NZI8	IGF2BP1	65	0.0205837	11.5846	2001.65	0.234953	12.4429
UBP4_HUMAN	Q13107	USP4	65	0.00935585	8.4	6092.09	0.229539	10.0626
ACK1_HUMAN	Q07912	TNK2	65	0.00963146	10.5077	8379.63	0.234209	13.3698
MTR1B_HUMAN	P49286	MTNR1B	65	0.00684255	5.30769	6044.81	0.222113	6.82208
SOCS3_HUMAN	O14543	SOCS3	65	0.00741624	7.33846	6017.72	0.228574	9.07727
CSN4_HUMAN	Q9BT78	COPS4	65	0.0131403	17.5692	4206.55	0.231676	22.0858
COP1_HUMAN	Q8NHY2	COP1	65	0.0114967	14.1538	4502.2	0.226493	17.7667
CSN3_HUMAN	Q9UNS2	COPS3	65	0.0137658	17.8769	3319.81	0.232296	21.7991
SYK_HUMAN	Q15046	KARS	65	0.0139721	10.8154	4163.62	0.231991	12.1103
SYMC_HUMAN	P56192	MARS	65	0.0177273	14.0154	3154.53	0.234898	14.9763
SYTC_HUMAN	P26639	TARS	65	0.0159362	9.86154	4087.6	0.231731	11.8458
DDB2_HUMAN	Q92466	DDB2	64	0.0103259	11.4688	2366.4	0.224002	12.96
TAF1_HUMAN	P21675	TAF1	64	0.0072797	11.7969	6161.83	0.227002	16.0525
DYR1A_HUMAN	Q13627	DYRK1A	64	0.00963296	8.57812	15649.4	0.232198	12.8252
TF3C1_HUMAN	Q12789	GTF3C1	64	0.0120804	8.35938	5514.12	0.227985	9.49496
TPM2_HUMAN	P07951	TPM2	64	0.00890166	11.1875	3048.83	0.224602	12.3676
RGAP1_HUMAN	Q9H0H5	RACGAP1	64	0.0083934	6.65625	5632.42	0.226742	8.68212
KS6B1_HUMAN	P23443	RPS6KB1	64	0.00912754	10.5	4319.58	0.231168	12.0693
PELP1_HUMAN	Q8IZL8	PELP1	64	0.0153608	10.7031	3061.59	0.233921	12.0176
FLNC_HUMAN	Q14315	FLNC	64	0.0113061	6.53125	7399.9	0.229954	7.50742
KR107_HUMAN	P60409	KRTAP10-7	64	0.00396227	4.65625	10349.9	0.220392	8.83577
ETFA_HUMAN	P13804	ETFA	64	0.00842449	6.51562	5728.94	0.226482	8.4527
PSB9_HUMAN	P28065	PSMB9	64	0.00698978	26.9375	2530.03	0.21701	31.2163
PUR6_HUMAN	P22234	PAICS	64	0.0118404	9.5625	3652.38	0.2302	10.4606
ASSY_HUMAN	P00966	ASS1	64	0.00769529	9.09375	4646.34	0.226514	11.1333
CDK7_HUMAN	P50613	CDK7	64	0.0122438	13.0156	4592.65	0.232864	16.3847
NIN_HUMAN	Q8N4C6	NIN	64	0.00616751	8.03125	3645.4	0.224134	9.99821
TXLNA_HUMAN	P40222	TXLNA	64	0.00742575	8.125	5877.47	0.225718	10.3529
GEMI4_HUMAN	P57678	GEMIN4	64	0.0107252	9.1875	6609.13	0.229008	11.4873
NF2L2_HUMAN	Q16236	NFE2L2	64	0.0089762	8.59375	5791.18	0.22956	10.7526
VAPB_HUMAN	O95292	VAPB	64	0.00762195	7.64062	7274.02	0.226856	10.9567
ADRM1_HUMAN	Q16186	ADRM1	64	0.0105578	30.6875	1406.55	0.2264	31.7018
H12_HUMAN	P16403	HIST1H1C	64	0.0184958	12.5	2426.8	0.231319	13.1834
SF3B6_HUMAN	Q9Y3B4	SF3B6	64	0.0151599	18.9844	1155.2	0.22696	19.5885
COQ9_HUMAN	O75208	COQ9	64	0.00298518	5.875	4998.54	0.209364	11.2077
SMC2_HUMAN	O95347	SMC2	64	0.0105313	7.875	5009.74	0.230243	10.1244
SAE2_HUMAN	Q9UBT2	UBA2	64	0.00920327	8.23438	4544.45	0.228289	10.2639
MARK2_HUMAN	Q7KZI7	MARK2	64	0.0100785	11.2188	4870.92	0.229039	13.8739
SSRD_HUMAN	P51571	SSR4	64	0.0139393	10.3438	4403.67	0.229837	11.7752
TRAF4_HUMAN	Q9BUZ4	TRAF4	63	0.00701695	7.06349	5478.14	0.225287	8.65852
EIF3H_HUMAN	O15372	EIF3H	63	0.0138987	13.6032	2404.77	0.23106	15.1058
RED_HUMAN	Q13123	IK	63	0.0133851	14.7937	2509.94	0.230855	15.8656
RICTR_HUMAN	Q6R327	RICTOR	63	0.0110467	8.5873	7473.03	0.227555	12.8986
EIF3D_HUMAN	O15371	EIF3D	63	0.0161776	15.0794	1946.96	0.231568	16.1757
PPME1_HUMAN	Q9Y570	PPME1	63	0.00965151	9.03175	2360.53	0.225	10.545
PIAS2_HUMAN	O75928	PIAS2	63	0.00794462	9.66667	7145.4	0.230115	12.2262
PFKAP_HUMAN	Q01813	PFKP	63	0.0151198	8.88889	3597.01	0.232504	9.77907
FKBP4_HUMAN	Q02790	FKBP4	63	0.0124631	10.8254	4142.71	0.232602	12.5498
PFD5_HUMAN	Q99471	PFDN5	63	0.00776588	6.30159	4096.32	0.225266	7.96274
PHOCN_HUMAN	Q9Y3A3	MOB4	63	0.0071429	6.7619	4483.35	0.224205	7.9905
PESC_HUMAN	O00541	PES1	63	0.0160299	19.4762	1548.39	0.229997	20.994
EIF3B_HUMAN	P55884	EIF3B	63	0.0146984	14.3492	1841.06	0.22831	15.7974
FADD_HUMAN	Q13158	FADD	63	0.00607122	10.2698	5655.91	0.2245	14.1141
ALK_HUMAN	Q9UM73	ALK	63	0.00828233	9.03175	4838.12	0.224022	11.3286
UBF1_HUMAN	P17480	UBTF	63	0.0130436	11.3968	5487.14	0.232274	13.0241
WWP1_HUMAN	Q9H0M0	WWP1	63	0.0079804	7.87302	4578.32	0.227314	9.33318
CCNE1_HUMAN	P24864	CCNE1	63	0.0101348	10.3175	2586.93	0.227869	11.7465
IF2B3_HUMAN	O00425	IGF2BP3	63	0.0192954	19.2857	1720.28	0.232854	20.6644
NUP62_HUMAN	P37198	NUP62	63	0.0116239	9.77778	4164.12	0.22721	11.0334
NOG1_HUMAN	Q9BZE4	GTPBP4	63	0.0182517	19.2222	2490.12	0.231308	21.2824
2ABA_HUMAN	P63151	PPP2R2A	63	0.0117349	10.4127	5030.64	0.232624	12.7008
IPO7_HUMAN	O95373	IPO7	63	0.0150722	9.28571	5742.14	0.233106	9.84174
PARK7_HUMAN	Q99497	PARK7	63	0.0103975	10.6984	5024.89	0.230629	12.6309
CKAP5_HUMAN	Q14008	CKAP5	63	0.0125735	7.44444	5184.3	0.232155	8.31261
MGMT_HUMAN	P16455	MGMT	63	0.0139719	10.9206	2856.13	0.2294	11.791
SEPT2_HUMAN	Q15019	SEPT2	63	0.0126727	9.07936	3319.58	0.230931	10.1186
MBD3_HUMAN	O95983	MBD3	63	0.00863795	15.127	3173.42	0.224439	19.4537
CP1A1_HUMAN	P04798	CYP1A1	63	0.00396883	1.38095	8875.85	0.216318	2.49724
LRP1_HUMAN	Q07954	LRP1	63	0.00607531	5.95238	32672	0.228701	11.587
LUZP4_HUMAN	Q9P127	LUZP4	63	0.00972091	8.31746	2123.78	0.218292	9.45916
DNM3L_HUMAN	Q9UJW3	DNMT3L	62	0.00629952	7.66129	6175.26	0.224439	10.2432
ECSIT_HUMAN	Q9BQ95	ECSIT	62	0.00559637	8.69355	7911.67	0.22612	14.4836
TRI55_HUMAN	Q9BYV6	TRIM55	62	0.0084614	9.98387	2212.35	0.220972	11.0951
AT2A2_HUMAN	P16615	ATP2A2	62	0.011425	7.03226	5045.92	0.231503	8.19611
EF1B_HUMAN	P24534	EEF1B2	62	0.0193067	15.4032	3258.93	0.235669	16.2385
CAF1A_HUMAN	Q13111	CHAF1A	62	0.010563	9.53226	3315.78	0.225873	10.5385
TNAP3_HUMAN	P21580	TNFAIP3	62	0.00935214	13.6613	4779.95	0.227503	16.3283
DP13A_HUMAN	Q9UKG1	APPL1	62	0.00872325	7.29032	20561.2	0.233436	10.0343
KPCI_HUMAN	P41743	PRKCI	62	0.00930265	7.72581	6585.99	0.230748	8.74811
PRGC1_HUMAN	Q9UBK2	PPARGC1A	62	0.0100029	11.5968	3336.96	0.231319	12.9244
PK3CA_HUMAN	P42336	PIK3CA	62	0.00783428	6.80645	7628.76	0.230425	8.20488
RL26L_HUMAN	Q9UNX3	RPL26L1	62	0.0213036	34.6936	841.787	0.223911	35.3023
ENOG_HUMAN	P09104	ENO2	62	0.0105036	14.4355	2822.39	0.227002	16.7078
CENPA_HUMAN	P49450	CENPA	62	0.0115335	10.8065	3326.57	0.223992	12.3516
PSME1_HUMAN	Q06323	PSME1	62	0.00945915	16.0645	2951.42	0.227314	16.7992
PARD3_HUMAN	Q8TEW0	PARD3	62	0.00903514	9.20968	4355.65	0.228711	10.5072
MYOD1_HUMAN	P15172	MYOD1	62	0.0094572	13.0484	3826.87	0.229124	15.2624
WDR83_HUMAN	Q9BRX9	WDR83	62	0.00719078	5.22581	5119.51	0.221824	6.08123
UBR4_HUMAN	Q5T4S7	UBR4	62	0.0111042	7.12903	7865.99	0.232264	7.78303
UBP8_HUMAN	P40818	USP8	62	0.00881151	8.77419	9868.93	0.230275	12.0174
NPL4_HUMAN	Q8TAT6	NPLOC4	62	0.00966212	8.33871	8934.87	0.227754	10.1775
ICLN_HUMAN	P54105	CLNS1A	62	0.0109015	7.33871	3150.69	0.227335	8.03101
CD44_HUMAN	P16070	CD44	62	0.00772104	8.43548	16016	0.2283	11.5903
MBP_HUMAN	P02686	MBP	62	0.00605436	4.69355	6195.05	0.223476	6.07886
SRP14_HUMAN	P37108	SRP14	62	0.015329	10.8065	2770.17	0.226918	11.6667
COIL_HUMAN	P38432	COIL	62	0.00846242	6.72581	4613.23	0.229092	7.92633
BCAR1_HUMAN	P56945	BCAR1	62	0.00784201	10.6935	5739.3	0.22612	13.1159
BCLF1_HUMAN	Q9NYF8	BCLAF1	62	0.0154954	10.9677	2962.08	0.23304	11.6787
DLG4_HUMAN	P78352	DLG4	61	0.00507817	7.39344	13317	0.226348	13.4926
ATF3_HUMAN	P18847	ATF3	61	0.00857615	14.2295	7497.95	0.229294	18.3555
THB_HUMAN	P10828	THRB	61	0.00740832	10.3934	4793.73	0.226069	13.0028
RBP56_HUMAN	Q92804	TAF15	61	0.016883	12.459	2103.52	0.227722	13.2005
RFC1_HUMAN	P35251	RFC1	61	0.0115414	13.623	3405.89	0.231211	15.4272
PPP5_HUMAN	P53041	PPP5C	61	0.0114509	11.0164	6035.57	0.23391	12.907
ELOB_HUMAN	Q15370	ELOB	61	0.00853695	7.5082	4481.71	0.222792	10.5301
FANCA_HUMAN	O15360	FANCA	61	0.00890824	8.45902	6126.58	0.227137	12.3134
GCP2_HUMAN	Q9BSJ2	TUBGCP2	61	0.0138693	10.4918	5158.1	0.231959	11.8891
PTPRJ_HUMAN	Q12913	PTPRJ	61	0.00634162	8.7541	6097.26	0.226773	10.5059
IRF3_HUMAN	Q14653	IRF3	61	0.00883186	9.18033	5256.62	0.229379	11.0823
CHM4B_HUMAN	Q9H444	CHMP4B	61	0.00772925	7.59016	5685.9	0.225862	10.9779
ARP3_HUMAN	P61158	ACTR3	61	0.0117512	13.9344	3231.61	0.230855	15.7907
AN32B_HUMAN	Q92688	ANP32B	61	0.0119795	6.42623	4443.61	0.234076	6.98763
ARF1_HUMAN	P84077	ARF1	61	0.00897847	8.52459	8108.84	0.225113	11.5516
CDT1_HUMAN	Q9H211	CDT1	61	0.0106073	11.9508	3143.56	0.226524	13.9362
TTC1_HUMAN	Q99614	TTC1	61	0.00642371	4.68852	4921.17	0.224683	5.73485
FOXO1_HUMAN	Q12778	FOXO1	61	0.00922947	12.1639	7194.63	0.229475	14.588
MDFI_HUMAN	Q99750	MDFI	61	0.00368021	3.90164	7634.8	0.217401	6.98165
CREB3_HUMAN	O43889	CREB3	61	0.00309928	4.04918	21787.4	0.215658	11.1398
SON_HUMAN	P18583	SON	61	0.0141701	16.6066	1525.39	0.225184	17.3535
MAP1B_HUMAN	P46821	MAP1B	61	0.0132587	7.08197	4538.33	0.232111	7.77054
STRAP_HUMAN	Q9Y3F4	STRAP	61	0.0126187	9.7541	2582.15	0.2327	10.6245
SRSF9_HUMAN	Q13242	SRSF9	61	0.0169178	17.1639	2035.29	0.231492	17.7809
SRBP2_HUMAN	Q12772	SREBF2	61	0.00705125	9.14754	7065.38	0.227377	11.853
C1TC_HUMAN	P11586	MTHFD1	61	0.0174725	13.0656	2122.99	0.232362	14.307
BAG1_HUMAN	Q99933	BAG1	61	0.00815098	7.06557	3892.29	0.226877	7.74982
DX39A_HUMAN	O00148	DDX39A	60	0.00801168	6.38333	9614.22	0.225801	7.86948
TFR1_HUMAN	P02786	TFRC	60	0.0137706	8.11667	8214.71	0.235456	9.22764
TRI25_HUMAN	Q14258	TRIM25	60	0.0105952	8.51667	4029.69	0.228405	9.34092
TRI54_HUMAN	Q9BYV2	TRIM54	60	0.00481238	5.88333	6678	0.220647	8.41453
TRI63_HUMAN	Q969Q1	TRIM63	60	0.00599935	8.25	3242.59	0.222903	9.8025
DYN1_HUMAN	Q05193	DNM1	60	0.00683504	7.75	5114.68	0.226971	9.98917
ATPO_HUMAN	P48047	ATP5PO	60	0.0122316	10.4667	3923.91	0.229379	12.0024
DUT_HUMAN	P33316	DUT	60	0.00935777	10.3167	3344.28	0.22499	12.1739
DDX6_HUMAN	P26196	DDX6	60	0.0141277	8.13333	5287.54	0.231471	9.60321
TFCP2_HUMAN	Q12800	TFCP2	60	0.00703614	5.51667	6523.76	0.226773	7.20441
BCAR3_HUMAN	O75815	BCAR3	60	0.00769957	2.66667	5315.77	0.222462	3.34324
ERBB4_HUMAN	Q15303	ERBB4	60	0.00807297	10.25	6796.3	0.228111	13.1571
PYRG1_HUMAN	P17812	CTPS1	60	0.0149246	10.95	2314.66	0.231028	11.9124
HSP72_HUMAN	P54652	HSPA2	60	0.0133983	10.65	2396.26	0.234242	11.4191
XRN1_HUMAN	Q8IZH2	XRN1	60	0.0113556	8.31667	3936.89	0.227943	9.3126
NHRF1_HUMAN	O14745	SLC9A3R1	60	0.00830514	8.95	15885.1	0.227325	12.4996
UBP14_HUMAN	P54578	USP14	60	0.0100319	16.05	2427.16	0.227659	16.7476
NIF3L_HUMAN	Q9GZT8	NIF3L1	60	0.00499779	6.4	5856.19	0.221467	8.9326
FOXG1_HUMAN	P55316	FOXG1	60	0.00660671	4.23333	3945.66	0.223114	5.23169
ASH2L_HUMAN	Q9UBL3	ASH2L	60	0.00819517	11.35	3527.33	0.228048	15.9854
NS1BP_HUMAN	Q9Y6Y0	IVNS1ABP	60	0.0138259	12.25	1662.49	0.225646	12.8668
CEP19_HUMAN	Q96LK0	CEP19	60	0.00464975	1.45	4274.59	0.217449	1.90043
CBLB_HUMAN	Q13191	CBLB	60	0.00770032	15.15	3080.31	0.227953	17.5253
YETS4_HUMAN	O95619	YEATS4	60	0.00591924	6.91667	6181.54	0.224195	11.4658
IMA4_HUMAN	O00505	KPNA3	60	0.00863881	6.08333	3067.14	0.226617	7.06473
HOIL1_HUMAN	Q9BYM8	RBCK1	60	0.00850243	11.7167	6038.77	0.229453	14.5371
HSPB2_HUMAN	Q16082	HSPB2	60	0.00677436	5.66667	5251.29	0.222642	7.34276
NUP93_HUMAN	Q8N1F7	NUP93	60	0.0137072	7.56667	3760.45	0.230802	8.92489
GLYM_HUMAN	P34897	SHMT2	60	0.0124987	8.95	4721	0.231611	10.362
SNX3_HUMAN	O60493	SNX3	60	0.00760346	5.61667	7000.28	0.226358	6.95508
LTOR5_HUMAN	O43504	LAMTOR5	60	0.00545218	2.21667	11830.3	0.223921	3.53025
MAP4_HUMAN	P27816	MAP4	60	0.0124786	7.33333	3917.56	0.231308	7.78189
STK24_HUMAN	Q9Y6E0	STK24	60	0.00925688	10.3667	2587.77	0.224185	12.009
SUMO3_HUMAN	P55854	SUMO3	60	0.00842696	5.88333	3791.91	0.226534	6.51107
SRF_HUMAN	P11831	SRF	60	0.0054687	9.16667	4577.15	0.219834	11.5051
ECHM_HUMAN	P30084	ECHS1	59	0.00892361	7	5098.71	0.228891	7.78708
DYLT1_HUMAN	P63172	DYNLT1	59	0.00571728	4.64407	6027	0.225359	6.26148
RBCC1_HUMAN	Q8TDY2	RB1CC1	59	0.00679751	3.62712	7643.28	0.226607	4.29183
RBBP5_HUMAN	Q15291	RBBP5	59	0.00813925	11.4068	3632.9	0.225986	16.3163
RALY_HUMAN	Q9UKM9	RALY	59	0.0182492	19.3051	1576.9	0.22849	19.9962
RL29_HUMAN	P47914	RPL29	59	0.0199632	26.4068	1489.95	0.228997	26.994
PTN_HUMAN	P21246	PTN	59	0.00549731	4.8983	6542.62	0.221269	6.46835
PSMD5_HUMAN	Q16401	PSMD5	59	0.00802355	24.1186	2230.21	0.223618	24.8222
MYO6_HUMAN	Q9UM54	MYO6	59	0.0114963	13.4576	2238	0.23281	13.9441
NSF_HUMAN	P46459	NSF	59	0.00954985	7.0678	6679.62	0.230233	9.05046
UBIM_HUMAN	P35544	FAU	59	0.0188053	29.1356	771.378	0.22611	29.7806
GAK_HUMAN	O14976	GAK	59	0.00724649	8.86441	3822.29	0.227544	10.8166
FOXM1_HUMAN	Q08050	FOXM1	59	0.00845721	6.16949	3366.01	0.225914	6.88877
MVP_HUMAN	Q14764	MVP	59	0.00955929	7.37288	6676.76	0.231883	9.36803
IBTK_HUMAN	Q9P2D0	IBTK	59	0.0101033	8.55932	2452.07	0.223577	9.21827
CRYAB_HUMAN	P02511	CRYAB	59	0.00608181	7.1017	8417.52	0.228807	9.93954
MEN1_HUMAN	O00255	MEN1	59	0.0111095	9.69491	2236.33	0.230051	10.5236
MDM4_HUMAN	O15151	MDM4	59	0.0119466	12.9661	2567.4	0.232985	13.722
SSRA_HUMAN	P43307	SSR1	59	0.0116481	9.61017	3954.91	0.227817	10.5241
BCOR_HUMAN	Q6W2J9	BCOR	58	0.00709971	7.06897	4706.26	0.223628	9.74049
TRI29_HUMAN	Q14134	TRIM29	58	0.010093	7.10345	2918.76	0.22579	7.7579
AT5F1_HUMAN	P24539	ATP5PB	58	0.00904461	10.069	4114.16	0.225801	11.9583
TNFL6_HUMAN	P48023	FASLG	58	0.00524107	6.2931	5109.26	0.222682	7.35789
RFOX2_HUMAN	O43251	RBFOX2	58	0.00978662	9.5	5242.18	0.226607	11.1694
FGFR1_HUMAN	P11362	FGFR1	58	0.00561171	8.12069	11682.2	0.222452	11.5041
EPN4_HUMAN	Q14677	CLINT1	58	0.0117163	13.5	3269.22	0.229337	14.9683
RADI_HUMAN	P35241	RDX	58	0.00807366	6.96552	5690.96	0.227127	8.11277
KPCE_HUMAN	Q02156	PRKCE	58	0.00779011	9.63793	3384.78	0.2267	11.1038
ERBIN_HUMAN	Q96RT1	ERBIN	58	0.00703644	7.72414	7885.61	0.229485	10.1749
GGYF2_HUMAN	Q6Y7W6	GIGYF2	58	0.0133728	9.08621	2400.66	0.232362	9.76357
PTPRC_HUMAN	P08575	PTPRC	58	0.00665893	11.0172	6043.1	0.226794	13.35
UFM1_HUMAN	P61960	UFM1	58	0.00469875	5.51724	3827.36	0.215105	6.50782
WNK1_HUMAN	Q9H4A3	WNK1	58	0.00856359	9.34483	4007.65	0.228132	11.6512
IF4A2_HUMAN	Q14240	EIF4A2	58	0.0088997	8.01724	2566.68	0.224317	9.0554
VATB1_HUMAN	P15313	ATP6V1B1	58	0.00372176	2.60345	5450.02	0.21449	4.30416
HSP76_HUMAN	P17066	HSPA6	58	0.0144642	12.6724	1360.93	0.2327	13.1108
UBE2A_HUMAN	P49459	UBE2A	58	0.00806507	8.53448	3601.61	0.225461	9.6612
GORS2_HUMAN	Q9H8Y8	GORASP2	58	0.00680678	3.53448	8869.59	0.230051	4.60101
ACLY_HUMAN	P53396	ACLY	58	0.0155341	10.8448	2240.24	0.233821	11.4341
IF4E_HUMAN	P06730	EIF4E	58	0.00911801	9.56897	3137.55	0.227974	11.1345
OSTP_HUMAN	P10451	SPP1	58	0.00662066	2.7069	7541.64	0.221963	3.46593
NRIP1_HUMAN	P48552	NRIP1	58	0.00766719	8.17241	4231.77	0.228342	10.1979
GNAI3_HUMAN	P08754	GNAI3	58	0.0073279	8.25862	10830.2	0.228205	13.1942
DAZP2_HUMAN	Q15038	DAZAP2	58	0.00461587	6.25862	6310.09	0.220824	9.29345
SOS1_HUMAN	Q07889	SOS1	58	0.00770588	15.9655	3539.64	0.228606	18.1107
RU1C_HUMAN	P09234	SNRPC	58	0.0116434	12.2759	3144.21	0.225215	13.3945
STA5B_HUMAN	P51692	STAT5B	58	0.0070369	12.9828	4981.95	0.230802	16.5359
SRBP1_HUMAN	P36956	SREBF1	58	0.00733693	12.3276	4050.97	0.225123	14.6992
TBB6_HUMAN	Q9BUF5	TUBB6	57	0.0119009	6.84211	2534.18	0.227827	7.32714
ECHB_HUMAN	P55084	HADHB	57	0.0137294	8.4386	4189.48	0.236435	8.87206
BCL10_HUMAN	O95999	BCL10	57	0.00712238	10.193	5200.94	0.2245	12.0083
TOLIP_HUMAN	Q9H0E2	TOLLIP	57	0.00470733	7.36842	6626.79	0.223335	10.2506
TOP2B_HUMAN	Q02880	TOP2B	57	0.013564	15.5263	1200.88	0.231731	16.0209
BRD4_HUMAN	O60885	BRD4	57	0.00730177	6.73684	5119.73	0.224093	8.11152
TAF10_HUMAN	Q12962	TAF10	57	0.00730283	12.0175	3131.4	0.223962	17.6695
TNR14_HUMAN	Q92956	TNFRSF14	57	0.00818521	5.47368	5580.54	0.228405	6.69373
RB11A_HUMAN	P62491	RAB11A	57	0.00851896	8.98246	4497.55	0.229358	10.5702
EIF3L_HUMAN	Q9Y262	EIF3L	57	0.0154965	17.8246	1317.32	0.227733	18.8424
KCRB_HUMAN	P12277	CKB	57	0.0119891	8.12281	2803.88	0.228184	8.84172
VASP_HUMAN	P50552	VASP	57	0.00987595	8.2807	4198.58	0.229997	9.63131
MYB_HUMAN	P10242	MYB	57	0.00745551	8.03509	3213.92	0.222402	9.33795
VP26A_HUMAN	O75436	VPS26A	57	0.00616418	6.68421	3636.32	0.223729	8.35043
TSC2_HUMAN	P49815	TSC2	57	0.0088133	7.73684	7254.79	0.23246	8.85081
NPHP1_HUMAN	O15259	NPHP1	57	0.00490851	5.17544	2543.09	0.215921	6.61434
FOXK1_HUMAN	P85037	FOXK1	57	0.00713916	7.36842	5416.48	0.22905	9.1072
NAT10_HUMAN	Q9H0A0	NAT10	57	0.0194576	16.2456	1529.13	0.233987	16.8582
IPO9_HUMAN	Q96P70	IPO9	57	0.0106248	8.5614	3211.14	0.232547	9.25429
NEP_HUMAN	P08473	MME	57	0.0073188	4.59649	12761.7	0.220206	7.26488
SAHH_HUMAN	P23526	AHCY	57	0.0146801	10.2281	2119.97	0.231536	10.6911
CC85B_HUMAN	Q15834	CCDC85B	57	0.00389731	2.45614	5385.71	0.216318	3.59081
SPF27_HUMAN	O75934	BCAS2	57	0.0131527	12.5965	2343.85	0.227796	13.3331
SART3_HUMAN	Q15020	SART3	57	0.0123834	10	2483.89	0.22868	11.0411
CTR9_HUMAN	Q6PD62	CTR9	57	0.00702517	5.10526	6006.2	0.228764	5.87103
RPB7_HUMAN	P62487	POLR2G	57	0.00621103	13.3333	3046.77	0.224459	17.1479
LYPD3_HUMAN	O95274	LYPD3	57	0.00300898	1.05263	5186.97	0.214881	1.76971
CSTF2_HUMAN	P33240	CSTF2	57	0.00804065	7.03509	3737.24	0.227649	8.96691
COPG1_HUMAN	Q9Y678	COPG1	57	0.0112855	11.5088	4664.17	0.230243	14.3491
SRRT_HUMAN	Q9BXP5	SRRT	57	0.0135367	9.01754	3189.1	0.232602	9.5383
TIAR_HUMAN	Q01085	TIAL1	57	0.0141786	8.84211	3731.25	0.228079	10.0224
DDA1_HUMAN	Q9BW61	DDA1	56	0.00722143	7.375	2317.14	0.218264	9.07052
BUB3_HUMAN	O43684	BUB3	56	0.0151319	10.9821	3909.81	0.233347	12.0063
DYR1B_HUMAN	Q9Y463	DYRK1B	56	0.00605829	6.07143	8421.58	0.221516	8.75778
ATX7_HUMAN	O15265	ATXN7	56	0.00560624	4.91071	6185.73	0.222083	6.20192
TALDO_HUMAN	P37837	TALDO1	56	0.00799819	10.3393	2713.12	0.224714	12.424
KS6A5_HUMAN	O75582	RPS6KA5	56	0.00843797	6.82143	5665.97	0.229698	7.93486
PRDX6_HUMAN	P30041	PRDX6	56	0.0116057	9.51786	3693.72	0.228743	11.153
KHDR2_HUMAN	Q5VWX1	KHDRBS2	56	0.0103996	10.8393	2680.83	0.221338	12.7269
GATA1_HUMAN	P15976	GATA1	56	0.00666545	7.42857	4016.55	0.225554	8.29612
GCP4_HUMAN	Q9UGJ1	TUBGCP4	56	0.0124073	10.1071	5400.49	0.221963	11.0646
ARPC2_HUMAN	O15144	ARPC2	56	0.0103343	13.4464	1967.95	0.228111	15.0438
ABCF1_HUMAN	Q8NE71	ABCF1	56	0.0146364	14.2679	1272.85	0.230705	15.1877
NOC2L_HUMAN	Q9Y3T9	NOC2L	56	0.0142695	13.8393	2126.53	0.232733	15.1193
AP2A_HUMAN	P05549	TFAP2A	56	0.00917592	7.64286	5777.89	0.230974	9.08959
UHRF2_HUMAN	Q96PU4	UHRF2	56	0.00819344	10.9643	2781.5	0.227241	11.6531
NR0B2_HUMAN	Q15466	NR0B2	56	0.0082842	7.48214	9024.01	0.228627	8.70856
H2AY_HUMAN	O75367	H2AFY	56	0.0111448	10.6071	6516.6	0.229422	11.3228
HDAC7_HUMAN	Q8WUI4	HDAC7	56	0.00855788	12.4821	4259.14	0.228132	14.1253
HIPK2_HUMAN	Q9H2X6	HIPK2	56	0.0072577	10.4821	3591.59	0.224653	12.3173
CFLAR_HUMAN	O15519	CFLAR	56	0.00708593	8.73214	3241.31	0.225174	10.4313
SNIP1_HUMAN	Q8TAD8	SNIP1	56	0.00714033	6.66071	3173.14	0.221913	7.5511
CTND1_HUMAN	O60716	CTNND1	56	0.0117496	10.3036	4629.05	0.235917	12.4425
DVL1_HUMAN	O14640	DVL1	55	0.00636424	8.12727	3295.52	0.225574	9.05921
THOC2_HUMAN	Q8NI27	THOC2	55	0.0106221	6.32727	5168.51	0.225492	7.04126
CADH2_HUMAN	P19022	CDH2	55	0.00739299	5.14545	3856.5	0.225133	6.53503
ATF4_HUMAN	P18848	ATF4	55	0.00496986	10.2909	5505.86	0.222412	15.0854
DJB11_HUMAN	Q9UBS4	DNAJB11	55	0.0110252	6.85455	6192.89	0.232536	7.67648
CAC1A_HUMAN	O00555	CACNA1A	55	0.00394513	0.909091	6103.98	0.216687	1.45266
BRCA2_HUMAN	P51587	BRCA2	55	0.00886717	8.56364	3142.81	0.230415	9.65263
RENT2_HUMAN	Q9HAU5	UPF2	55	0.00815546	6.61818	2999.39	0.223386	7.38903
FLII_HUMAN	Q13045	FLII	55	0.011226	10.5636	2296.58	0.228965	11.4758
ELP1_HUMAN	O95163	ELP1	55	0.0106917	9.09091	2795.4	0.230447	9.64632
EXOS4_HUMAN	Q9NPD3	EXOSC4	55	0.00929051	8.76364	2604.56	0.222352	10.5883
PSD10_HUMAN	O75832	PSMD10	55	0.00900937	14.1455	2236.71	0.227544	14.671
ID2_HUMAN	Q02363	ID2	55	0.00720414	6.56364	3628.09	0.224063	8.12335
CLCA_HUMAN	P09496	CLTA	55	0.0133896	13.1091	3892.57	0.23326	14.3481
PROF1_HUMAN	P07737	PFN1	55	0.0138854	10.5818	6533.39	0.232985	11.6589
WASL_HUMAN	O00401	WASL	55	0.00759353	7.83636	5804.52	0.229602	9.55228
XRN2_HUMAN	Q9H0D6	XRN2	55	0.0162073	11.4182	3698.2	0.230361	12.135
UBP2_HUMAN	O75604	USP2	55	0.00740909	7.12727	4810.48	0.228532	8.3402
ARBK1_HUMAN	P25098	GRK2	55	0.00700647	5.96364	8554.72	0.226306	8.06401
FUBP3_HUMAN	Q96I24	FUBP3	55	0.0147299	10.3455	3795.59	0.231839	11.1103
CDC23_HUMAN	Q9UJX2	CDC23	55	0.006076	7.74545	3595.12	0.224694	9.277
AT1B1_HUMAN	P05026	ATP1B1	55	0.00718432	5.63636	3647.63	0.226265	6.33943
AGO4_HUMAN	Q9HCK5	AGO4	55	0.0116272	5.90909	1321.06	0.221903	6.12289
AT1B3_HUMAN	P54709	ATP1B3	55	0.00682608	5.81818	5517.68	0.218148	6.6747
IKZF1_HUMAN	Q13422	IKZF1	55	0.00621359	9.63636	2734.34	0.21999	11.5895
HYOU1_HUMAN	Q9Y4L1	HYOU1	55	0.0113738	7.76364	2717.8	0.230318	8.45344
FOXP3_HUMAN	Q9BZS1	FOXP3	55	0.00497441	4.4	5188.79	0.217822	6.46268
IF2B_HUMAN	P20042	EIF2S2	55	0.0117142	7.4	4979.29	0.232919	8.26063
NOS3_HUMAN	P29474	NOS3	55	0.00560969	6.90909	8349.94	0.226451	11.1342
IMA3_HUMAN	O00629	KPNA4	55	0.00969856	7.94545	2431.06	0.229794	8.6262
AAPK2_HUMAN	P54646	PRKAA2	55	0.00534276	3.87273	5690.38	0.222662	5.64062
CEP55_HUMAN	Q53EZ4	CEP55	55	0.00797488	8.27273	4923.36	0.230222	9.54037
MYO5C_HUMAN	Q9NQX4	MYO5C	55	0.00671702	15.8727	3293.81	0.219512	17.7996
HDAC9_HUMAN	Q9UKV0	HDAC9	55	0.00822898	9.54546	2003.73	0.225082	10.3853
OGT1_HUMAN	O15294	OGT	55	0.00781494	7.25455	3414.94	0.22721	8.79014
NR1H2_HUMAN	P55055	NR1H2	55	0.00453415	6.32727	6521.92	0.218591	7.73415
CNBP_HUMAN	P62633	CNBP	55	0.0133366	9.67273	1047.7	0.222642	10.1145
MK07_HUMAN	Q13164	MAPK7	55	0.011159	10.8727	4623.48	0.235065	12.3659
RUNX2_HUMAN	Q13950	RUNX2	55	0.00841901	11.8545	2578.87	0.227283	12.5983
MED14_HUMAN	O60244	MED14	55	0.00617891	16	3878.8	0.226638	18.874
SIAH2_HUMAN	O43255	SIAH2	55	0.00536605	6.81818	4569.63	0.222682	9.34425
MED17_HUMAN	Q9NVC6	MED17	55	0.00648917	17.0545	3460.02	0.227033	20.5709
CSN7A_HUMAN	Q9UBW8	COPS7A	55	0.0101012	13	2777.01	0.225636	14.7904
DCAF7_HUMAN	P61962	DCAF7	55	0.0115193	9.23636	2096.87	0.232198	9.56106
CPSF7_HUMAN	Q8N684	CPSF7	55	0.0136843	9.41818	2854.37	0.2294	9.90186
SGT1_HUMAN	Q9Y2Z0	SUGT1	55	0.00783147	5.85455	4482.01	0.226286	7.12384
RNF8_HUMAN	O76064	RNF8	55	0.00729894	8.96364	3227.78	0.222953	10.1726
DDX20_HUMAN	Q9UHI6	DDX20	55	0.00966173	9.72727	3916.46	0.230931	11.3933
DTBP1_HUMAN	Q96EV8	DTNBP1	54	0.00319872	4.46296	4254.12	0.217258	6.84064
TCP4_HUMAN	P53999	SUB1	54	0.0106004	8.2037	2476.21	0.22905	8.6764
DHX30_HUMAN	Q7L2E3	DHX30	54	0.0169724	12.6667	2466.71	0.232089	13.4404
TNIP1_HUMAN	Q15025	TNIP1	54	0.00623967	6.94444	5213.36	0.225154	8.26034
DYST_HUMAN	Q03001	DST	54	0.0079034	5.2963	3990.23	0.225215	5.87125
RBM10_HUMAN	P98175	RBM10	54	0.0135371	13.0556	1302.63	0.227597	13.7136
K2C1_HUMAN	P04264	KRT1	54	0.0147968	13.3519	1826.68	0.229848	14.3763
JIP2_HUMAN	Q13387	MAPK8IP2	54	0.00509577	5.88889	6159.78	0.225328	8.62606
FHL3_HUMAN	Q13643	FHL3	54	0.00490727	5.77778	7782.79	0.223164	7.97271
PKN1_HUMAN	Q16512	PKN1	54	0.00715955	7.18518	5259.34	0.227817	8.614
PINK1_HUMAN	Q9BXM7	PINK1	54	0.00894951	9.62963	3087.78	0.225533	10.5984
ARPC3_HUMAN	O15145	ARPC3	54	0.00887577	11.463	2429.76	0.223104	12.5234
AN32A_HUMAN	P39687	ANP32A	54	0.00902108	6.37037	2911.34	0.228111	7.14833
GELS_HUMAN	P06396	GSN	54	0.0118838	11.6481	2791.64	0.234842	12.2553
CNOT1_HUMAN	A5YKK6	CNOT1	54	0.00893751	4.68518	5475.3	0.229997	5.26838
UBP19_HUMAN	O94966	USP19	54	0.00799949	5.27778	3887.83	0.227325	5.91758
ACTN2_HUMAN	P35609	ACTN2	54	0.00506347	6.12963	4144.61	0.218736	8.14226
NUDC3_HUMAN	Q8IVD9	NUDCD3	54	0.00646263	4.90741	4147.51	0.225113	6.67098
VA0D1_HUMAN	P61421	ATP6V0D1	54	0.00793256	8.64815	2482.46	0.219912	9.49257
UBA5_HUMAN	Q9GZZ9	UBA5	54	0.00684854	5.03704	4534.21	0.221249	6.32843
NDUS1_HUMAN	P28331	NDUFS1	54	0.0101551	11.2778	4604.51	0.229805	12.8909
UPAR_HUMAN	Q03405	PLAUR	54	0.00286009	3.59259	14177.5	0.215105	7.90871
ORC2_HUMAN	Q13416	ORC2	54	0.00862161	12.1667	2495.25	0.223214	14.2249
IMA7_HUMAN	O60684	KPNA6	54	0.00954971	6.64815	2753.11	0.228881	7.17383
MOV10_HUMAN	Q9HCE1	MOV10	54	0.0156022	13.3333	1751.67	0.227995	13.8498
SGO1_HUMAN	Q5FBB7	SGO1	54	0.00579651	6.18518	3107.24	0.215068	8.73648
SMC4_HUMAN	Q9NTJ3	SMC4	54	0.0112029	8.2963	2653.46	0.229283	9.51866
SYLC_HUMAN	Q9P2J5	LARS	54	0.0118896	10.9444	4163.53	0.229805	11.837
STAT6_HUMAN	P42226	STAT6	54	0.00613704	7.98148	5900.48	0.223476	9.86022
SRS10_HUMAN	O75494	SRSF10	54	0.0131786	13.3148	1171.68	0.225564	13.6615
DNM3B_HUMAN	Q9UBC3	DNMT3B	54	0.00918659	10.6111	1330.75	0.222642	11.2914
BAP31_HUMAN	P51572	BCAP31	54	0.00811328	8.11111	5330.86	0.228754	9.49055
STK3_HUMAN	Q13188	STK3	54	0.00523486	6.62963	5111.05	0.222792	8.21559
SYVN1_HUMAN	Q86TM6	SYVN1	53	0.00664449	11.6415	5398.69	0.226038	13.7671
TRI32_HUMAN	Q13049	TRIM32	53	0.00993705	8.90566	3763.47	0.229901	9.4794
TMOD3_HUMAN	Q9NYL9	TMOD3	53	0.0116605	11.4528	1683.34	0.226244	11.7957
T2FB_HUMAN	P13984	GTF2F2	53	0.00690591	9.4717	5456.03	0.229432	11.6162
KS6A3_HUMAN	P51812	RPS6KA3	53	0.00890456	8.35849	5655.42	0.231211	9.58155
EXOSX_HUMAN	Q01780	EXOSC10	53	0.0124574	12.5094	3047.78	0.226514	14.604
RAB1B_HUMAN	Q9H0U4	RAB1B	53	0.00635434	8.20755	2416	0.223345	9.24128
PLCG2_HUMAN	P16885	PLCG2	53	0.00596803	14.0566	3584.09	0.225113	17.2733
PIAS3_HUMAN	Q9Y6X2	PIAS3	53	0.00664318	7.43396	3383.44	0.22448	8.817
PMS2_HUMAN	P54278	PMS2	53	0.00743449	5.81132	2876.64	0.225297	6.4354
PP4C_HUMAN	P60510	PPP4C	53	0.0103492	9.62264	2939.08	0.2281	10.6738
PFD1_HUMAN	O60925	PFDN1	53	0.00465783	3.16981	3847.49	0.218476	3.9089
PUR9_HUMAN	P31939	ATIC	53	0.00941718	8.56604	2792.62	0.227754	9.66768
PSN2_HUMAN	P49810	PSEN2	53	0.00454493	7.56604	4372.52	0.222542	10.8784
PTPRK_HUMAN	Q15262	PTPRK	53	0.00409041	5.24528	9045.23	0.220294	9.09638
VAV2_HUMAN	P52735	VAV2	53	0.00711126	7.50943	3786.5	0.227764	8.40824
CEP44_HUMAN	Q9C0F1	CEP44	53	0.00338964	4.24528	3628.92	0.21611	4.80478
ACTC_HUMAN	P68032	ACTC1	53	0.00886775	5.13208	5177.7	0.226607	5.68978
NSF1C_HUMAN	Q9UNZ2	NSFL1C	53	0.00898391	7.5283	2664.33	0.22451	8.46269
UCHL1_HUMAN	P09936	UCHL1	53	0.0135088	10.5849	3765.94	0.236808	11.3172
VIGLN_HUMAN	Q00341	HDLBP	53	0.0111586	6.45283	3411.53	0.230083	7.0008
UBE2B_HUMAN	P63146	UBE2B	53	0.006216	9.5283	2295.66	0.222722	10.627
AKT2_HUMAN	P31751	AKT2	53	0.0073256	8.35849	10606.3	0.230104	12.3238
NMT1_HUMAN	P30419	NMT1	53	0.00978277	9.84906	4445.33	0.228574	10.8207
TSC1_HUMAN	Q92574	TSC1	53	0.00695589	6.75472	4271.7	0.224337	7.72742
GIT1_HUMAN	Q9Y2X7	GIT1	53	0.00577001	7	3932.62	0.225687	8.18182
CE152_HUMAN	O94986	CEP152	53	0.00516963	5.88679	2796.8	0.22113	6.95519
IFIT3_HUMAN	O14879	IFIT3	53	0.010264	10.7925	1660.12	0.223668	11.8674
FUMH_HUMAN	P07954	FH	53	0.00605061	7.22642	2194.58	0.220294	8.45971
MYL6_HUMAN	P60660	MYL6	53	0.0128902	8.01887	1864.51	0.228934	8.67938
CLCB_HUMAN	P09497	CLTB	53	0.00709241	15.1321	2559.03	0.222522	17.5802
P66B_HUMAN	Q8WXI9	GATAD2B	53	0.00752592	11.3019	2635.76	0.225584	13.4478
MIPT3_HUMAN	Q8TDR0	TRAF3IP1	53	0.0095308	5.90566	2601.93	0.224959	6.27594
CKAP4_HUMAN	Q07065	CKAP4	53	0.0109754	6.33962	11299.9	0.232274	7.2733
SGTB_HUMAN	Q96EQ0	SGTB	53	0.00352691	1.62264	3632.06	0.214713	2.17432
SODM_HUMAN	P04179	SOD2	53	0.0060728	6.33962	3686.9	0.221298	7.80093
SOCS1_HUMAN	O15524	SOCS1	53	0.00627845	11.0566	5049.47	0.226069	12.5955
MAGD2_HUMAN	Q9UNF1	MAGED2	53	0.0147516	13.0566	1611.43	0.232996	13.5061
TFP11_HUMAN	Q9UBB9	TFIP11	53	0.00595697	3.13208	7155.49	0.225369	3.81357
BAF_HUMAN	O75531	BANF1	52	0.00769813	7.44231	1748.06	0.220304	7.99278
BANP_HUMAN	Q8N9N5	BANP	52	0.00707859	7.42308	8674.09	0.225266	8.98471
RBBP6_HUMAN	Q7Z6E9	RBBP6	52	0.00810265	4.57692	4939.01	0.228775	5.4361
RBL2_HUMAN	Q08999	RBL2	52	0.00685033	8.48077	2478.95	0.222462	10.2883
PPARA_HUMAN	Q07869	PPARA	52	0.00480769	7.05769	6788.15	0.221526	10.2081
PHS_HUMAN	P61457	PCBD1	52	0.0083508	6.13462	7646.35	0.224612	7.31608
PP2BA_HUMAN	Q08209	PPP3CA	52	0.00565313	5.84615	5460.37	0.22542	8.05933
ITB3_HUMAN	P05106	ITGB3	52	0.00484883	7.98077	4903.16	0.22111	10.373
PKN2_HUMAN	Q16513	PKN2	52	0.00729661	6.44231	3793.78	0.224847	7.21306
K2C8_HUMAN	P05787	KRT8	52	0.00945443	5.98077	4064.05	0.230941	6.57807
G3BP2_HUMAN	Q9UN86	G3BP2	52	0.0152683	11.3462	1745.01	0.232854	12.0771
PSB8_HUMAN	P28062	PSMB8	52	0.00661316	28.3077	561.046	0.213832	29.4253
AP2C_HUMAN	Q92754	TFAP2C	52	0.00626939	3.09615	11743.5	0.225728	4.17476
XPO7_HUMAN	Q9UIA9	XPO7	52	0.00762468	6.88462	3803.44	0.228955	7.69812
ACACA_HUMAN	Q13085	ACACA	52	0.0108916	6.23077	3838.56	0.231774	6.59173
XRCC1_HUMAN	P18887	XRCC1	52	0.0104043	7.19231	4164.94	0.231427	8.13345
UB2D4_HUMAN	Q9Y2X8	UBE2D4	52	0.00413807	4.34615	3293.74	0.217382	6.35391
TTHY_HUMAN	P02766	TTR	52	0.00411373	4.17308	11409.6	0.221417	9.21016
FOXS1_HUMAN	O43638	FOXS1	52	0.00466332	2.28846	4612.81	0.222342	2.84132
HTRA2_HUMAN	O43464	HTRA2	52	0.00672041	6.69231	4464.44	0.225595	7.74467
CCD33_HUMAN	Q8N5R6	CCDC33	52	0.00409047	3.80769	4651.7	0.221764	5.07063
HINT1_HUMAN	P49773	HINT1	52	0.00631805	10.7115	2207.95	0.220519	11.9024
MTA3_HUMAN	Q9BTC8	MTA3	52	0.00599647	9.92308	3712.27	0.223608	12.8888
LTOR3_HUMAN	Q9UHA4	LAMTOR3	52	0.00388501	2.28846	4679.47	0.214639	3.69374
CY1_HUMAN	P08574	CYC1	52	0.00642186	12.1346	2552.1	0.222162	14.3006
BRMS1_HUMAN	Q9HCU9	BRMS1	52	0.00737698	8.59615	4683	0.226669	10.6911
SPY2_HUMAN	O43597	SPRY2	52	0.00387139	6.15385	4551.59	0.220284	7.97307
BAG4_HUMAN	O95429	BAG4	52	0.00931108	6.76923	6248.74	0.222873	7.98491
DOCK7_HUMAN	Q96N67	DOCK7	51	0.0105395	5.80392	4242.45	0.231438	7.0839
DEK_HUMAN	P35659	DEK	51	0.0116989	11.0392	1258.1	0.227273	11.4544
DDIT3_HUMAN	P35638	DDIT3	51	0.00618872	11.098	4619.28	0.222083	15.1213
ATP4A_HUMAN	P20648	ATP4A	51	0.00347129	4.29412	3957.5	0.214267	6.19169
RFC2_HUMAN	P35250	RFC2	51	0.0117987	11.9412	1561.12	0.225986	12.9496
RFC5_HUMAN	P40937	RFC5	51	0.013933	11.549	2288.28	0.231017	12.4689
PO2F1_HUMAN	P14859	POU2F1	51	0.00729616	9.64706	4516.14	0.227054	10.7338
PLS1_HUMAN	O15162	PLSCR1	51	0.00555101	4.07843	5623.85	0.227002	5.09467
KCC2A_HUMAN	Q9UQM7	CAMK2A	51	0.00634429	7.33333	4453.89	0.223911	8.92195
KBTB7_HUMAN	Q8WVZ9	KBTBD7	51	0.00659155	3.21569	8399.06	0.222602	3.67162
ITSN2_HUMAN	Q9NZM3	ITSN2	51	0.00427768	4.68627	3650.51	0.21961	5.68592
Z512B_HUMAN	Q96KM6	ZNF512B	51	0.00571084	3.35294	3559.16	0.223375	3.93132
FSCN1_HUMAN	Q16658	FSCN1	51	0.0105673	7.56863	1897.48	0.228976	8.15556
WDR48_HUMAN	Q8TAF3	WDR48	51	0.00820068	5.21569	4490.76	0.229018	6.74539
UB2E2_HUMAN	Q96LR5	UBE2E2	51	0.00676995	6.05882	3160.74	0.226172	7.32273
AP1B1_HUMAN	Q10567	AP1B1	51	0.0116759	10.2745	2989.25	0.231222	11.1249
XPO5_HUMAN	Q9HAV4	XPO5	51	0.0104289	6.01961	3192.3	0.230372	6.44963
AIMP1_HUMAN	Q12904	AIMP1	51	0.011924	13.7059	1021.07	0.228426	14.0156
FOXE1_HUMAN	O00358	FOXE1	51	0.00365532	1.94118	1643.86	0.211493	2.41234
UN45A_HUMAN	Q9H3U1	UNC45A	51	0.00892062	6.11765	2785.47	0.229688	6.41915
ODPB_HUMAN	P11177	PDHB	51	0.0104307	7.15686	4264.24	0.228437	8.62536
IRS2_HUMAN	Q9Y4H2	IRS2	51	0.00891534	12.4902	2589.14	0.230318	13.7491
MLF1_HUMAN	P58340	MLF1	51	0.00515122	6.78431	2783.26	0.219337	7.93508
PASK_HUMAN	Q96RG2	PASK	51	0.00695801	5.01961	4423.2	0.223406	6.67272
MRP1_HUMAN	P33527	ABCC1	51	0.00630032	5.35294	4902.09	0.221993	7.48238
GNAI1_HUMAN	P63096	GNAI1	51	0.00351862	6.13725	5162.51	0.216384	10.7109
MCAF1_HUMAN	Q6VMQ6	ATF7IP	51	0.00560459	3.82353	4427.85	0.221219	4.37749
MED24_HUMAN	O75448	MED24	51	0.00500326	16.8431	2468.18	0.223396	19.3938
BRAF_HUMAN	P15056	BRAF	50	0.00840322	13.08	2393.04	0.222883	14.9311
DSRAD_HUMAN	P55265	ADAR	50	0.0144672	11.94	1587.58	0.230275	12.3114
DICER_HUMAN	Q9UPY3	DICER1	50	0.00952286	8.18	4068.66	0.226524	8.94862
BMR1A_HUMAN	P36894	BMPR1A	50	0.003561	5.26	8501.14	0.216384	8.11138
TRI33_HUMAN	Q9UPN9	TRIM33	50	0.00824699	9.52	2050.31	0.229496	10.0307
ATD3A_HUMAN	Q9NVI7	ATAD3A	50	0.0146716	6.96	1368.51	0.229987	7.12511
RBM25_HUMAN	P49756	RBM25	50	0.0118919	10.78	1487.56	0.227419	11.3655
RAP1A_HUMAN	P62834	RAP1A	50	0.00735655	7.4	2668.41	0.227523	8.1548
LASP1_HUMAN	Q14847	LASP1	50	0.00632125	3.26	3895.71	0.225369	3.45239
PE2R3_HUMAN	P43115	PTGER3	50	0.00247486	1.3	4009.14	0.212556	1.78062
FLOT2_HUMAN	Q14254	FLOT2	50	0.00868478	8.24	5239.34	0.22988	9.00461
ERG28_HUMAN	Q9UKR5	ERG28	50	0.0032809	1.12	3692.42	0.21563	1.3466
EPHA2_HUMAN	P29317	EPHA2	50	0.00733086	9.12	4576.56	0.230019	10.768
HP1B3_HUMAN	Q5SSJ5	HP1BP3	50	0.0167256	14.2	869.757	0.23106	14.6046
NP1L4_HUMAN	Q99733	NAP1L4	50	0.0109323	10.1	1846.96	0.228416	10.756
GDIA_HUMAN	P31150	GDI1	50	0.00705772	4.94	4114.51	0.224826	5.79206
AICDA_HUMAN	Q9GZX7	AICDA	50	0.00832058	7.1	2062.25	0.224969	8.10331
GEMI5_HUMAN	Q8TEQ6	GEMIN5	50	0.0106503	8.1	1795.42	0.227221	9.08952
USF1_HUMAN	P22415	USF1	50	0.00654648	7.52	3131.16	0.225246	8.60247
AGO3_HUMAN	Q9H9G7	AGO3	50	0.00995995	7.28	1876.67	0.224653	7.87611
ARI2_HUMAN	O95376	ARIH2	50	0.00793945	6.96	4407.99	0.227964	8.40689
G6PD_HUMAN	P11413	G6PD	50	0.00845535	11.24	3392.78	0.226141	13.4013
AFAD_HUMAN	P55196	AFDN	50	0.0110147	7.66	5286.17	0.228807	8.82907
NSUN2_HUMAN	Q08J23	NSUN2	50	0.0124673	9.58	1988.59	0.227901	10.1879
PDIA4_HUMAN	P13667	PDIA4	50	0.00944996	8.52	2907.42	0.226607	9.45422
GRN_HUMAN	P28799	GRN	50	0.00821216	2.94	7322.82	0.228479	3.3806
CIRBP_HUMAN	Q14011	CIRBP	50	0.012664	9.24	1742.36	0.229475	9.687
LIS1_HUMAN	P43034	PAFAH1B1	50	0.00634065	7.94	2168.84	0.22449	8.82683
CPNS1_HUMAN	P04632	CAPNS1	50	0.00784808	6.54	3906.18	0.223174	7.33275
RT09_HUMAN	P82933	MRPS9	50	0.0118114	14.2	2206.12	0.228384	17.0156
RNF4_HUMAN	P78317	RNF4	50	0.00741496	8.72	2139.35	0.224317	9.7114
MED16_HUMAN	Q9Y2X0	MED16	50	0.00538064	16.64	2735.61	0.224154	19.7581
SRSF6_HUMAN	Q13247	SRSF6	50	0.0162737	15.98	911.913	0.233921	16.3522
DAB1_HUMAN	O75553	DAB1	50	0.00330165	3.76	7696.96	0.220255	5.55734
STMN1_HUMAN	P16949	STMN1	50	0.00979031	7.08	2668.81	0.22745	7.62851
BID_HUMAN	P55957	BID	50	0.00595608	9.4	2721.46	0.223244	10.3031
TEAD2_HUMAN	Q15562	TEAD2	49	0.00450102	2.4898	2659.07	0.215959	3.09829
TIM13_HUMAN	Q9Y5L4	TIMM13	49	0.0092798	5.81633	2318.66	0.223134	6.34241
EFMT3_HUMAN	Q96AZ1	EEF1AKMT3	49	0.00930931	8.12245	1230.5	0.220039	8.55245
ECH1_HUMAN	Q13011	ECH1	49	0.00609196	3.67347	8170.12	0.227095	4.55811
TAF6_HUMAN	P49848	TAF6	49	0.00645851	14.2245	2618.08	0.22868	17.1989
BRE1A_HUMAN	Q5VTR2	RNF20	49	0.008113	7.53061	2837.67	0.229549	8.38475
DLDH_HUMAN	P09622	DLD	49	0.00728608	7	3489.23	0.224053	8.41845
QCR8_HUMAN	O14949	UQCRQ	49	0.00409066	6.34694	1804.42	0.213767	7.22923
RASF1_HUMAN	Q9NS23	RASSF1	49	0.00751643	8.46939	4468.61	0.224358	9.71045
PEBP1_HUMAN	P30086	PEBP1	49	0.00627913	7.18367	3039.44	0.223224	7.69813
PRC2A_HUMAN	P48634	PRRC2A	49	0.0118907	7	3672.11	0.231406	7.37721
PLIN3_HUMAN	O60664	PLIN3	49	0.00501382	6.44898	3442.05	0.223043	7.38105
JUNB_HUMAN	P17275	JUNB	49	0.00569158	12.2041	3438.27	0.223295	15.8868
PININ_HUMAN	Q9H307	PNN	49	0.0111704	13.0204	1850.22	0.227106	13.7444
PRDX3_HUMAN	P30048	PRDX3	49	0.0123634	8.04082	4232.02	0.227649	9.07248
RL1D1_HUMAN	O76021	RSL1D1	49	0.0169539	16.8775	1096.73	0.231254	17.4644
LBN_HUMAN	Q86UK5	EVC2	49	0.00320595	1.87755	3019.8	0.213178	2.39868
RRP1B_HUMAN	Q14684	RRP1B	49	0.0157577	15.3061	819.865	0.230554	15.737
ZWINT_HUMAN	O95229	ZWINT	49	0.00502302	4.79592	4711.44	0.222652	6.81171
ZPR1_HUMAN	O75312	ZPR1	49	0.00536082	7.36735	2220.11	0.223094	8.27548
EIF3K_HUMAN	Q9UBQ5	EIF3K	49	0.00856537	10.5918	1262.06	0.222702	11.3952
NELFB_HUMAN	Q8WX92	NELFB	49	0.00985521	11.551	1929.2	0.228016	12.2488
VAMP2_HUMAN	P63027	VAMP2	49	0.0044303	3.89796	3140.62	0.217096	5.26249
6PGD_HUMAN	P52209	PGD	49	0.00666087	6.22449	2523.68	0.221022	6.82407
APOB_HUMAN	P04114	APOB	49	0.00512209	5.2449	33146.4	0.221506	10.7931
UHRF1_HUMAN	Q96T88	UHRF1	49	0.0110806	12.7959	1963.57	0.229688	13.3892
CLK2_HUMAN	P49760	CLK2	49	0.00787084	8.26531	2533.77	0.222712	9.09155
PA1B2_HUMAN	P68402	PAFAH1B2	49	0.00770386	7.28571	3025.58	0.224347	8.19162
IKZF3_HUMAN	Q9UKT9	IKZF3	49	0.00516213	7.10204	3217.68	0.222272	9.03017
MYD88_HUMAN	Q99836	MYD88	49	0.00445259	7.32653	6858.73	0.21862	10.8975
CPSF1_HUMAN	Q10570	CPSF1	49	0.0126299	11.3265	1705.68	0.22788	12.4405
MED15_HUMAN	Q96RN5	MED15	49	0.00474475	14.3061	1831.17	0.22047	16.2678
MED21_HUMAN	Q13503	MED21	49	0.00543856	16.6735	1597.46	0.222372	18.1373
SH3G1_HUMAN	Q99961	SH3GL1	49	0.00549986	9.18367	3021.15	0.221943	10.8326
RPA1_HUMAN	O95602	POLR1A	49	0.0077402	7	1566.28	0.220608	8.03697
MEF2A_HUMAN	Q02078	MEF2A	49	0.00610783	8.69388	4753.95	0.22383	11.295
MCL1_HUMAN	Q07820	MCL1	49	0.00671071	8.67347	6004.24	0.225461	12.5882
BAD_HUMAN	Q92934	BAD	49	0.00686914	8.46939	4450.34	0.223982	10.7238
DPOD1_HUMAN	P28340	POLD1	49	0.0119932	8.28571	3912.65	0.231039	9.27228
BRD7_HUMAN	Q9NPI1	BRD7	48	0.00647079	5.89583	2609.17	0.223234	6.72207
DMAP1_HUMAN	Q9NPF5	DMAP1	48	0.00577191	10.3958	2327.97	0.221784	13.6858
TRI18_HUMAN	O15344	MID1	48	0.00818343	9.66667	1178.61	0.220147	9.9664
TOPB1_HUMAN	Q92547	TOPBP1	48	0.00765965	8.77083	4156.87	0.225348	10.1169
TECR_HUMAN	Q9NZ01	TECR	48	0.00966704	9.91667	2240.26	0.228027	10.5384
TCEA1_HUMAN	P23193	TCEA1	48	0.00674333	6.58333	2647.92	0.222943	6.87843
TIF1A_HUMAN	O15164	TRIM24	48	0.00875143	10.5625	2130.82	0.229283	11.3381
TNR6B_HUMAN	Q9UPQ9	TNRC6B	48	0.00861974	8.27083	2133.94	0.224164	8.6191
RAP1B_HUMAN	P61224	RAP1B	48	0.00737182	3.91667	5455.22	0.228595	4.19106
EPIPL_HUMAN	P58107	EPPK1	48	0.0128168	7.10417	2978.27	0.231319	7.35027
FANCC_HUMAN	Q00597	FANCC	48	0.00706324	4.85417	4619.2	0.22382	6.05674
PPM1B_HUMAN	O75688	PPM1B	48	0.00908391	5.22917	2144.93	0.227817	5.48414
FKB1A_HUMAN	P62942	FKBP1A	48	0.00506111	8.35417	3465.56	0.223547	9.52221
PGAM5_HUMAN	Q96HS1	PGAM5	48	0.01264	6.08333	2338.19	0.230318	6.33556
PFKAM_HUMAN	P08237	PFKM	48	0.00819644	8.22917	4012.36	0.2285	9.35426
PEX14_HUMAN	O75381	PEX14	48	0.00603101	6.125	1645.75	0.215874	6.75817
POP1_HUMAN	Q99575	POP1	48	0.0119803	11.75	1447.02	0.2272	12.5879
KC1D_HUMAN	P48730	CSNK1D	48	0.00697157	6.70833	4673.13	0.229656	7.74985
ZO2_HUMAN	Q9UDY2	TJP2	48	0.00775786	5.75	2969.67	0.224643	6.35128
K2C5_HUMAN	P13647	KRT5	48	0.0132331	11.4792	3999.44	0.228469	12.2927
JUND_HUMAN	P17535	JUND	48	0.00637193	9.91667	3304.99	0.225102	11.7412
ZHX1_HUMAN	Q9UKY1	ZHX1	48	0.00610115	6.95833	3437.98	0.225194	7.76123
PTN12_HUMAN	Q05209	PTPN12	48	0.00599993	7.9375	3633.65	0.228384	8.98481
PTPA_HUMAN	Q15257	PTPA	48	0.00732672	7.08333	2654.87	0.224847	8.51383
UBP21_HUMAN	Q9UK80	USP21	48	0.00526666	8.47917	2095.88	0.221685	9.55461
IKBE_HUMAN	O00221	NFKBIE	48	0.0106573	14.3125	953.202	0.225451	14.8508
GLI1_HUMAN	P08151	GLI1	48	0.00786569	4.58333	2166.6	0.226255	4.7945
GFAP_HUMAN	P14136	GFAP	48	0.0064218	7.22917	2536.29	0.227922	7.97528
NDKA_HUMAN	P15531	NME1	48	0.00567121	5.79167	2742.15	0.222023	6.78706
H2A1B_HUMAN	P04908	HIST1H2AB	48	0.0129102	11.5625	1631.9	0.227932	12.5905
NU214_HUMAN	P35658	NUP214	48	0.0113514	10.8333	1632.23	0.228881	11.6709
MMGT1_HUMAN	Q8N4V1	MMGT1	48	0.00449106	3.9375	3115.37	0.219114	4.42127
MPIP1_HUMAN	P30304	CDC25A	48	0.00979876	7.89583	4174	0.232111	8.36622
S10A4_HUMAN	P26447	S100A4	48	0.00632289	5.52083	4467.11	0.227043	7.77697
S61A1_HUMAN	P61619	SEC61A1	48	0.0094328	9.14583	2329.31	0.226679	9.90096
RT29_HUMAN	P51398	DAP3	48	0.0102246	12.7292	2942.26	0.228743	14.5649
MAGAB_HUMAN	P43364	MAGEA11	48	0.00406565	4.91667	5411.83	0.220029	6.63128
RU2B_HUMAN	P08579	SNRPB2	48	0.0111878	10.5417	943.385	0.224714	10.9259
SHLB1_HUMAN	Q9Y371	SH3GLB1	48	0.005468	6.79167	3400.86	0.225194	7.81143
RN185_HUMAN	Q96GF1	RNF185	48	0.00620638	7.875	4422.82	0.223154	8.60956
RNF31_HUMAN	Q96EP0	RNF31	48	0.00659344	9.97917	3940.54	0.227461	11.5222
STOM_HUMAN	P27105	STOM	48	0.0106493	8.77083	2147.97	0.229666	9.26715
SYRC_HUMAN	P54136	RARS	48	0.0136859	13.6042	1135.4	0.2312	14.0351
BIN1_HUMAN	O00499	BIN1	47	0.00528607	6.89362	3592.48	0.225235	8.34359
BAIP2_HUMAN	Q9UQB8	BAIAP2	47	0.00582096	7.61702	3207.11	0.226617	9.02083
TADA3_HUMAN	O75528	TADA3	47	0.00580379	8.53191	3611.8	0.22381	10.9842
TF2H1_HUMAN	P32780	GTF2H1	47	0.00727828	9.61702	4427.8	0.2267	12.537
BHE40_HUMAN	O14503	BHLHE40	47	0.00627288	7.85106	3319.99	0.225605	8.82426
TBL1R_HUMAN	Q9BZK7	TBL1XR1	47	0.00875645	9.87234	1539.01	0.228447	10.2174
ATRX_HUMAN	P46100	ATRX	47	0.00735	7.68085	2038.38	0.222312	8.23531
FACD2_HUMAN	Q9BXW9	FANCD2	47	0.00744617	7.17021	2946.65	0.228363	7.75559
F10A1_HUMAN	P50502	ST13	47	0.00949856	6.38298	3737.17	0.229976	6.88421
RASK_HUMAN	P01116	KRAS	47	0.00463065	2.29787	5814.95	0.223658	2.95116
ITB2_HUMAN	P05107	ITGB2	47	0.00497312	6.6383	5748.27	0.221447	9.19904
PLMN_HUMAN	P00747	PLG	47	0.00545459	5.59574	10517.8	0.222023	9.20554
PFKAL_HUMAN	P17858	PFKL	47	0.0114694	9.12766	2355.3	0.231687	9.59696
FIP1_HUMAN	Q6UN15	FIP1L1	47	0.0104009	8.25532	2820.12	0.231546	9.4316
ZAP70_HUMAN	P43403	ZAP70	47	0.00594259	14.234	2248.54	0.22384	16.7576
LEF1_HUMAN	Q9UJU2	LEF1	47	0.0051065	5.82979	2167.05	0.219395	6.6307
ZCH18_HUMAN	Q86VM9	ZC3H18	47	0.00955159	9.51064	1419.58	0.224063	9.77833
GHR_HUMAN	P10912	GHR	47	0.00578752	9.2766	2201.25	0.220294	9.95028
GFPT1_HUMAN	Q06210	GFPT1	47	0.00837489	7.65957	1168.98	0.225965	8.08876
UBE2H_HUMAN	P62256	UBE2H	47	0.00411513	4.06383	3758.21	0.217841	6.13099
ANM6_HUMAN	Q96LA8	PRMT6	47	0.00374154	1.23404	4156.68	0.215564	1.90856
VPS35_HUMAN	Q96QK1	VPS35	47	0.00819591	7.74468	3489.24	0.228195	8.65851
AKAP8_HUMAN	O43823	AKAP8	47	0.0125855	8.42553	1924.23	0.228986	8.69115
UIMC1_HUMAN	Q96RL1	UIMC1	47	0.00851596	8.42553	1512.49	0.226804	8.97677
FOSL2_HUMAN	P15408	FOSL2	47	0.00387084	5.31915	3760.24	0.215227	7.08195
UBE2W_HUMAN	Q96B02	UBE2W	47	0.00456713	4.29787	2054.1	0.216744	5.28052
IF5_HUMAN	P55010	EIF5	47	0.00972808	9.70213	2280.48	0.229145	10.8011
PACN3_HUMAN	Q9UKS6	PACSIN3	47	0.0071943	6.55319	2990.56	0.222642	7.72749
MTCH2_HUMAN	Q9Y6C9	MTCH2	47	0.00821629	12	4669.32	0.226462	12.7297
MP2K7_HUMAN	O14733	MAP2K7	47	0.00657767	8.57447	5748.77	0.224673	12.0763
MTG8_HUMAN	Q06455	RUNX1T1	47	0.00451835	7.02128	4744.56	0.218504	9.50156
CE290_HUMAN	O15078	CEP290	47	0.0059555	4.2766	2150.96	0.221864	4.67179
SIN3B_HUMAN	O75182	SIN3B	47	0.00562145	10.1277	2747.58	0.223386	12.6181
SNX2_HUMAN	O60749	SNX2	47	0.00549954	7.51064	4853.71	0.224236	9.52964
SAT1_HUMAN	P21673	SAT1	47	0.00527057	5.55319	3165.06	0.221328	6.64316
LRC59_HUMAN	Q96AG4	LRRC59	47	0.0132294	6.53191	3092.47	0.233128	6.68012
DAPK1_HUMAN	P53355	DAPK1	47	0.0086026	8.76596	1812.55	0.227974	9.32449
SPRE_HUMAN	P35270	SPR	47	0.0042845	7.53191	2287.95	0.215274	9.09841
RT22_HUMAN	P82650	MRPS22	47	0.0137643	15.3617	1038.51	0.230737	17.4591
LMAN1_HUMAN	P49257	LMAN1	47	0.00859006	7.44681	1802.39	0.227408	7.8874
COPB2_HUMAN	P35606	COPB2	47	0.00896593	8.25532	2960.95	0.227607	9.81563
STRN_HUMAN	O43815	STRN	47	0.00746873	9.10638	1722.91	0.224908	9.63568
SSRG_HUMAN	Q9UNL2	SSR3	47	0.00612434	4.74468	1865.82	0.216944	5.2334
TCOF_HUMAN	Q13428	TCOF1	47	0.0126192	8.29787	1335.61	0.229539	8.61788
DLG1_HUMAN	Q12959	DLG1	46	0.00448295	5.54348	4897.17	0.221764	7.92183
DNJB6_HUMAN	O75190	DNAJB6	46	0.0104099	7.52174	2092.91	0.233601	7.89052
DTL_HUMAN	Q9NZJ0	DTL	46	0.00881421	8.82609	1233.9	0.223992	9.40267
RHOU_HUMAN	Q7L0Q8	RHOU	46	0.00364693	2.08696	4651.96	0.215152	2.54563
RING1_HUMAN	Q06587	RING1	46	0.00766023	11.3261	2170.78	0.230008	13.6994
RET_HUMAN	P07949	RET	46	0.00709554	11.0652	3167.06	0.229784	12.4471
RALA_HUMAN	P11233	RALA	46	0.00644218	5.3913	3075.41	0.222442	6.20982
PGFRA_HUMAN	P16234	PDGFRA	46	0.0055592	9.41304	5101.94	0.225154	11.045
PP6R3_HUMAN	Q5H9R7	PPP6R3	46	0.0088594	6.30435	1999.77	0.228405	6.73336
KAT7_HUMAN	O95251	KAT7	46	0.00726396	5.5	2961.98	0.230093	5.99505
PNKP_HUMAN	Q96T60	PNKP	46	0.00873074	7.1087	2387.37	0.226835	7.58777
RRP12_HUMAN	Q5JTH9	RRP12	46	0.0151143	14.087	684.683	0.227775	14.5912
ZN363_HUMAN	Q96PM5	RCHY1	46	0.0061073	6.58696	4327.27	0.224378	7.30338
K1C10_HUMAN	P13645	KRT10	46	0.0137799	13.1304	767.98	0.229315	13.7736
ZMY11_HUMAN	Q15326	ZMYND11	46	0.007784	8.34783	2611.83	0.22502	9.44712
KLF5_HUMAN	Q13887	KLF5	46	0.00841904	12.6957	1433.87	0.229039	13.2314
FRIH_HUMAN	P02794	FTH1	46	0.00608478	5.43478	4143.09	0.226038	6.57541
PSIP1_HUMAN	O75475	PSIP1	46	0.0099841	7.65217	1094.72	0.223053	7.90942
CLIC1_HUMAN	O00299	CLIC1	46	0.0102176	6.67391	12156.1	0.226648	8.04822
UB2R1_HUMAN	P49427	CDC34	46	0.00827238	8.73913	1375.63	0.224195	9.31456
APOA1_HUMAN	P02647	APOA1	46	0.00408722	4.80435	8811.95	0.221091	8.26399
NDUA9_HUMAN	Q16795	NDUFA9	46	0.00659186	9.43478	2722.43	0.224541	11.0792
CCNT1_HUMAN	O60563	CCNT1	46	0.0075913	9.15217	3307.66	0.2267	11.0763
CDK3_HUMAN	Q00526	CDK3	46	0.00816644	11.7609	3975.41	0.225338	14.1377
UBC12_HUMAN	P61081	UBE2M	46	0.0150151	12.5435	1479.99	0.23338	13.0427
NOL12_HUMAN	Q9UGY1	NOL12	46	0.00649822	5.84783	1776.36	0.21764	7.13455
MRP2_HUMAN	Q92887	ABCC2	46	0.00265513	1.8913	4559.98	0.211232	2.90306
NUP98_HUMAN	P52948	NUP98	46	0.00838871	9.82609	1467.43	0.225072	10.4656
MTAP2_HUMAN	P11137	MAP2	46	0.00724278	7.65217	2706.14	0.228521	8.26437
NDC80_HUMAN	O14777	NDC80	46	0.00604829	8.71739	2284.7	0.22502	10.2268
LRP2_HUMAN	P98164	LRP2	46	0.00227325	4.19565	8634.25	0.217602	7.28637
RPA2_HUMAN	Q9H9Y6	POLR1B	46	0.00950759	10.3696	1597.67	0.226265	11.0387
MAPK2_HUMAN	P49137	MAPKAPK2	46	0.00804404	7.8913	3507.9	0.227974	9.29212
STK4_HUMAN	Q13043	STK4	46	0.0064297	8.26087	1980.58	0.226224	8.7891
MECP2_HUMAN	P51608	MECP2	46	0.00511561	6.26087	1179.79	0.218158	6.58667
SRBS2_HUMAN	O94875	SORBS2	46	0.00752465	11.413	1418.29	0.224205	12.0176
SPT6H_HUMAN	Q7KZ85	SUPT6H	46	0.0101261	6.63044	1883.77	0.22868	6.94303
TOPRS_HUMAN	Q9NS56	TOPORS	45	0.00880176	8.95556	930.343	0.224124	9.23109
DHSO_HUMAN	Q00796	SORD	45	0.00381089	7.06667	2601.45	0.218833	9.26094
TLR4_HUMAN	O00206	TLR4	45	0.00412167	7.31111	39663.9	0.2196	12.6805
BCCIP_HUMAN	Q9P287	BCCIP	45	0.00866672	7.08889	2260.07	0.226929	7.94016
CAN2_HUMAN	P17655	CAPN2	45	0.00575847	5.66667	5013.75	0.226441	6.12085
DDX23_HUMAN	Q9BUQ8	DDX23	45	0.0105737	10.3556	1647.41	0.223305	10.9563
TAL1_HUMAN	P17542	TAL1	45	0.00529172	9.24445	1382.95	0.219094	10.0647
KIF2C_HUMAN	Q99661	KIF2C	45	0.00835826	6.73333	2754.62	0.228342	7.17923
FABP5_HUMAN	Q01469	FABP5	45	0.00720596	10.1556	1330.02	0.222873	10.6805
PNKD_HUMAN	Q8N490	PNKD	45	0.00281277	1.2	3507.49	0.216697	1.49745
PPARD_HUMAN	Q03181	PPARD	45	0.00574946	8.22222	2566.93	0.221477	8.876
ENOB_HUMAN	P13929	ENO3	45	0.00484448	12.8889	1471.73	0.217736	14.0693
PDCD4_HUMAN	Q53EL6	PDCD4	45	0.00866622	7.26667	1301.93	0.22577	7.50756
PTCD3_HUMAN	Q96EY7	PTCD3	45	0.0107891	11.9333	2584.23	0.227565	13.2478
CCND3_HUMAN	P30281	CCND3	45	0.00493702	4.91111	3924.68	0.222582	5.73217
ARI1A_HUMAN	O14497	ARID1A	45	0.00937448	12.4444	1549.43	0.227054	14.2505
VATE1_HUMAN	P36543	ATP6V1E1	45	0.0036503	3.93333	3594.15	0.218881	5.26959
USO1_HUMAN	O60763	USO1	45	0.00674221	6.31111	3450.76	0.229709	7.01339
CCNH_HUMAN	P51946	CCNH	45	0.00800593	8.35556	2379.9	0.228069	9.51982
ACD_HUMAN	Q96AP0	ACD	45	0.00691982	6.55556	1835.82	0.222282	7.46502
CCNC_HUMAN	P24863	CCNC	45	0.00441002	10.9111	2356.4	0.220078	12.4451
GAR1_HUMAN	Q9NY12	GAR1	45	0.00647614	3.8	2640.01	0.219844	4.29824
CEP63_HUMAN	Q96MT8	CEP63	45	0.00315654	5.46667	2316.77	0.21411	6.05459
4F2_HUMAN	P08195	SLC3A2	45	0.0106372	7.48889	3795.46	0.228511	8.72222
NIPS1_HUMAN	Q9BPW8	NIPSNAP1	45	0.00840278	7.06667	2335.98	0.224256	7.3573
MRGBP_HUMAN	Q9NV56	MRGBP	45	0.00643524	8.77778	2430.07	0.219162	10.9171
CASP1_HUMAN	P29466	CASP1	45	0.00428858	5.71111	5037.17	0.221794	7.46544
PAPOA_HUMAN	P51003	PAPOLA	45	0.00708268	5.71111	1763.36	0.224459	6.39938
MK10_HUMAN	P53779	MAPK10	45	0.00614892	6.4	6577.96	0.225328	8.05842
CASP9_HUMAN	P55211	CASP9	45	0.00538407	9.48889	3328.42	0.223901	10.9198
SHIP1_HUMAN	Q92835	INPP5D	45	0.00331518	11.7556	1830.87	0.214509	13.6601
MACF1_HUMAN	Q9UPN3	MACF1	45	0.0103221	5.35556	1734.36	0.227964	5.62125
SMRD2_HUMAN	Q92925	SMARCD2	45	0.00805941	9.93333	2274	0.228722	11.1186
SPI1_HUMAN	P17947	SPI1	45	0.00479573	8.33333	1267.01	0.216138	9.70404
CYC_HUMAN	P99999	CYCS	45	0.00577719	3.66667	5289.7	0.220844	4.70969
SNAI1_HUMAN	O95863	SNAI1	45	0.00803052	9	2922.2	0.22868	9.51815
RT27_HUMAN	Q92552	MRPS27	45	0.0127425	12.1333	1905.61	0.228479	12.9598
SIAS_HUMAN	Q9NR45	NANS	45	0.00662348	5.82222	3228.82	0.226048	6.4182
SYMPK_HUMAN	Q92797	SYMPK	45	0.0081094	5.77778	2461.59	0.225646	6.49778
STK26_HUMAN	Q9P289	STK26	45	0.00527675	8.51111	2229.34	0.224724	9.31446
DOK1_HUMAN	Q99704	DOK1	45	0.00414135	14.6444	1285.77	0.216223	16.4848
TFE3_HUMAN	P19532	TFE3	44	0.00794877	5.27273	1065.73	0.223527	5.56483
DDX27_HUMAN	Q96GQ7	DDX27	44	0.0139707	16.8182	727.339	0.224154	17.2642
TAF4_HUMAN	O00268	TAF4	44	0.00464354	11.25	2725.28	0.220578	13.7348
TAXB1_HUMAN	Q86VP1	TAX1BP1	44	0.00587016	7.65909	3867.35	0.224347	8.52121
ATG12_HUMAN	O94817	ATG12	44	0.00525377	2.65909	2319.66	0.222113	3.11164
ATX2_HUMAN	Q99700	ATXN2	44	0.00906898	6.47727	2776.83	0.226586	6.9128
RB6I2_HUMAN	Q8IUD2	ERC1	44	0.00664409	6.54545	2276.43	0.22809	6.97935
QKI_HUMAN	Q96PU8	QKI	44	0.00681773	10.75	3969.3	0.225801	11.9744
KPCG_HUMAN	P05129	PRKCG	44	0.00550963	5.59091	5348.15	0.223084	6.37708
RB11B_HUMAN	Q15907	RAB11B	44	0.00657501	5.38636	2708.04	0.225543	5.76538
PPID_HUMAN	Q08752	PPID	44	0.0110325	9.20454	1787.97	0.23327	9.7039
KLC1_HUMAN	Q07866	KLC1	44	0.0058604	7.38636	7161.02	0.227168	9.31973
ERRFI_HUMAN	Q9UJM3	ERRFI1	44	0.00811137	8.77273	2944.56	0.225133	9.55791
KCC2G_HUMAN	Q13555	CAMK2G	44	0.00570478	5.84091	3328.29	0.223255	6.52199
EPN1_HUMAN	Q9Y6I3	EPN1	44	0.00813633	7.52273	4505.75	0.228807	8.60222
ZNF24_HUMAN	P17028	ZNF24	44	0.00550402	3.36364	3828.12	0.221874	4.23529
ALDOC_HUMAN	P09972	ALDOC	44	0.00735958	8.20454	1822.11	0.226825	9.01318
PSA_HUMAN	P55786	NPEPPS	44	0.00918065	5.72727	1971.31	0.225082	6.05259
APOE_HUMAN	P02649	APOE	44	0.00304711	7.06818	5687.93	0.216848	9.56951
ARHG2_HUMAN	Q92974	ARHGEF2	44	0.0102859	8.34091	1550.09	0.229507	8.72711
GFI1B_HUMAN	Q5VTD9	GFI1B	44	0.00412602	2.29545	3355.23	0.219133	2.66076
NMDZ1_HUMAN	Q05586	GRIN1	44	0.00417568	6.27273	3514.12	0.217975	8.21596
AP2A2_HUMAN	O94973	AP2A2	44	0.0107127	14.1591	1486.17	0.232427	15.1481
NR2C2_HUMAN	P49116	NR2C2	44	0.00735465	9.61364	2677.44	0.224134	10.569
ARMC6_HUMAN	Q6NXE6	ARMC6	44	0.00669105	5.81818	2261.73	0.222963	6.52403
GSK3A_HUMAN	P49840	GSK3A	44	0.0057464	7.02273	2217.39	0.223084	7.81412
PDLI5_HUMAN	Q96HC4	PDLIM5	44	0.00690331	4.72727	2279.52	0.226763	4.92446
ING1_HUMAN	Q9UK53	ING1	44	0.00952544	12.3182	722.542	0.22721	12.7043
IPO11_HUMAN	Q9UI26	IPO11	44	0.00729175	4.84091	3348.5	0.227168	5.10572
HNF1A_HUMAN	P20823	HNF1A	44	0.00637868	7.36364	4067.22	0.223688	8.12899
AATF_HUMAN	Q9NY61	AATF	44	0.00825381	6.18182	1999.32	0.22499	6.82642
CASP4_HUMAN	P49662	CASP4	44	0.00509585	5.13636	3759.34	0.221705	6.59011
ALDH2_HUMAN	P05091	ALDH2	44	0.00496218	4.75	22453.4	0.224297	8.60161
NUMB_HUMAN	P49757	NUMB	44	0.0066308	6.5	2755.97	0.230468	6.86317
MYBB_HUMAN	P10244	MYBL2	44	0.00536143	7.34091	2289.57	0.219454	8.50527
CDC6_HUMAN	Q99741	CDC6	44	0.00695611	9.25	2518.99	0.222472	10.3625
MMP2_HUMAN	P08253	MMP2	44	0.00199284	3.95455	27683.6	0.213463	13.3353
MPRIP_HUMAN	Q6WCQ1	MPRIP	44	0.00901326	12.6136	1841.24	0.223335	13.3202
H15_HUMAN	P16401	HIST1H1B	44	0.00932724	5.86364	2461.45	0.226472	6.27919
GRDN_HUMAN	Q3V6T2	CCDC88A	44	0.00663286	5.52273	2511.75	0.227023	6.19384
SC22B_HUMAN	O75396	SEC22B	44	0.00844003	6.02273	4528.81	0.223759	6.75573
MED6_HUMAN	O75586	MED6	44	0.0053151	17.0682	1049.31	0.219318	18.8157
MAT1_HUMAN	P51948	MNAT1	44	0.0070726	7.22727	3058.57	0.224246	9.25093
SNAPN_HUMAN	O95295	SNAPIN	44	0.00422506	2.84091	3133.28	0.218591	3.3826
SATB1_HUMAN	Q01826	SATB1	44	0.00451258	9.22727	1247.31	0.21548	9.96407
SCRIB_HUMAN	Q14160	SCRIB	44	0.00833389	3.5	5276.52	0.228437	4.05227
SNX6_HUMAN	Q9UNH7	SNX6	44	0.00398514	6.02273	4726.62	0.222242	7.70895
MDHM_HUMAN	P40926	MDH2	44	0.011217	9.79546	1500.48	0.225471	10.2794
CTCF_HUMAN	P49711	CTCF	44	0.00827826	5.38636	1019.94	0.220943	5.61767
ROCK1_HUMAN	Q13464	ROCK1	44	0.00576078	6.27273	2220.09	0.224714	7.11312
SYAC_HUMAN	P49588	AARS	44	0.00891286	8.18182	2534.81	0.225924	8.84538
MED10_HUMAN	Q9BTT4	MED10	44	0.00321489	18.1136	877.347	0.212812	21.1135
TF3C4_HUMAN	Q9UKN8	GTF3C4	43	0.00758905	5.81395	2197.18	0.22721	6.51765
TF3C3_HUMAN	Q9Y5Q9	GTF3C3	43	0.00871684	8.27907	1722.89	0.229762	8.93044
TR10B_HUMAN	O14763	TNFRSF10B	43	0.00392014	8	5456.04	0.220441	9.76831
CAB45_HUMAN	Q9BRK5	SDF4	43	0.00640653	3.69767	2962.28	0.22611	4.19152
RCN2_HUMAN	Q14257	RCN2	43	0.00993648	5.90698	1489.47	0.230511	6.08763
RAB10_HUMAN	P61026	RAB10	43	0.00888681	6.97674	2281.62	0.225831	7.26662
EPOR_HUMAN	P19235	EPOR	43	0.00468321	12.8837	1648.11	0.218418	14.1224
RGS2_HUMAN	P41220	RGS2	43	0.00464325	2.23256	3314.83	0.219386	2.8791
PEX19_HUMAN	P40855	PEX19	43	0.00422414	4.09302	4987.01	0.221338	6.01462
PLPHP_HUMAN	O94903	PLPBP	43	0.00492108	5.51163	1764.38	0.217515	6.29615
ITAV_HUMAN	P06756	ITGAV	43	0.00534623	4.95349	7452.38	0.225543	6.74022
PGRC1_HUMAN	O00264	PGRMC1	43	0.00942519	5.69767	3423.12	0.222903	6.26332
EI2BB_HUMAN	P49770	EIF2B2	43	0.00760573	10.6279	2028.88	0.224266	11.5484
ALKB3_HUMAN	Q96Q83	ALKBH3	43	0.00749167	3.7907	1008.26	0.218206	4.03438
ARPC4_HUMAN	P59998	ARPC4	43	0.00798529	11.4651	1391.91	0.223517	12.2508
UBP20_HUMAN	Q9Y2K6	USP20	43	0.00386176	5.58139	2190.9	0.216858	6.47279
WDR82_HUMAN	Q6UXN9	WDR82	43	0.0102555	9.16279	1843.35	0.228965	10.2387
HTF4_HUMAN	Q99081	TCF12	43	0.00502448	7.2093	5662.07	0.225451	9.65041
TTK_HUMAN	P33981	TTK	43	0.00792051	8.7907	3349.16	0.230898	9.36955
ADDA_HUMAN	P35611	ADD1	43	0.00740061	5.93023	4694.1	0.226794	6.25308
FXR1_HUMAN	P51114	FXR1	43	0.00933797	7.53488	1340.42	0.224949	7.86006
NMD3_HUMAN	Q96D46	NMD3	43	0.00502858	4.13954	2119.44	0.218804	4.58241
NTAQ1_HUMAN	Q96HA8	WDYHV1	43	0.003376	2.23256	3204.28	0.217267	2.78396
AL3A2_HUMAN	P51648	ALDH3A2	43	0.0053376	2.27907	3430.64	0.222013	2.62478
MP2K4_HUMAN	P45985	MAP2K4	43	0.00583119	9.02326	3498.31	0.225113	11.3605
GNAQ_HUMAN	P50148	GNAQ	43	0.0019707	3.46512	3555.27	0.211385	5.03333
RXRB_HUMAN	P28702	RXRB	43	0.00362927	5.95349	2072.87	0.215114	6.69216
CASP6_HUMAN	P55212	CASP6	43	0.00508553	8.37209	1502.68	0.222873	9.06937
MBIP1_HUMAN	Q9NS73	MBIP	43	0.00298156	4.27907	2643.14	0.215498	5.0917
M3K4_HUMAN	Q9Y6R4	MAP3K4	43	0.00486014	5.55814	2000.58	0.221041	6.09756
MCRS1_HUMAN	Q96EZ8	MCRS1	43	0.00539832	4.30233	1355.07	0.220864	4.59084
SIR2_HUMAN	Q8IXJ6	SIRT2	43	0.0053997	6.46512	1841.3	0.223104	7.11819
DCC_HUMAN	P43146	DCC	43	0.00641939	4.62791	2861	0.21682	4.90479
RPAB3_HUMAN	P52434	POLR2H	43	0.00575929	12.7907	1328.89	0.221744	14.6176
MARK3_HUMAN	P27448	MARK3	43	0.00679144	8	2045.95	0.223739	8.65779
STRN3_HUMAN	Q13033	STRN3	43	0.00627458	9.74419	1601.23	0.222482	10.2389
STAM1_HUMAN	Q92783	STAM	43	0.00522145	6.30233	2757.99	0.224236	6.94162
BRCC3_HUMAN	P46736	BRCC3	43	0.0085805	10.2791	1956.02	0.22789	11.5041
TNR16_HUMAN	P08138	NGFR	42	0.00578107	6.80952	12135.5	0.228006	8.8053
TAF7_HUMAN	Q15545	TAF7	42	0.00392966	9.47619	1960.96	0.215761	11.5488
TIRAP_HUMAN	P58753	TIRAP	42	0.00351845	6.38095	4270.25	0.219124	8.52257
RCC2_HUMAN	Q9P258	RCC2	42	0.0107971	6.47619	1214.15	0.226638	6.81391
K22E_HUMAN	P35908	KRT2	42	0.0132898	12.5476	484.573	0.227838	12.9245
ERCC6_HUMAN	Q03468	ERCC6	42	0.0104305	9.83333	921.804	0.227043	10.2164
ELF3_HUMAN	P78545	ELF3	42	0.00702286	7.40476	1376.27	0.227148	7.75186
PNO1_HUMAN	Q9NRX1	PNO1	42	0.0124914	13.5	1664.51	0.226275	13.8676
ITB5_HUMAN	P18084	ITGB5	42	0.00311309	4.07143	3308.43	0.215068	5.46768
EXOS5_HUMAN	Q9NQT4	EXOSC5	42	0.00620348	5.16667	1443.71	0.218862	5.83507
PDS5A_HUMAN	Q29RF7	PDS5A	42	0.00812188	8.16667	2460.4	0.228037	8.90837
UBP10_HUMAN	Q14694	USP10	42	0.00979801	8.47619	2020.52	0.229496	8.99573
ABL2_HUMAN	P42684	ABL2	42	0.00631911	13.4524	2048.91	0.227534	14.1771
VATC1_HUMAN	P21283	ATP6V1C1	42	0.00274388	5.7619	1747.5	0.212528	6.49966
CLK3_HUMAN	P49761	CLK3	42	0.00892999	9.45238	1020.82	0.227827	9.8967
CATD_HUMAN	P07339	CTSD	42	0.00647769	6.47619	4946.16	0.224225	7.71166
WDR18_HUMAN	Q9BV38	WDR18	42	0.00967686	9.07143	1140.75	0.222302	9.53516
UBP2L_HUMAN	Q14157	UBAP2L	42	0.0109533	6.04762	4386.62	0.230126	6.23465
NSD2_HUMAN	O96028	NSD2	42	0.00884857	8.78571	1049.11	0.226835	9.04963
IPO4_HUMAN	Q8TEX9	IPO4	42	0.0106014	6.35714	1765.69	0.231894	6.5872
NU205_HUMAN	Q92621	NUP205	42	0.0116349	7.35714	1842.69	0.228268	7.71861
HEAT1_HUMAN	Q9H583	HEATR1	42	0.00984081	4.40476	3388.36	0.224327	4.67699
MIC19_HUMAN	Q9NX63	CHCHD3	42	0.00915143	4.97619	2978.8	0.228986	5.54383
MKS1_HUMAN	Q9NXB0	MKS1	42	0.00472723	3.54762	3241.72	0.216375	3.98875
SOCS6_HUMAN	O14544	SOCS6	42	0.00594841	5.66667	2590.56	0.223628	5.90207
S10A8_HUMAN	P05109	S100A8	42	0.00925778	7.33333	2020.64	0.231298	7.81003
CENPR_HUMAN	Q13352	ITGB3BP	42	0.00451639	4.45238	4092.54	0.222842	5.19354
SKAP1_HUMAN	Q86WV1	SKAP1	42	0.00345613	4.19048	4015.13	0.218524	5.68152
RYK_HUMAN	P34925	RYK	42	0.00594902	2.88095	10785.9	0.224581	3.49295
SCN2B_HUMAN	O60939	SCN2B	42	0.00225137	0.880952	1969.4	0.209072	1.11388
CTBL1_HUMAN	Q8WYA6	CTNNBL1	42	0.00660772	5.85714	1976.19	0.221576	6.5906
SYNC_HUMAN	O43776	NARS	42	0.00843676	6.85714	2668.24	0.22745	7.07972
E2F4_HUMAN	Q16254	E2F4	42	0.00519131	7.21429	2309.66	0.221496	8.89555
BCL3_HUMAN	P20749	BCL3	42	0.00753692	9.5	1342.33	0.227179	9.74333
THIM_HUMAN	P42765	ACAA2	41	0.00627738	6.97561	1378.49	0.224694	7.25861
DNM3A_HUMAN	Q9Y6K1	DNMT3A	41	0.00515458	10.4146	1194.64	0.22002	11.0265
TOM22_HUMAN	Q9NS69	TOMM22	41	0.00603603	6.7561	1090.29	0.219473	7.23807
TR10D_HUMAN	Q9UBN6	TNFRSF10D	41	0.00516152	4	731.793	0.213463	4.3657
DPOLA_HUMAN	P09884	POLA1	41	0.00796881	7.73171	4937.78	0.225965	10.0945
TRI39_HUMAN	Q9HCM9	TRIM39	41	0.00563376	6.09756	3808.25	0.226638	6.55492
EFNB2_HUMAN	P52799	EFNB2	41	0.00176572	4.31707	3746.54	0.211376	6.09485
ATX1L_HUMAN	P0C7T5	ATXN1L	41	0.00353469	4.92683	4241.85	0.219912	6.5504
TDG_HUMAN	Q13569	TDG	41	0.00648238	10.561	1746.13	0.226679	11.0618
DCP2_HUMAN	Q8IU60	DCP2	41	0.00296495	3.46341	1810.5	0.212255	4.18314
TNR5_HUMAN	P25942	CD40	41	0.00544931	7.31707	1195.05	0.218727	8.075
TCPW_HUMAN	Q92526	CCT6B	41	0.00572321	10.1951	728.63	0.214629	11.1254
KLC2_HUMAN	Q9H0B6	KLC2	41	0.00561203	7.26829	4099.96	0.225307	9.15217
FKBP3_HUMAN	Q00688	FKBP3	41	0.00894794	8.97561	986.573	0.22768	9.23668
RHG01_HUMAN	Q07960	ARHGAP1	41	0.00463059	5.34146	4250.91	0.223779	6.2618
PRAF1_HUMAN	Q9UI14	RABAC1	41	0.00241165	4.12195	3149.56	0.213142	5.23342
PIR_HUMAN	O00625	PIR	41	0.00339861	4.7561	1344.21	0.212501	5.33395
PLST_HUMAN	P13797	PLS3	41	0.00731835	7.7561	1284.44	0.227388	8.18906
KI67_HUMAN	P46013	MKI67	41	0.0110596	10.9512	1288.97	0.22809	11.3707
ERF3A_HUMAN	P15170	GSPT1	41	0.00752158	7.56098	1261.76	0.225502	7.84234
LAMP2_HUMAN	P13473	LAMP2	41	0.00731197	6.53659	1495.26	0.221338	6.92759
IDH3A_HUMAN	P50213	IDH3A	41	0.00715088	7.21951	1439.32	0.222462	8.27794
ZFR_HUMAN	Q96KR1	ZFR	41	0.0111722	6.39024	1412.27	0.223486	6.61656
APC7_HUMAN	Q9UJX3	ANAPC7	41	0.00748453	9.97561	1158.11	0.225143	10.5418
ANM2_HUMAN	P55345	PRMT2	41	0.00524665	5.5122	1781.59	0.220392	6.04945
IF4H_HUMAN	Q15056	EIF4H	41	0.008128	7.68293	1553.7	0.222752	8.4716
ALDR_HUMAN	P15121	AKR1B1	41	0.00514805	9.53659	2410.55	0.220166	10.3009
NRDC_HUMAN	O43847	NRDC	41	0.00550097	6.53659	2713.31	0.224612	7.36828
UBP22_HUMAN	Q9UPT9	USP22	41	0.00328102	6.7561	2657.72	0.216138	8.66009
AHR_HUMAN	P35869	AHR	41	0.00653925	9.95122	1960.36	0.224459	10.988
NR1H3_HUMAN	Q13133	NR1H3	41	0.00452046	5.31707	2351.91	0.220667	5.67594
TSP1_HUMAN	P07996	THBS1	41	0.00208102	4.12195	5947.81	0.213004	6.81605
CO1A1_HUMAN	P02452	COL1A1	41	0.00325637	5.68293	5822.27	0.217678	9.85187
GA45G_HUMAN	O95257	GADD45G	41	0.00530904	4.65854	2796.05	0.22381	5.41639
GDIB_HUMAN	P50395	GDI2	41	0.00707385	5.87805	1378.33	0.222222	6.2628
NFYA_HUMAN	P23511	NFYA	41	0.00643005	9.5122	2347.38	0.227419	10.8615
IF4E2_HUMAN	O60573	EIF4E2	41	0.00610995	3.92683	3710	0.227869	4.26503
NUDC2_HUMAN	Q8WVJ2	NUDCD2	41	0.00375988	2.53659	2158.27	0.216877	2.86377
CIP4_HUMAN	Q15642	TRIP10	41	0.00447486	5.70732	2763.09	0.221249	7.20345
DAAF5_HUMAN	Q86Y56	DNAAF5	41	0.00554876	3.5122	3390.4	0.225441	4.05241
CSN1_HUMAN	Q13098	GPS1	41	0.00987213	14.2927	1176.55	0.22641	15.3362
MED7_HUMAN	O43513	MED7	41	0.00384192	14.8537	1453.28	0.217611	16.593
RNC_HUMAN	Q9NRR4	DROSHA	41	0.00796296	6.09756	2302.7	0.227576	6.32038
STRN4_HUMAN	Q9NRL3	STRN4	41	0.00560651	6.2439	1807.87	0.223608	6.59605
SRP72_HUMAN	O76094	SRP72	41	0.0116889	9.02439	1551.02	0.226648	9.42266
AUP1_HUMAN	Q9Y679	AUP1	41	0.00588152	5.36585	3560.01	0.223355	6.20392
STX12_HUMAN	Q86Y82	STX12	41	0.00265436	3.14634	2366.1	0.214314	4.16017
BAP1_HUMAN	Q92560	BAP1	41	0.00519587	4.21951	1346.14	0.219971	4.5291
STAM2_HUMAN	O75886	STAM2	41	0.00517504	6.21951	1972	0.224286	6.61358
DIM1_HUMAN	Q9UNQ2	DIMT1	40	0.0104298	11.125	1673.46	0.225718	11.4943
TF3C5_HUMAN	Q9Y5Q8	GTF3C5	40	0.00729351	5.3	2065.51	0.226296	5.75829
TM1L1_HUMAN	O75674	TOM1L1	40	0.00520132	5.65	2137.43	0.222003	6.21894
TRIPC_HUMAN	Q14669	TRIP12	40	0.00939728	4.75	1436.11	0.227565	4.90094
TCTP_HUMAN	P13693	TPT1	40	0.00836812	8.1	1644.36	0.231298	8.60734
TF2AA_HUMAN	P52655	GTF2A1	40	0.00429693	5.4	1349.38	0.217162	5.98664
DYRK2_HUMAN	Q92630	DYRK2	40	0.00980243	6.85	1073.49	0.224836	7.08945
KIF2A_HUMAN	O00139	KIF2A	40	0.00551884	4.9	1931.85	0.222352	5.47441
RAB14_HUMAN	P61106	RAB14	40	0.00792386	4.475	3032.34	0.225862	4.84006
KLH20_HUMAN	Q9Y2M5	KLHL20	40	0.00442521	4.05	2652.62	0.220805	4.68025
RAVR1_HUMAN	Q8IY67	RAVER1	40	0.00911895	5.7	1537.78	0.226431	5.97067
KDM5B_HUMAN	Q9UGL1	KDM5B	40	0.00469742	6.225	2268.81	0.219668	6.54407
PLD2_HUMAN	O14939	PLD2	40	0.00627357	5.15	2886.6	0.227064	5.4485
LC7L3_HUMAN	O95232	LUC7L3	40	0.0115551	11.65	1834.01	0.22612	12.1061
PIM1_HUMAN	P11309	PIM1	40	0.0064521	5.95	2273.01	0.226524	6.54374
ERCC3_HUMAN	P19447	ERCC3	40	0.00479215	6.95	2192.4	0.223678	8.85612
LEG8_HUMAN	O00214	LGALS8	40	0.00407202	1.9	7766.37	0.219162	2.69177
JMJD6_HUMAN	Q6NYC1	JMJD6	40	0.00493822	5.725	3073.44	0.219766	6.94096
GDS1_HUMAN	P52306	RAP1GDS1	40	0.0058665	5.1	2720.92	0.224104	5.42886
CHRD1_HUMAN	Q9UHD1	CHORDC1	40	0.00512621	6.575	2115.12	0.21958	7.42587
IDHC_HUMAN	O75874	IDH1	40	0.00399593	6.95	1652.08	0.218331	8.58298
NAF1_HUMAN	Q96HR8	NAF1	40	0.00390605	3	2069.87	0.216678	3.62518
NCF1_HUMAN	P14598	NCF1	40	0.00442807	6.2	1967.14	0.218321	6.986
MYO1B_HUMAN	O43795	MYO1B	40	0.0112786	11.9	747.944	0.228923	12.2051
XPP1_HUMAN	Q9NQW7	XPNPEP1	40	0.00524943	4.15	1747.73	0.222073	4.56439
NDUA2_HUMAN	O43678	NDUFA2	40	0.00501457	4.925	2697.79	0.220874	5.24832
UB2V2_HUMAN	Q15819	UBE2V2	40	0.00504718	6.775	1820.27	0.221943	7.09279
NSD3_HUMAN	Q9BZ95	NSD3	40	0.00437558	4	3755.79	0.218688	4.6072
GLRX3_HUMAN	O76003	GLRX3	40	0.00636994	4.425	3491.95	0.223275	5.05803
OAT_HUMAN	P04181	OAT	40	0.00830074	6.725	2536.18	0.227012	7.4475
P3H1_HUMAN	Q32P28	P3H1	40	0.0061393	5.2	2278.3	0.22387	5.86904
NEST_HUMAN	P48681	NES	40	0.00627149	3.65	2880.98	0.223456	4.04354
ORC1_HUMAN	Q13415	ORC1	40	0.00632924	7.075	1392.01	0.222782	7.56558
OS9_HUMAN	Q13438	OS9	40	0.00478487	6.825	4504.62	0.220578	8.10762
GPS2_HUMAN	Q13227	GPS2	40	0.00458842	7.525	3633.38	0.222482	8.27144
MTCH1_HUMAN	Q9NZJ7	MTCH1	40	0.00499124	7.25	1227.16	0.215302	7.5286
CASPA_HUMAN	Q92851	CASP10	40	0.00316397	11.6	1088.43	0.213823	12.683
COMD1_HUMAN	Q8N668	COMMD1	40	0.00917238	9.25	2912.84	0.226379	9.9685
SMAD6_HUMAN	O43541	SMAD6	40	0.00407501	9.2	1073.7	0.216204	9.9422
SEPT9_HUMAN	Q9UHD8	SEPT9	40	0.00966054	6.625	2514.9	0.230275	6.83364
LIPA1_HUMAN	Q13136	PPFIA1	40	0.00616516	6.225	1722.16	0.223365	6.89157
MD1L1_HUMAN	Q9Y6D9	MAD1L1	40	0.0058736	6.925	2148.51	0.223416	7.85463
STABP_HUMAN	O95630	STAMBP	40	0.00412357	4.9	2836.69	0.218659	5.40203
DNLI3_HUMAN	P49916	LIG3	39	0.00771477	7.25641	1704.94	0.22868	7.60924
TNNT1_HUMAN	P13805	TNNT1	39	0.00463879	5.15385	1965.74	0.219697	5.59752
TRIP4_HUMAN	Q15650	TRIP4	39	0.00616783	12.7179	1582	0.225533	13.583
BRE1B_HUMAN	O75150	RNF40	39	0.00694325	7.20513	3065.56	0.227848	7.85653
RFC3_HUMAN	P40938	RFC3	39	0.0110039	11.4615	1313.02	0.230329	12.3561
RAD52_HUMAN	P43351	RAD52	39	0.0095031	9.97436	637.358	0.223628	10.2804
RHG32_HUMAN	A7KAX9	ARHGAP32	39	0.00619712	7.66667	1677.99	0.226773	8.3388
ITA5_HUMAN	P08648	ITGA5	39	0.00510363	4.10256	4303.17	0.223134	5.1904
POMP_HUMAN	Q9Y244	POMP	39	0.00472745	14.359	1277.23	0.215611	15.3136
FES_HUMAN	P07332	FES	39	0.00582413	9.05128	2217.47	0.22542	9.99429
EXOS8_HUMAN	Q96B26	EXOSC8	39	0.00552341	8.10256	2052.59	0.221993	9.2744
PPIP1_HUMAN	O43586	PSTPIP1	39	0.00619251	3.8718	1056.68	0.213454	4.04064
PPM1A_HUMAN	P35813	PPM1A	39	0.00600671	5.82051	2034.61	0.222212	6.11353
ZN638_HUMAN	Q14966	ZNF638	39	0.00942835	5.61538	1070.05	0.222622	5.78491
ERF1_HUMAN	P62495	ETF1	39	0.00547119	3.76923	2122.95	0.223234	4.09119
ZMYM2_HUMAN	Q9UBW7	ZMYM2	39	0.00572148	5.38462	1051.31	0.219541	5.63697
GET4_HUMAN	Q7L5D6	GET4	39	0.00645029	6.97436	1417.38	0.225667	7.23051
HMGB2_HUMAN	P26583	HMGB2	39	0.00910792	7.4359	1890.54	0.232591	7.94189
CDK13_HUMAN	Q14004	CDK13	39	0.00860314	6.71795	1920.11	0.226565	7.02319
APLP1_HUMAN	P51693	APLP1	39	0.00383619	6.69231	1605.37	0.216716	7.63676
UBR1_HUMAN	Q8IWV7	UBR1	39	0.00566245	4.07692	3702.78	0.22611	4.20596
[truncated: 2,953 more rows]

## Sheet: significant targets
Supplementary Table S6. Network centrality analysis and evaluation
Entry name	Uniprot ID	Gene name	Degree(DC)≥62	Eigenvector(EC)	LAC	Betweenness(BC)	Closeness(CC)	Network(NC)
NTRK1_HUMAN	P04629	NTRK1	1280	0.147611	38.4188	1386805	0.263944	593.498
P53_HUMAN	P04637	TP53	936	0.108742	34.4487	1194698	0.258851	401.338
A4_HUMAN	P05067	APP	826	0.0695668	17.2942	1.15115e+06	0.257839	234.25
CUL3_HUMAN	Q13618	CUL3	777	0.120439	42.3539	396668	0.254997	319.511
ESR1_HUMAN	P03372	ESR1	747	0.0987988	34.0763	689812	0.256424	290.515
EGFR_HUMAN	P00533	EGFR	709	0.0690068	24.3949	680408	0.256171	238.628
FINC_HUMAN	P02751	FN1	690	0.101875	34.1609	576490	0.253404	253.369
XPO1_HUMAN	O14980	XPO1	682	0.0781692	24.6862	499453	0.25459	206.108
UBC_HUMAN	P0CG48	UBC	631	0.0836638	33.6418	435129	0.254577	224.299
MCM2_HUMAN	P49736	MCM2	629	0.100826	38.4388	313139	0.252835	224.704
MYC_HUMAN	P01106	MYC	588	0.0615644	19.3537	530391	0.252564	154.636
CDK2_HUMAN	P24941	CDK2	580	0.0907806	34.6155	275997	0.251231	191.241
HS90A_HUMAN	P07900	HSP90AA1	563	0.0768191	32.5329	401109	0.255115	195.653
CSN5_HUMAN	Q92905	COPS5	542	0.0949196	40.8303	219235	0.251563	200.064
CUL7_HUMAN	Q14999	CUL7	528	0.0914897	35.2008	113857	0.249849	163.26
RING2_HUMAN	Q99496	RNF2	502	0.074095	27.5219	168559	0.248931	142.673
SIR7_HUMAN	Q9NRC8	SIRT7	494	0.0696043	21.587	145817	0.24755	112.901
GRB2_HUMAN	P62993	GRB2	480	0.0524426	24.7208	347331	0.251486	165.679
CUL1_HUMAN	Q13616	CUL1	480	0.0917569	44.6688	125393	0.249044	178.94
CAND1_HUMAN	Q86VP6	CAND1	468	0.0896612	45.9338	96022.3	0.2466	188.04
OBSL1_HUMAN	O75147	OBSL1	466	0.0792335	31.6695	92823.5	0.247055	136.359
TERA_HUMAN	P55072	VCP	451	0.0697375	30.5299	195437	0.251819	126.702
1433Z_HUMAN	P63104	YWHAZ	442	0.072259	35.6787	174759	0.251409	140.233
HS90B_HUMAN	P08238	HSP90AB1	441	0.0688313	31.3356	188812	0.251973	130.994
NPM_HUMAN	P06748	NPM1	439	0.0883014	48.3554	133513	0.251027	171.197
ITA4_HUMAN	P13612	ITGA4	437	0.0779575	32.9497	103705	0.246674	126.471
CCDC8_HUMAN	Q9H0W5	CCDC8	427	0.0680533	24.6276	123276	0.247599	96.6355
CDC5L_HUMAN	Q99459	CDC5L	419	0.0660878	31.0979	119449	0.245731	120.19
VCAM1_HUMAN	P19320	VCAM1	414	0.0763936	31.6667	77202.8	0.245098	112.446
TRAF6_HUMAN	Q9Y4K3	TRAF6	413	0.0499458	21.063	179763	0.248931	99.8823
FBX6_HUMAN	Q9NRD1	FBXO6	408	0.0595274	19.7966	178014	0.244965	81.3682
SNW1_HUMAN	Q13573	SNW1	400	0.0617425	29.945	110911	0.247426	113.112
EP300_HUMAN	Q09472	EP300	397	0.0468122	28.2594	175985	0.249987	132.427
HNRPU_HUMAN	Q00839	HNRNPU	397	0.0837355	50.8791	92489.2	0.247984	164.859
RFA1_HUMAN	P27694	RPA1	393	0.0632904	29.8193	107977	0.24692	119.546
EWS_HUMAN	Q01844	EWSR1	392	0.056898	23.9694	184403	0.248856	97.9905
HDAC1_HUMAN	Q13547	HDAC1	391	0.0403482	27.1969	164719	0.24692	146.08
BRCA1_HUMAN	P38398	BRCA1	387	0.0496249	24.9018	164444	0.249697	100.455
ROA1_HUMAN	P09651	HNRNPA1	380	0.0746632	42.8316	117293	0.248731	140.057
HUWE1_HUMAN	Q7Z6Z7	HUWE1	377	0.0691295	32.931	85215.1	0.247946	100.995
EED_HUMAN	O75530	EED	374	0.0633754	29.7914	76394	0.243076	107.077
RFA2_HUMAN	P15927	RPA2	363	0.0577675	24.1295	91433.4	0.247191	89.8345
VHL_HUMAN	P40337	VHL	362	0.0530743	20.9116	163232	0.247463	78.5148
UBC9_HUMAN	P63279	UBE2I	360	0.0421409	21.2472	140549	0.247711	92.9223
MDM2_HUMAN	Q00987	MDM2	357	0.052401	24.9244	121860	0.248207	89.0296
ANDR_HUMAN	P10275	AR	339	0.0355743	20.9587	203603	0.247636	96.1457
SRC_HUMAN	P12931	SRC	338	0.0332479	22.497	177931	0.249408	109.596
AKT1_HUMAN	P31749	AKT1	336	0.0354485	17.9167	253720	0.247797	81.2386
BIP_HUMAN	P11021	HSPA5	329	0.0646203	36.6079	90508.4	0.249333	93.0242
CTNB1_HUMAN	P35222	CTNNB1	328	0.0437973	21.5305	161034	0.249446	78.1669
PRKN_HUMAN	O60260	PRKN	326	0.0525139	25.0245	77731	0.245548	76.199
1433T_HUMAN	P27348	YWHAQ	323	0.0514712	25.9319	88113.9	0.247179	80.9631
EF1A1_HUMAN	P68104	EEF1A1	321	0.0654443	36.0561	91102.1	0.247525	87.1683
HSP7C_HUMAN	P11142	HSPA8	320	0.0621533	35.4281	95168.1	0.250076	88.3131
H31_HUMAN	P68431	HIST1H3A	319	0.044223	21.9279	76056.1	0.242243	82.203
RFA3_HUMAN	P35244	RPA3	317	0.0520258	24.0315	49568.7	0.242469	77.3518
HDAC5_HUMAN	Q9UQL6	HDAC5	317	0.0580944	26.7918	56410	0.244505	71.3262
CUL2_HUMAN	Q13617	CUL2	309	0.0634343	33.3172	49064.4	0.243411	82.5021
MK01_HUMAN	P28482	MAPK1	308	0.0298753	16.6104	193306	0.248232	79.5056
U2AF2_HUMAN	P26368	U2AF2	297	0.0598858	37.3805	40276.1	0.243506	89.36
NEMO_HUMAN	Q9Y6K9	IKBKG	295	0.0412306	21.7119	95161.5	0.246256	66.5408
1433G_HUMAN	P61981	YWHAG	292	0.0460272	26.0342	71771.7	0.247636	77.9235
SMAD2_HUMAN	Q15796	SMAD2	290	0.0315735	16.1448	121676	0.24578	60.9584
IKKE_HUMAN	Q14164	IKBKE	289	0.040043	15.6817	62744	0.241628	51.0817
PAN2_HUMAN	Q504Q3	PAN2	282	0.0553057	27.3936	35693.4	0.239489	63.5645
SMAD3_HUMAN	P84022	SMAD3	282	0.0330009	21.0177	110123	0.247921	71.1917
CUL5_HUMAN	Q93034	CUL5	281	0.0596579	35.331	41829.6	0.241628	81.8537
1433E_HUMAN	P62258	YWHAE	280	0.0457124	24.9643	72962.4	0.246883	68.9389
CBP_HUMAN	Q92793	CREBBP	279	0.0293865	24.319	88904.8	0.245536	87.674
SMUF1_HUMAN	Q9HCE7	SMURF1	278	0.0471375	20.6331	56423.7	0.244408	52.8074
ARRB2_HUMAN	P32121	ARRB2	276	0.0524467	24.5652	56613	0.244143	56.4419
STAU1_HUMAN	O95793	STAU1	274	0.0582092	31.8321	28430.3	0.243016	69.6468
STAT3_HUMAN	P40763	STAT3	272	0.0241452	14.989	230907	0.245122	69.9288
TF65_HUMAN	Q04206	RELA	269	0.0342721	21.4944	98827.8	0.246563	63.4476
FUS_HUMAN	P35637	FUS	269	0.0576882	34.6431	52584.2	0.245183	71.236
HSPB1_HUMAN	P04792	HSPB1	265	0.0427272	21.834	85166.1	0.246674	56.1013
SUZ12_HUMAN	Q15022	SUZ12	262	0.0389721	20.3244	36310.1	0.239686	55.829
HDAC2_HUMAN	Q92769	HDAC2	261	0.0323577	23.6207	67490.5	0.242778	83.0559
TADBP_HUMAN	Q13148	TARDBP	258	0.0605214	41.9264	26960.9	0.241959	84.9289
MK03_HUMAN	P27361	MAPK3	256	0.021753	11.5547	152734	0.244952	56.6648
BAG3_HUMAN	O95817	BAG3	255	0.0288516	12.9412	89566.9	0.241534	41.3456
ABL1_HUMAN	P00519	ABL1	254	0.0326826	20.7677	104138	0.246772	70.1479
RS27A_HUMAN	P62979	RPS27A	251	0.0466256	28.4622	62892	0.246895	61.0894
HSP74_HUMAN	P34932	HSPA4	251	0.0407685	21.5418	74268	0.247649	48.2238
BMI1_HUMAN	P35226	BMI1	250	0.0328218	14.984	50911.1	0.239837	44.4389
CLH1_HUMAN	Q00610	CLTC	244	0.0426162	24.0533	72448.2	0.246109	60.1097
FYN_HUMAN	P06241	FYN	244	0.019377	16.1393	104097	0.239919	71.1443
CRK_HUMAN	P46108	CRK	243	0.027242	15.8642	82638.1	0.243698	53.671
RL10_HUMAN	P27635	RPL10	242	0.0523152	44.1281	26155.6	0.239061	90.7336
ACTB_HUMAN	P60709	ACTB	242	0.0432732	24.0702	74686.8	0.247302	50.5115
UBL4A_HUMAN	P11441	UBL4A	241	0.0504037	31.1992	34122.1	0.239686	60.3851
1433B_HUMAN	P31946	YWHAB	241	0.0321446	19.4108	60242.5	0.245001	54.5604
FBW1B_HUMAN	Q9UKB1	FBXW11	240	0.0325561	15.4708	58065.9	0.242314	44.0248
JUN_HUMAN	P05412	JUN	240	0.0271231	21.8667	84483.3	0.244264	70.4305
CUL4B_HUMAN	Q13620	CUL4B	239	0.0531006	32.9874	29193.2	0.24383	65.9386
TBB5_HUMAN	P07437	TUBB	237	0.0492229	27.8397	50025.9	0.247723	51.5553
EZH2_HUMAN	Q15910	EZH2	234	0.0328025	17.0085	54977	0.241052	44.3415
MYH9_HUMAN	P35579	MYH9	234	0.0386691	26.3632	50668.4	0.245292	65.9483
FBW1A_HUMAN	Q9Y297	BTRC	228	0.0297918	17.2939	59059.5	0.243172	44.7107
SRPK2_HUMAN	P78362	SRPK2	227	0.0295079	15.7577	60080.2	0.240163	43.2611
FLNA_HUMAN	P21333	FLNA	226	0.0384422	26.3407	69022.4	0.246183	61.5124
AURKA_HUMAN	O14965	AURKA	225	0.0370777	18.1022	65078.6	0.243674	41.174
GSK3B_HUMAN	P49841	GSK3B	225	0.0271171	14.8133	67707	0.245037	39.3713
XRCC6_HUMAN	P12956	XRCC6	222	0.0397923	22.1081	55847.9	0.24528	46.9405
ILF3_HUMAN	Q12906	ILF3	220	0.0542852	39.4136	29876.5	0.241676	64.9996
CDN1A_HUMAN	P38936	CDKN1A	219	0.032693	18.5525	55194.7	0.244469	43.6382
PCNA_HUMAN	P12004	PCNA	219	0.0352913	20.8539	44990.8	0.243136	50.3208
RB_HUMAN	P06400	RB1	218	0.0255596	19.2202	60320	0.243614	50.1397
HNRPK_HUMAN	P61978	HNRNPK	218	0.0517512	36.5963	34415.2	0.245975	60.7788
CDK1_HUMAN	P06493	CDK1	218	0.0327128	19.078	56235.9	0.244989	47.3138
PRKDC_HUMAN	P78527	PRKDC	217	0.042901	24.9171	41789.4	0.246772	45.7341
PP1A_HUMAN	P62136	PPP1CA	217	0.0350813	20.4839	74340.6	0.245987	46.5972
HNRPM_HUMAN	P52272	HNRNPM	217	0.0546599	40.1567	21094.4	0.243554	64.7281
SP1_HUMAN	P08047	SP1	216	0.0275607	21.3287	59739.9	0.243902	52.1514
UBP7_HUMAN	Q93009	USP7	214	0.0304462	16.1168	52338.8	0.24222	39.6377
P85A_HUMAN	P27986	PIK3R1	213	0.0212138	20.7793	67260.6	0.241829	66.1699
DHX9_HUMAN	Q08211	DHX9	211	0.0525487	38.3886	17700	0.243411	63.0895
TERF1_HUMAN	P54274	TERF1	211	0.0254657	12.4313	47696.1	0.238946	34.1867
FOS_HUMAN	P01100	FOS	211	0.017666	10.4502	155212	0.239281	46.9486
SHC1_HUMAN	P29353	SHC1	211	0.0294314	22.8104	38581.1	0.243291	56.8799
SOX2_HUMAN	P48431	SOX2	209	0.0203362	10.3684	47485.9	0.235939	31.2908
VIME_HUMAN	P08670	VIM	208	0.034374	16.9856	48012.4	0.245317	34.3629
CHIP_HUMAN	Q9UNE7	STUB1	208	0.0280115	19.3077	59975.7	0.24556	43.5752
NUCL_HUMAN	P19338	NCL	208	0.0539306	36.9375	19956.7	0.245207	54.5048
1433S_HUMAN	P31947	SFN	207	0.0343905	18.3575	41346	0.240513	39.2393
RS2_HUMAN	P15880	RPS2	206	0.0572878	58.1117	22838	0.241099	87.5014
PARP1_HUMAN	P09874	PARP1	206	0.037449	23.8204	43303.9	0.244505	47.1827
IF16_HUMAN	Q16666	IFI16	206	0.0223545	8.88835	38831	0.237844	28.3404
CBL_HUMAN	P22681	CBL	206	0.0254072	22.6117	47103.4	0.241216	59.3364
IQGA1_HUMAN	P46940	IQGAP1	204	0.0350713	25.2255	41691.7	0.244904	53.6292
ILK_HUMAN	Q13418	ILK	204	0.0289624	13.4216	38986.7	0.240058	30.8221
LRRK2_HUMAN	Q5S007	LRRK2	204	0.0294106	15.2794	36216.4	0.238027	32.0897
RS8_HUMAN	P62241	RPS8	203	0.0596045	62.8177	11599.2	0.240782	95.8457
RS3_HUMAN	P23396	RPS3	203	0.0609912	63.3498	9467.42	0.243148	91.123
PSA3_HUMAN	P25788	PSMA3	203	0.0338162	27.7931	35128	0.240841	54.985
H4_HUMAN	P62805	HIST1H4A	203	0.0352054	19.6601	40442.4	0.242718	46.4225
ILF2_HUMAN	Q12905	ILF2	203	0.0512455	39.3892	18557.1	0.239907	64.7129
CSN6_HUMAN	Q7L5N1	COPS6	203	0.037346	23.8867	42542.4	0.240712	49.5618
NEDD8_HUMAN	Q15843	NEDD8	202	0.0448291	31.0297	17136.3	0.239791	51.8867
RL6_HUMAN	Q02878	RPL6	202	0.0587421	62.7723	12570.9	0.240466	95.4424
DDX5_HUMAN	P17844	DDX5	201	0.0486754	33.3433	22554.4	0.24465	51.2896
HNRPD_HUMAN	Q14103	HNRNPD	200	0.0418671	27.11	43752.6	0.242957	48.4059
1B42_HUMAN	P30480	HLA-B	200	0.025554	8.635	18748.2	0.233325	20.3947
HNRPQ_HUMAN	O60506	SYNCRIP	200	0.0433017	26.395	35258.3	0.242576	46.466
CDC37_HUMAN	Q16543	CDC37	200	0.0295314	18.135	52076.8	0.243004	44.6976
PML_HUMAN	P29590	PML	199	0.0264568	20.0352	50586.1	0.244505	44.6934
PABP1_HUMAN	P11940	PABPC1	198	0.051616	38.5505	17011.1	0.242766	57.4435
RPB1_HUMAN	P24928	POLR2A	198	0.0311802	20.7424	40038.8	0.24131	49.811
CUL4A_HUMAN	Q13619	CUL4A	197	0.039555	26.5533	22903.4	0.240163	50.4262
GCR_HUMAN	P04150	NR3C1	196	0.0230663	16.2653	58153.7	0.242314	40.3496
NFKB1_HUMAN	P19838	NFKB1	196	0.0301456	20.699	44700.5	0.241794	41.9879
CRCM_HUMAN	P23508	MCC	196	0.0227604	7.72449	30659	0.236921	19.4649
MED4_HUMAN	Q9NPJ6	MED4	196	0.0156667	9.38265	41760.5	0.233645	33.0747
BAG6_HUMAN	P46379	BAG6	195	0.0196148	9.8718	72125.1	0.239895	29.2419
IF4A3_HUMAN	P38919	EIF4A3	195	0.0462456	36.0923	12988.4	0.238428	58.9406
DDB1_HUMAN	Q16531	DDB1	193	0.0330218	19.3368	33551.9	0.242445	41.9909
PO5F1_HUMAN	Q01860	POU5F1	193	0.0219116	8.92746	36381.7	0.234031	24.3413
HS71B_HUMAN	P0DMV9	HSPA1B	193	0.0414483	24.2073	28107.9	0.245828	37.6475
HDAC6_HUMAN	Q9UBN7	HDAC6	193	0.0296234	16.886	40811.7	0.242897	31.4956
MK14_HUMAN	Q16539	MAPK14	193	0.0205009	12.544	83583.9	0.242077	43.3788
BARD1_HUMAN	Q99728	BARD1	193	0.0245414	13.4663	30825.4	0.238577	31.0379
ARRB1_HUMAN	P49407	ARRB1	192	0.032778	16.5469	36651	0.242504	30.9706
TIF1B_HUMAN	Q13263	TRIM28	191	0.0383067	21.6649	40315.6	0.244059	40.8465
XRCC5_HUMAN	P13010	XRCC5	191	0.0357953	21.8063	31776.7	0.242611	41.7734
RACK1_HUMAN	P63244	RACK1	190	0.0417413	26.6684	39502.8	0.24371	42.6545
RUVB2_HUMAN	Q9Y230	RUVBL2	189	0.0392972	24.2646	29467.7	0.244674	41.7846
CP250_HUMAN	Q9BV73	CEP250	189	0.0401035	23.9418	20647.2	0.235244	36.6551
RS3A_HUMAN	P61247	RPS3A	188	0.0579205	63.1649	14655.6	0.24222	84.4399
ATF2_HUMAN	P15336	ATF2	187	0.0229628	14.1604	42652.5	0.241017	33.9655
TRAF2_HUMAN	Q12933	TRAF2	187	0.0231795	18.1604	53659.6	0.240303	43.6657
G3P_HUMAN	P04406	GAPDH	187	0.0406805	26.3209	35486	0.246403	43.1389
ADRB2_HUMAN	P07550	ADRB2	187	0.0244192	11.5936	47302.4	0.23749	27.2444
H2AX_HUMAN	P16104	H2AFX	187	0.033409	19.5348	27208.2	0.241546	34.9267
MCM5_HUMAN	P33992	MCM5	187	0.0375512	22.2727	22972.5	0.241746	38.5488
RS4X_HUMAN	P62701	RPS4X	185	0.0578058	67.0162	7436.92	0.241193	90.256
2AAA_HUMAN	P30153	PPP2R1A	185	0.0317259	17	41507.8	0.243471	36.9276
LMNA_HUMAN	P02545	LMNA	185	0.0322725	18.6811	49232.7	0.242957	36.0578
CSK2B_HUMAN	P67870	CSNK2B	185	0.0260906	13.7784	50696	0.241865	31.9721
TBG1_HUMAN	P23258	TUBG1	184	0.0399978	28	28597.9	0.243399	43.9676
SMCA4_HUMAN	P51532	SMARCA4	184	0.0273476	21.7337	36751.8	0.241723	47.8155
PP2AA_HUMAN	P67775	PPP2CA	183	0.0286807	17.5519	41164.6	0.244553	37.5997
CSK22_HUMAN	P19784	CSNK2A2	183	0.0217507	9.70492	64460.4	0.240186	24.7191
SRRM2_HUMAN	Q9UQ35	SRRM2	183	0.0408547	29.7705	18488.5	0.240151	46.7087
GRP75_HUMAN	P38646	HSPA9	182	0.0420126	23.2198	23259.1	0.245511	33.3869
MK08_HUMAN	P45983	MAPK8	182	0.0200472	15.044	65339.9	0.243566	39.1447
RL5_HUMAN	P46777	RPL5	182	0.0550038	65.5604	8091.2	0.240794	89.0077
KPCA_HUMAN	P17252	PRKCA	181	0.0209979	11.9006	58658.8	0.241746	30.3424
PIN1_HUMAN	Q13526	PIN1	181	0.0249423	11.8785	42612.1	0.242303	21.9058
RS6_HUMAN	P62753	RPS6	181	0.0551996	66.0663	8046.73	0.24021	88.5112
SIR1_HUMAN	Q96EB6	SIRT1	181	0.0241816	15.884	37338.7	0.242208	33.0837
TBA1A_HUMAN	Q71U36	TUBA1A	180	0.030211	17.0389	48879.4	0.244143	31.5272
CH60_HUMAN	P10809	HSPD1	180	0.0385635	22.4	46779.4	0.245438	36.2371
KDM1A_HUMAN	O60341	KDM1A	179	0.020405	14.3464	64252.6	0.240864	39.1838
ERBB2_HUMAN	P04626	ERBB2	179	0.0170998	14.8603	57111.7	0.238451	40.7773
NOP56_HUMAN	O00567	NOP56	179	0.0420694	39.1508	10655	0.233601	61.9874
NEDD4_HUMAN	P46934	NEDD4	179	0.0214258	11.8268	43622.7	0.239582	26.3029
SMAD4_HUMAN	Q13485	SMAD4	179	0.0196805	15.5978	51995.6	0.240443	37.9364
H31T_HUMAN	Q16695	HIST3H3	178	0.0226403	16.7921	35172.7	0.236074	43.1924
HDAC3_HUMAN	O15379	HDAC3	178	0.0238951	21.4326	32816	0.241534	46.2092
CASP3_HUMAN	P42574	CASP3	178	0.0182455	11.6124	74844.1	0.240081	36.5855
SQSTM_HUMAN	Q13501	SQSTM1	177	0.0254983	16.6271	45274.6	0.243806	34.2999
ABCE1_HUMAN	P61221	ABCE1	176	0.0250125	12.4886	37147.7	0.240105	27.4021
IMB1_HUMAN	Q14974	KPNB1	175	0.0337333	19.1714	33683	0.243183	35.8855
M3K3_HUMAN	Q99759	MAP3K3	175	0.0301882	19.4	19736	0.239107	32.883
RLA0_HUMAN	P05388	RPLP0	175	0.056393	62.8686	6897.03	0.241428	79.2922
TMM17_HUMAN	Q86X19	TMEM17	173	0.00818135	3.13873	50582.6	0.226048	13.1136
PTEN_HUMAN	P60484	PTEN	173	0.0291381	15.0636	31547.9	0.239628	25.5508
WWOX_HUMAN	Q9NZC7	WWOX	173	0.0272133	12.104	20296	0.236108	21.6641
TERF2_HUMAN	Q15554	TERF2	171	0.0209097	11.1813	30308.2	0.234575	25.5813
FBRL_HUMAN	P22087	FBL	171	0.0405495	30.4094	22447.1	0.239907	47.9971
KS6B2_HUMAN	Q9UBS0	RPS6KB2	171	0.0355937	15.3977	10229.4	0.236063	21.9851
PSMD2_HUMAN	Q13200	PSMD2	171	0.0289194	26.5322	21090.7	0.239802	47.54
HD_HUMAN	P42858	HTT	171	0.0193457	11.1988	47083.5	0.240221	25.8019
RL23_HUMAN	P62829	RPL23	170	0.0482905	56.4059	15411.5	0.241334	72.7803
RL14_HUMAN	P50914	RPL14	170	0.0492967	59.9235	13218.2	0.237718	81.2861
M3K1_HUMAN	Q13233	MAP3K1	170	0.0337116	20.8529	19963	0.241723	31.874
TNR1A_HUMAN	P19438	TNFRSF1A	169	0.022183	17.4142	32739.5	0.238107	35.9145
RUVB1_HUMAN	Q9Y265	RUVBL1	169	0.0338563	21.8166	22067.8	0.242897	35.0777
UB2D1_HUMAN	P51668	UBE2D1	168	0.019643	12.7381	34931.5	0.237285	30.1384
RSSA_HUMAN	P08865	RPSA	168	0.049291	53.6429	16189.9	0.238992	68.8952
PP1G_HUMAN	P36873	PPP1CC	167	0.0272309	16.1976	39323.9	0.242969	29.9041
RL13_HUMAN	P26373	RPL13	167	0.0496048	55.3772	9739.72	0.241228	70.199
DCNL1_HUMAN	Q96GG9	DCUN1D1	166	0.0350902	24.2289	17477	0.237935	39.0422
RAD21_HUMAN	O60216	RAD21	166	0.0335876	18.6867	24046.3	0.23577	28.32
KAT5_HUMAN	Q92993	KAT5	166	0.022926	17.4578	41422.7	0.242208	37.0771
RS16_HUMAN	P62249	RPS16	166	0.0523229	66.4157	5910.99	0.240817	81.9727
OTUB1_HUMAN	Q96FW1	OTUB1	166	0.0245554	12.1205	26981	0.240595	22.9956
PAXI_HUMAN	P49023	PXN	166	0.0293232	19.7711	24984.9	0.238221	34.0729
HECW2_HUMAN	Q9P2P5	HECW2	165	0.0127411	5.13939	34602	0.230501	16.3404
PAXI1_HUMAN	Q6ZW49	PAXIP1	165	0.0213761	9.58788	28997.2	0.237638	19.957
SIN3A_HUMAN	Q96ST3	SIN3A	165	0.0190474	16.9939	27838.5	0.238462	38.4328
RL4_HUMAN	P36578	RPL4	165	0.0526768	66.703	4618.92	0.240163	81.6661
KAT2B_HUMAN	Q92831	KAT2B	164	0.0193419	16.3963	29010.9	0.237866	35.4998
YBOX1_HUMAN	P67809	YBX1	164	0.0400206	27.9451	17898.8	0.243722	39.1397
NOTC1_HUMAN	P46531	NOTCH1	164	0.0196433	11.6402	36208.3	0.239524	25.949
PLK1_HUMAN	P53350	PLK1	163	0.0227851	14.0061	39775.2	0.241959	28.4173
CASP8_HUMAN	Q14790	CASP8	163	0.0159894	13.2761	60930.2	0.239907	37.7325
TCPG_HUMAN	P49368	CCT3	162	0.0330439	23.2901	18746.7	0.242814	37.5904
KAPCA_HUMAN	P17612	PRKACA	162	0.0183339	8.31481	56669.5	0.240806	17.996
CD81_HUMAN	P60033	CD81	162	0.0342068	22.716	14296.3	0.232405	33.8862
RL7_HUMAN	P18124	RPL7	162	0.0540046	68.8642	7309.98	0.239408	82.5605
PP1B_HUMAN	P62140	PPP1CB	161	0.0225252	17.8634	20104.2	0.237012	35.3827
RS14_HUMAN	P62263	RPS14	161	0.0507772	62.1677	5447.24	0.239802	74.0516
SUMO2_HUMAN	P61956	SUMO2	161	0.023706	14.4534	27588.7	0.237001	28.627
EF2_HUMAN	P13639	EEF2	160	0.0404441	29.4625	16133	0.242018	38.7434
HNRPR_HUMAN	O43390	HNRNPR	160	0.0425867	36.0187	11521.5	0.241463	47.9637
RL23A_HUMAN	P62750	RPL23A	159	0.0499285	64.4403	4670.85	0.238646	78.4186
STAT1_HUMAN	P42224	STAT1	159	0.0196639	14.2138	47022.9	0.24131	31.3612
ROA2_HUMAN	P22626	HNRNPA2B1	158	0.041915	31.5823	12961.3	0.242184	41.7686
RL11_HUMAN	P62913	RPL11	157	0.0501279	65.6815	6286.57	0.240326	77.3191
KPYM_HUMAN	P14618	PKM	157	0.033195	21.8025	25762.7	0.24254	32.39
HNRH1_HUMAN	P31943	HNRNPH1	157	0.0410702	30.8153	16057.8	0.241146	41.4069
RAC1_HUMAN	P63000	RAC1	156	0.0171557	9.41667	47868.1	0.23691	23.7526
RAF1_HUMAN	P04049	RAF1	156	0.0209671	16.2051	36235.8	0.240163	32.2607
CAV1_HUMAN	Q03135	CAV1	156	0.0186861	14.4487	57251.9	0.242861	30.3685
CDC42_HUMAN	P60953	CDC42	156	0.0149517	8.55769	45603.1	0.236751	23.0773
PLCG1_HUMAN	P19174	PLCG1	155	0.0145108	15.3871	29487.5	0.2353	39.9957
RS7_HUMAN	P62081	RPS7	155	0.04769	58.4581	5466.01	0.237228	69.429
IF6_HUMAN	P56537	EIF6	155	0.0294811	17.729	16214.8	0.236853	27.5915
SMN_HUMAN	Q16637	SMN1	155	0.0259321	15.4387	22884.3	0.237012	26.1381
TCPB_HUMAN	P78371	CCT2	154	0.035756	26.5455	15919.2	0.24316	38.4201
PPARG_HUMAN	P37231	PPARG	154	0.0172868	14.6234	55094	0.239826	32.6818
NCK1_HUMAN	P16333	NCK1	154	0.0105515	10.7792	29489.5	0.23049	34.0258
CDK9_HUMAN	P50750	CDK9	154	0.0252691	15.5649	24783.9	0.238738	26.6097
RS15A_HUMAN	P62244	RPS15A	153	0.04748	65.281	4009.4	0.23674	77.7943
RS19_HUMAN	P39019	RPS19	153	0.0457287	59.0719	8706	0.239038	70.6271
NFAC2_HUMAN	Q13469	NFATC2	153	0.0207293	12.6797	20488.2	0.234976	23.4272
MERL_HUMAN	P35240	NF2	152	0.0225604	9.78947	20991.7	0.233921	17.281
RL8_HUMAN	P62917	RPL8	152	0.0486476	62.4868	9975.08	0.237981	76.054
RS5_HUMAN	P46782	RPS5	151	0.0465239	58.7285	4930.44	0.236018	68.6846
NOS2_HUMAN	P35228	NOS2	151	0.0267758	17.7152	31277.2	0.232733	27.9582
DREB_HUMAN	Q16643	DBN1	150	0.0221403	22.84	16213.6	0.24	42.1059
CAZA2_HUMAN	P47755	CAPZA2	150	0.0162529	16.9333	14857.3	0.228458	36.327
RS13_HUMAN	P62277	RPS13	149	0.0478591	65.2013	3639.21	0.237878	76.7843
RS11_HUMAN	P62280	RPS11	149	0.0466453	61.302	5963.73	0.237741	70.8886
ISG15_HUMAN	P05161	ISG15	149	0.0233734	9.01342	18365.7	0.233877	14.3475
IQCB1_HUMAN	Q15051	IQCB1	149	0.0181833	7.71141	26156.3	0.232722	13.4894
IKKB_HUMAN	O14920	IKBKB	149	0.0232712	19.8859	24334.4	0.240431	32.4634
HIF1A_HUMAN	Q16665	HIF1A	149	0.0225615	16.7852	37279.8	0.242457	29.7071
CFTR_HUMAN	P13569	CFTR	149	0.0178936	9.5906	30856.9	0.234275	19.1108
SFPQ_HUMAN	P23246	SFPQ	149	0.0347207	25.7315	11925.2	0.241369	34.7038
SRPK1_HUMAN	Q96SB4	SRPK1	149	0.0250895	17.6846	32404.7	0.239965	33.5079
DDX3X_HUMAN	O00571	DDX3X	148	0.0389468	24.4527	10184.2	0.241735	32.343
RBBP4_HUMAN	Q09028	RBBP4	148	0.0256417	18.973	22695.1	0.238727	35.3999
RS9_HUMAN	P46781	RPS9	148	0.0488956	62.8784	5586.27	0.240513	72.2172
UCHL5_HUMAN	Q9Y5K5	UCHL5	148	0.0193498	19.8784	28307.5	0.236401	33.7386
RS10_HUMAN	P46783	RPS10	147	0.044452	55.6531	8616.15	0.238865	64.1307
IGSF8_HUMAN	Q969P0	IGSF8	147	0.0328517	23.9116	7982.68	0.228669	30.6058
LYN_HUMAN	P07948	LYN	147	0.0173291	13.5782	46237.5	0.240198	31.9488
MDC1_HUMAN	Q14676	MDC1	147	0.0227552	15.619	15635.6	0.235188	26.9742
SYUA_HUMAN	P37840	SNCA	146	0.0201051	13.774	25264	0.239977	23.8839
TRI27_HUMAN	P14373	TRIM27	146	0.0145103	9.33562	29909.3	0.235782	19.0878
RL18_HUMAN	Q07020	RPL18	146	0.0510309	71.0137	2535.63	0.238233	79.7132
PCBP1_HUMAN	Q15365	PCBP1	146	0.0309712	19.137	22229.1	0.242326	30.0468
AHSA1_HUMAN	O95433	AHSA1	146	0.0314768	19.0205	12745.9	0.236345	26.7202
DHX15_HUMAN	O43143	DHX15	146	0.0363139	27.3014	12255.1	0.238508	36.4127
SUMO1_HUMAN	P63165	SUMO1	146	0.0193848	15.6644	17916.2	0.237239	29.5586
FAF2_HUMAN	Q96CS3	FAF2	145	0.0187959	12.4138	23055.7	0.234797	25.8747
PRS8_HUMAN	P62195	PSMC5	145	0.0263358	28.7931	18746	0.240899	44.9372
VINC_HUMAN	P18206	VCL	145	0.0259141	17.7517	15692.2	0.237205	28.442
TBA1C_HUMAN	Q9BQE3	TUBA1C	144	0.0326718	22.5278	12893.8	0.240373	29.6615
FBXW7_HUMAN	Q969H0	FBXW7	144	0.0157924	10.7708	26723	0.234731	24.6222
FBX25_HUMAN	Q8TCJ0	FBXO25	144	0.0229613	9.82639	12097.9	0.23391	14.7332
IMA1_HUMAN	P52292	KPNA2	144	0.0279244	16.5417	25625	0.242695	25.6054
MTOR_HUMAN	P42345	MTOR	144	0.0176535	11.5556	73093.8	0.239849	31.9502
DDX17_HUMAN	Q92841	DDX17	143	0.0379487	28.4056	14172.9	0.243938	35.782
UB2D2_HUMAN	P62837	UBE2D2	143	0.0159568	13.1469	22156.4	0.233976	29.0832
HGS_HUMAN	O14964	HGS	143	0.0151457	8.66433	36638	0.238589	18.6223
CDN2A_HUMAN	P42771	CDKN2A	143	0.0246483	13.7273	28664.8	0.239872	21.3551
RL3_HUMAN	P39023	RPL3	143	0.0480882	62.6783	4692.15	0.238566	70.031
KHDR1_HUMAN	Q07666	KHDRBS1	142	0.0243222	17.2746	25735.8	0.239292	26.7873
RL24_HUMAN	P83731	RPL24	142	0.044508	61.5845	4214.29	0.236514	69.1214
SF3B1_HUMAN	O75533	SF3B1	142	0.0334057	26.7113	13483.2	0.238531	35.5227
MEPCE_HUMAN	Q7L2J0	MEPCE	142	0.0282974	16.2183	9654.85	0.233755	24.0224
MATR3_HUMAN	P43243	MATR3	142	0.0341279	28.8099	13069.3	0.237981	39.6654
RL7A_HUMAN	P62424	RPL7A	142	0.0476588	65.0704	3295.44	0.238715	72.5897
DCTN1_HUMAN	Q14203	DCTN1	141	0.0150107	8.96454	22999.5	0.235501	20.1798
IKBA_HUMAN	P25963	NFKBIA	141	0.0236968	17.4823	24310.6	0.240536	26.659
PSA1_HUMAN	P25786	PSMA1	141	0.0194231	25.3121	17797.4	0.236955	42.2245
1433F_HUMAN	Q04917	YWHAH	141	0.0215704	16.7801	27660.3	0.239895	31.1797
HDGF_HUMAN	P51858	HDGF	141	0.0259889	13.4326	8576.27	0.234408	20.0136
ACTG_HUMAN	P63261	ACTG1	140	0.0244959	17.7643	20583.9	0.239582	25.5654
ATM_HUMAN	Q13315	ATM	139	0.0179181	14.482	25340.2	0.237194	26.6052
PSMD4_HUMAN	P55036	PSMD4	139	0.0230789	27.482	14653.7	0.240501	40.7583
UBB_HUMAN	P0CG47	UBB	139	0.0241899	14.1727	24355.3	0.242303	21.1187
UB2D3_HUMAN	P61077	UBE2D3	139	0.0165844	10.482	19617.9	0.234031	21.0938
ATX1_HUMAN	P54253	ATXN1	139	0.0116786	6.99281	33860.1	0.232285	18.2236
C1QBP_HUMAN	Q07021	C1QBP	138	0.0282227	17.7971	24864.3	0.240128	27.1568
RS20_HUMAN	P60866	RPS20	138	0.043228	58.029	6181.03	0.238393	64.8013
FAK1_HUMAN	Q05397	PTK2	138	0.0154531	16.7101	40860.9	0.239779	34.074
LIMA1_HUMAN	Q9UHB6	LIMA1	138	0.0236034	23.5725	15254.7	0.239431	39.9579
DYL1_HUMAN	P63167	DYNLL1	137	0.0176759	9.70073	23381.2	0.234009	18.7593
RL31_HUMAN	P62899	RPL31	137	0.044137	63.1314	8728.54	0.23716	68.9799
APC_HUMAN	P25054	APC	137	0.01546	8.73723	30368.9	0.23502	16.8977
SKP1_HUMAN	P63208	SKP1	137	0.0235759	15.9562	27020.7	0.240233	30.0658
DAXX_HUMAN	Q9UER7	DAXX	137	0.0175199	13.1825	20336.8	0.237228	22.175
RL15_HUMAN	P61313	RPL15	136	0.0472263	69.3015	1676.59	0.234987	75.2445
RS18_HUMAN	P62269	RPS18	136	0.0432169	60.6324	6466.23	0.238347	66.9532
IKKA_HUMAN	O15111	CHUK	136	0.0235582	21.6618	16096.9	0.242564	31.9645
H2B1C_HUMAN	P62807	HIST1H2BC	136	0.0144528	4.50735	22754.5	0.232536	10.5646
GOGA2_HUMAN	Q08379	GOLGA2	136	0.0139539	5.47059	29730.9	0.235714	11.5315
SF3B3_HUMAN	Q15393	SF3B3	136	0.0318947	27.3162	10305.5	0.23674	34.8324
TBA4A_HUMAN	P68366	TUBA4A	135	0.0284902	17.1481	25339.7	0.240303	23.1329
ERBB3_HUMAN	P21860	ERBB3	135	0.0169478	13.7185	26207.7	0.232843	26.8834
RL19_HUMAN	P84098	RPL19	135	0.0461922	66.8741	2346.13	0.234875	73.0457
EIF1B_HUMAN	O60739	EIF1B	135	0.0189002	8.22963	9527.38	0.229252	12.8128
NCOR1_HUMAN	O75376	NCOR1	135	0.0167834	18.9333	15194	0.235501	31.5971
OFD1_HUMAN	O75665	OFD1	135	0.0144612	11.5852	18477.1	0.234186	23.266
HNRPC_HUMAN	P07910	HNRNPC	135	0.0359813	25.9407	15340.1	0.241581	31.0945
SH3K1_HUMAN	Q96B97	SH3KBP1	135	0.0148877	12.1185	20422.3	0.234308	23.1732
SRSF1_HUMAN	Q07955	SRSF1	135	0.03421	32.0963	10911.1	0.241334	41.7379
SPTN1_HUMAN	Q13813	SPTAN1	135	0.027209	17.3259	17349.6	0.239027	23.3193
AURKB_HUMAN	Q96GD4	AURKB	135	0.0234844	14.8963	20998.4	0.239096	26.2535
DNJA1_HUMAN	P31689	DNAJA1	134	0.0297596	19.0298	11745.5	0.240268	24.2119
PR40A_HUMAN	O75400	PRPF40A	134	0.0266512	21.2463	18075.8	0.235557	30.2932
RS25_HUMAN	P62851	RPS25	134	0.0456604	67.6791	3272.58	0.238715	74.3226
RS23_HUMAN	P62266	RPS23	134	0.0423393	64.5597	3093.04	0.2337	72.0465
RS24_HUMAN	P62847	RPS24	134	0.0436954	63.8582	2495.77	0.23402	71.1437
LGR4_HUMAN	Q9BXB1	LGR4	134	0.0187535	7.07463	13797.6	0.227848	12.6635
TOP1_HUMAN	P11387	TOP1	133	0.0320629	26.3158	17231.7	0.240478	36.1404
AAKB1_HUMAN	Q9Y478	PRKAB1	133	0.0161142	5.31579	11919.1	0.232449	10.102
ENOA_HUMAN	P06733	ENO1	132	0.027085	18.7955	18747.9	0.239535	28.6745
HNRPF_HUMAN	P52597	HNRNPF	132	0.0361056	27.3939	10748.3	0.240946	33.5083
CE128_HUMAN	Q6ZU80	CEP128	132	0.00991291	8.93182	20578.6	0.231114	20.8872
COF1_HUMAN	P23528	CFL1	132	0.0248532	18.2727	15719	0.239559	27.2671
RL9_HUMAN	P32969	RPL9	132	0.0462665	68.0455	3052.02	0.235032	73.5369
TBB4B_HUMAN	P68371	TUBB4B	131	0.0339974	20.5725	12544	0.241393	25.9702
RL22_HUMAN	P35268	RPL22	131	0.0442846	63.9466	2997.21	0.236503	68.276
RL10A_HUMAN	P62906	RPL10A	131	0.0469452	68.4046	3496.52	0.238175	73.8209
RL21_HUMAN	P46778	RPL21	131	0.044061	67.2901	3214.38	0.235917	73.3357
RL12_HUMAN	P30050	RPL12	131	0.0453276	65.9847	2940.04	0.238497	70.6221
GRK5_HUMAN	P34947	GRK5	131	0.0201355	10.1603	14449.9	0.230845	15.8963
ATPA_HUMAN	P25705	ATP5F1A	130	0.0320655	23.6846	12529.9	0.240888	31.3241
RL18A_HUMAN	Q02543	RPL18A	130	0.0416772	60.3538	3254.3	0.235043	65.4447
PRS7_HUMAN	P35998	PSMC2	130	0.0223588	30.6923	10145.3	0.236582	43.0644
ACTS_HUMAN	P68133	ACTA1	130	0.0188575	13.0846	23288.7	0.2392	21.4822
TCPA_HUMAN	P17987	TCP1	129	0.0301294	23.6202	10628.6	0.240899	32.4739
TCPZ_HUMAN	P40227	CCT6A	129	0.0283018	23.5116	12840.5	0.239756	32.9772
TCPD_HUMAN	P50991	CCT4	129	0.0299808	23.2171	9645.55	0.240911	30.7426
TBP_HUMAN	P20226	TBP	129	0.0143586	16.5039	17274.4	0.234198	36.0212
EFTU_HUMAN	P49411	TUFM	129	0.0342242	25.2946	10514.5	0.237148	30.5897
PHB_HUMAN	P35232	PHB	129	0.0271511	17.155	24511.7	0.241723	23.1388
PSA6_HUMAN	P60900	PSMA6	129	0.0234162	29.1395	10144.9	0.235917	41.5223
NONO_HUMAN	Q15233	NONO	129	0.0296933	19.4884	13649.7	0.239431	25.7934
SMAD1_HUMAN	Q15797	SMAD1	129	0.0138555	13.0853	26337.5	0.238072	24.7895
MCM7_HUMAN	P33993	MCM7	129	0.0262957	17.6667	17976.5	0.240385	27.3321
TECT3_HUMAN	Q6NUS6	TCTN3	128	0.00798861	4.82812	25057.5	0.222192	12.9402
ITCH_HUMAN	Q96J02	ITCH	128	0.0167968	13.7734	16932	0.238061	22.5403
PRS6A_HUMAN	P17980	PSMC3	128	0.0192615	24.9609	17312.8	0.237706	37.0152
ANM5_HUMAN	O14744	PRMT5	128	0.0228329	13.8125	13873.4	0.238439	20.2457
STIP1_HUMAN	P31948	STIP1	128	0.0224826	17.7031	11587.7	0.238313	26.079
CALX_HUMAN	P27824	CANX	127	0.0226587	14.6378	28302.8	0.236763	22.6782
EMD_HUMAN	P50402	EMD	127	0.0250828	15.9291	14847.6	0.239478	21.9466
AP2M1_HUMAN	Q96CW1	AP2M1	127	0.0209645	16.811	22530.3	0.237058	27.5916
ICT1_HUMAN	Q14197	MRPL58	127	0.0151095	9.07874	15803.5	0.22577	23.136
U520_HUMAN	O75643	SNRNP200	127	0.0333989	28.2362	8533.74	0.239443	34.7813
CDK4_HUMAN	P11802	CDK4	127	0.0188182	10.9291	26850.7	0.238761	18.3739
GAN_HUMAN	Q9H2C0	GAN	127	0.0243844	12.5433	14760.8	0.228775	17.8547
M3K14_HUMAN	Q99558	MAP3K14	127	0.0333196	32.0157	5716.03	0.232449	36.0008
PHB2_HUMAN	Q99623	PHB2	126	0.0220972	12.6825	17454.7	0.237912	18.45
LDHA_HUMAN	P00338	LDHA	126	0.0243379	18.5476	17069.6	0.236853	29.7866
UBE3A_HUMAN	Q05086	UBE3A	126	0.0178584	11.4206	33618.7	0.239791	19.6191
EF1D_HUMAN	P29692	EEF1D	125	0.0265874	16.352	9926.12	0.240548	20.6719
KPCD_HUMAN	Q05655	PRKCD	125	0.0173462	13.928	27264.4	0.239919	22.9531
ENPL_HUMAN	P14625	HSP90B1	125	0.0268748	18.424	24005.5	0.24097	25.7613
VAPA_HUMAN	Q9P0L0	VAPA	125	0.0153151	12.28	27298.2	0.235322	25.5368
NH2L1_HUMAN	P55769	SNU13	125	0.0293614	26.672	7797.69	0.229688	31.8239
RLA2_HUMAN	P05387	RPLP2	125	0.041408	61.472	3545.54	0.235737	65.4743
CADH1_HUMAN	P12830	CDH1	124	0.0140908	9.92742	28834.7	0.235199	22.288
RL27A_HUMAN	P46776	RPL27A	124	0.0400461	60.2903	2636.09	0.231017	65.5208
CHD3_HUMAN	Q12873	CHD3	124	0.0167399	14.9597	15924.7	0.235479	24.1251
RL37A_HUMAN	P61513	RPL37A	124	0.0376951	56.7661	3423.65	0.233844	61.2466
CRY2_HUMAN	Q49AN0	CRY2	124	0.0251371	13.879	5677.79	0.23315	18.041
TCPH_HUMAN	Q99832	CCT7	123	0.0256277	20.439	12119.3	0.241334	27.7874
PTN11_HUMAN	Q06124	PTPN11	123	0.0119891	17.9268	23082	0.234953	34.8859
HERC2_HUMAN	O95714	HERC2	123	0.0128001	8.11382	23560.6	0.232875	17.2973
SF01_HUMAN	Q15637	SF1	123	0.0209473	14.4472	14108.6	0.235076	21.1301
RL38_HUMAN	P63173	RPL38	123	0.0360188	50.3252	4296.95	0.231438	54.1246
T22D1_HUMAN	Q15714	TSC22D1	122	0.0135225	6.59836	16409.7	0.231449	12.2666
ANM1_HUMAN	Q99873	PRMT1	122	0.0248804	15.9508	17962.5	0.239234	23.261
ADT2_HUMAN	P05141	SLC25A5	122	0.0367583	30.1475	10447.6	0.240186	32.5858
SF3A1_HUMAN	Q15459	SF3A1	122	0.0269787	24.5	6819.93	0.2337	29.7652
RPN1_HUMAN	P04843	RPN1	122	0.0252719	20.3279	13708.9	0.23821	28.7273
TBK1_HUMAN	Q9UHD2	TBK1	121	0.0228652	17.4463	22750	0.240408	24.7335
EF1G_HUMAN	P26641	EEF1G	121	0.0277956	16.7521	14354.6	0.239617	21.9455
ICAM1_HUMAN	P05362	ICAM1	121	0.0297701	25.7769	8226.56	0.228132	30.0669
ECT2_HUMAN	Q9H8V3	ECT2	120	0.0151289	5.51667	16944.3	0.23586	8.83951
TRAF1_HUMAN	Q13077	TRAF1	120	0.0148647	12.4333	18947.9	0.23304	20.6025
TCPQ_HUMAN	P50990	CCT8	120	0.0288851	23.3583	8787.44	0.241723	29.3021
RHOA_HUMAN	P61586	RHOA	120	0.0122121	8.15833	24320.3	0.231492	16.7731
REL_HUMAN	Q04864	REL	120	0.0132401	8.875	24436.1	0.233755	15.8785
RS27_HUMAN	P42677	RPS27	120	0.036618	52.5	3669.22	0.233877	56.2891
ANXA2_HUMAN	P07355	ANXA2	120	0.0276675	15.95	15086.9	0.242814	20.3105
PRP8_HUMAN	Q6P2Q9	PRPF8	120	0.0313296	29.1417	8550.43	0.237878	35.3262
UBQL1_HUMAN	Q9UMX0	UBQLN1	120	0.0137716	11.0833	41344.1	0.235782	20.0128
TCPE_HUMAN	P48643	CCT5	119	0.0273754	21.2857	8305.72	0.240198	26.7857
TKT_HUMAN	P29401	TKT	119	0.0185035	19.8908	14348	0.235188	33.4521
RAB7A_HUMAN	P51149	RAB7A	119	0.0160496	11.5462	19941.5	0.233095	19.8395
NFKB2_HUMAN	Q00653	NFKB2	119	0.0268964	21.126	6945.44	0.232514	26.5782
MYO1C_HUMAN	O00159	MYO1C	119	0.0193085	16.3613	12287.4	0.236051	24.0745
RBX1_HUMAN	P62877	RBX1	118	0.0187494	15.8644	15269.7	0.237058	28.6597
EZRI_HUMAN	P15311	EZR	118	0.0179013	14.7712	17663.3	0.236955	23.2577
RL30_HUMAN	P62888	RPL30	118	0.0388586	61.1271	3032.86	0.235412	63.7053
RS26_HUMAN	P62854	RPS26	118	0.0363599	58.0424	3547.16	0.23482	62.7405
PYR1_HUMAN	P27708	CAD	118	0.0277325	23.7881	5937.33	0.239675	27.082
PSA2_HUMAN	P25787	PSMA2	118	0.0211118	33.0678	6749.96	0.235613	45.5661
P73_HUMAN	O15350	TP73	118	0.0165684	14.1356	17623.3	0.236367	28.2737
MED23_HUMAN	Q9ULK4	MED23	118	0.0114333	12.7542	20736.8	0.2321	25.3139
DYHC1_HUMAN	Q14204	DYNC1H1	117	0.0261014	15.3504	10771.4	0.239756	20.3949
ATPB_HUMAN	P06576	ATP5F1B	117	0.0270978	17.6496	16543	0.238646	22.7806
RD23A_HUMAN	P54725	RAD23A	117	0.0174169	22.7436	9064.74	0.233458	30.0821
RARA_HUMAN	P10276	RARA	117	0.0147779	15.6752	13870.6	0.235132	25.2475
LDHB_HUMAN	P07195	LDHB	117	0.0206649	17.0855	12193.1	0.234519	26.0651
LCK_HUMAN	P06239	LCK	117	0.012061	14.7607	18943.9	0.234742	28.2448
HDAC4_HUMAN	P56524	HDAC4	117	0.0149327	14.5128	16222.8	0.235928	25.0195
MMS19_HUMAN	Q96T76	MMS19	117	0.0137416	7.19658	17975.7	0.234965	14.2357
RL17_HUMAN	P18621	RPL17	116	0.0392627	60.7931	2139.9	0.23453	64.5315
RL35_HUMAN	P42766	RPL35	116	0.0367806	57.9052	3866.83	0.229571	60.9966
PTN1_HUMAN	P18031	PTPN1	116	0.0118455	8.71552	43117.9	0.236672	16.1525
RXRA_HUMAN	P19793	RXRA	116	0.0109986	14.9052	21083.6	0.230533	29.5415
SRRM1_HUMAN	Q8IYB3	SRRM1	116	0.0233619	20.8621	5286.49	0.23304	26.2825
TGFR1_HUMAN	P36897	TGFBR1	115	0.011743	11.5913	23755.4	0.232908	22.1391
LC7L2_HUMAN	Q9Y383	LUC7L2	115	0.0215804	17.4609	10938.7	0.235378	24.2175
ACTN1_HUMAN	P12814	ACTN1	115	0.0172779	12.7565	16285.3	0.236559	19.4256
CCNB1_HUMAN	P14635	CCNB1	115	0.0162241	11.4609	12341.5	0.233711	18.2791
PAK2_HUMAN	Q13177	PAK2	115	0.0155933	11.5739	13493.3	0.237262	18.0134
RAN_HUMAN	P62826	RAN	114	0.0203245	12.2719	12353.1	0.236457	17.961
RL27_HUMAN	P61353	RPL27	114	0.037637	63.1053	1874.78	0.230479	66.1356
ESR2_HUMAN	Q92731	ESR2	114	0.0130276	11.7193	18330.5	0.231926	21.4411
VDAC1_HUMAN	P21796	VDAC1	114	0.0155425	13.1754	13134.2	0.23412	20.6139
NP1L1_HUMAN	P55209	NAP1L1	114	0.0283406	19.7105	16118.8	0.238761	23.9305
HS71L_HUMAN	P34931	HSPA1L	114	0.0248015	16.3596	11287.9	0.239362	19.6734
RLA1_HUMAN	P05386	RPLP1	114	0.0331301	45.9825	3829.58	0.229528	48.4459
RBBP7_HUMAN	Q16576	RBBP7	113	0.0153599	16.7257	12185.5	0.232144	31.4908
PTBP1_HUMAN	P26599	PTBP1	113	0.0327449	29.6991	5235.69	0.238669	33.9038
ARF6_HUMAN	P62330	ARF6	113	0.0156719	7.30973	11759.1	0.232766	11.1612
PRP19_HUMAN	Q9UMS4	PRPF19	113	0.0287794	27.0088	6318.74	0.236718	31.8217
PSA5_HUMAN	P28066	PSMA5	113	0.0203064	27.469	9722.55	0.236514	37.1377
ALBU_HUMAN	P02768	ALB	113	0.010032	5.92035	38417.2	0.230608	17.4997
MARE1_HUMAN	Q15691	MAPRE1	113	0.0181151	13.8142	15713.9	0.238325	20.7722
CTBP1_HUMAN	Q13363	CTBP1	113	0.0131446	13.354	18220.7	0.236322	24.5166
MET_HUMAN	P08581	MET	113	0.00982285	14.7434	18377	0.229379	31.8469
DDX1_HUMAN	Q92499	DDX1	112	0.031314	23.9018	6197.07	0.239895	30.1015
TNFA_HUMAN	P01375	TNF	112	0.0070385	6.74107	101244	0.22578	23.4268
RBM39_HUMAN	Q14498	RBM39	112	0.0281221	23.0446	7522.85	0.238807	27.891
RL36_HUMAN	Q9Y3U8	RPL36	112	0.0365579	59.3125	1860.11	0.231883	62.3888
PRS4_HUMAN	P62191	PSMC1	112	0.0191567	26.6696	10590.5	0.235714	33.4991
PSMD1_HUMAN	Q99460	PSMD1	112	0.0225718	28.9196	7099.85	0.236299	35.6437
NFAC1_HUMAN	O95644	NFATC1	112	0.0148129	11.8929	15268.4	0.232667	18.5031
41_HUMAN	P11171	EPB41	112	0.0157975	8.125	14573.6	0.235166	11.7633
PABP4_HUMAN	Q13310	PABPC4	112	0.0311132	21.6429	5537.72	0.235872	24.5841
MSH2_HUMAN	P43246	MSH2	112	0.0188143	14.6786	15670.7	0.237296	22.4206
DDX21_HUMAN	Q9NR30	DDX21	111	0.0303417	21.5856	4871.84	0.23613	25.129
POTE1_HUMAN	Q9NUX5	POT1	111	0.0139394	8.81982	16894.8	0.228733	17.6794
PSB1_HUMAN	P20618	PSMB1	111	0.0167868	24.0901	8522.6	0.231406	31.8706
WDR5_HUMAN	P61964	WDR5	111	0.0195208	13.6667	16923.6	0.239628	23.8369
CDC20_HUMAN	Q12834	CDC20	111	0.0190294	17.1622	10599.7	0.235995	23.8541
SET_HUMAN	Q01105	SET	111	0.0202628	13.7477	14423.1	0.241146	19.7644
BCL2_HUMAN	P10415	BCL2	110	0.0122062	11.0636	37433	0.235647	25.4339
RBMX_HUMAN	P38159	RBMX	110	0.0267203	23.4909	8463.1	0.235266	29.9077
PSD11_HUMAN	O00231	PSMD11	110	0.0206546	26.2091	8760.25	0.2386	31.7625
USP9X_HUMAN	Q93008	USP9X	110	0.0188348	12.1455	10720.7	0.237592	16.1124
TS101_HUMAN	Q99816	TSG101	110	0.0146889	9.84545	22121.4	0.237239	16.162
CH10_HUMAN	P61604	HSPE1	110	0.0149601	12.5273	15986.6	0.231071	21.185
PDIA1_HUMAN	P07237	P4HB	110	0.0233558	18.1	13725.3	0.23813	23.9895
SMRC2_HUMAN	Q8TAQ2	SMARCC2	110	0.0193368	17.0273	9422.91	0.23699	24.1074
SYNPO_HUMAN	Q8N3V7	SYNPO	110	0.0117378	18.4455	6865.63	0.225718	30.8911
PRDX1_HUMAN	Q06830	PRDX1	109	0.0255934	15.7339	10019.5	0.237832	20.4235
IRAK1_HUMAN	P51617	IRAK1	109	0.0174341	15.5321	18820.4	0.236198	24.9514
MOES_HUMAN	P26038	MSN	109	0.016584	14.7523	12760.4	0.23338	21.4592
SODC_HUMAN	P00441	SOD1	109	0.0110669	11.633	12671	0.2272	21.909
M3K7_HUMAN	O43318	MAP3K7	109	0.0141921	14.3486	17931.8	0.235625	22.3892
RIF1_HUMAN	Q5UIP0	RIF1	108	0.012563	6.78704	16483.3	0.231655	12.9513
RS15_HUMAN	P62841	RPS15	108	0.0320265	49.3241	5639.3	0.230974	53.2615
ITF2_HUMAN	P15884	TCF4	108	0.010533	8.0463	22564.4	0.233755	15.859
CBX5_HUMAN	P45973	CBX5	108	0.0133165	12.2778	9784.34	0.228058	20.4596
LG3BP_HUMAN	Q08380	LGALS3BP	108	0.024634	19.2407	15969.5	0.235322	23.7654
SMCA5_HUMAN	O60264	SMARCA5	108	0.0224607	19.3796	8292.76	0.234953	24.81
E2F1_HUMAN	Q01094	E2F1	107	0.0150917	14.514	10473.6	0.234864	20.8729
QCR2_HUMAN	P22695	UQCRC2	107	0.0170209	16.0561	7217.97	0.231763	22.389
KSYK_HUMAN	P43405	SYK	107	0.0134251	18.2056	15837.9	0.2354	30.7278
GCP3_HUMAN	Q96CW5	TUBGCP3	107	0.0216093	12.8692	11228.1	0.231308	16.6193
PSMD3_HUMAN	O43242	PSMD3	107	0.0194161	27.1682	6455.41	0.232449	33.6485
U5S1_HUMAN	Q15029	EFTUD2	107	0.0285641	27.0093	5505.68	0.23639	31.0751
UB2L3_HUMAN	P68036	UBE2L3	107	0.0152543	12.5888	14684.2	0.235984	18.7515
MLH1_HUMAN	P40692	MLH1	107	0.0134649	6.96262	16602.1	0.231601	10.9838
SMRCD_HUMAN	Q9H4L7	SMARCAD1	107	0.0179441	13.1776	7714.7	0.229773	17.9458
CREB1_HUMAN	P16220	CREB1	107	0.0111043	13.2336	13937.9	0.231438	21.9532
SMC3_HUMAN	Q9UQE7	SMC3	107	0.0222237	14.0374	9051.3	0.237262	17.9135
BAG2_HUMAN	O95816	BAG2	107	0.0219139	15.8785	9617.7	0.238049	19.6483
TP53B_HUMAN	Q12888	TP53BP1	106	0.0173353	12.566	9273.74	0.236378	16.8845
RBP2_HUMAN	P49792	RANBP2	106	0.0234414	19.0189	11164.9	0.236808	23.2911
SKI_HUMAN	P12755	SKI	106	0.0205906	12.8491	7233.2	0.233866	15.5334
SKP2_HUMAN	Q13309	SKP2	106	0.0160117	15.2547	9764.47	0.234842	21.8706
ROA3_HUMAN	P51991	HNRNPA3	106	0.0325388	28.3774	4521.99	0.236967	30.8674
JAK2_HUMAN	O60674	JAK2	105	0.0121805	16.9524	24250.5	0.232919	32.4542
EPS15_HUMAN	P42566	EPS15	105	0.0175258	18.1429	9360	0.236819	26.2613
RL13A_HUMAN	P40429	RPL13A	105	0.0372317	60.0762	4278.87	0.231265	61.2894
PSME3_HUMAN	P61289	PSME3	105	0.0163952	14.6476	13016.4	0.232569	17.7641
HNRPL_HUMAN	P14866	HNRNPL	105	0.029567	25.6571	7765.55	0.237661	29.1776
TYY1_HUMAN	P25490	YY1	105	0.0171955	15.419	11405.1	0.236978	21.2882
UBXN1_HUMAN	Q04323	UBXN1	105	0.0151997	12.9238	9521.84	0.232285	19.3076
P63_HUMAN	Q9H3D4	TP63	105	0.0177149	12.1714	11938.5	0.233943	21.6816
MK06_HUMAN	Q16659	MAPK6	105	0.0112023	5.57143	16659.1	0.230265	9.79034
CHD4_HUMAN	Q14839	CHD4	105	0.0182386	17.7905	10451.3	0.233766	27.571
MCM3_HUMAN	P25205	MCM3	105	0.0223787	14.4571	8916.96	0.237058	20.3695
LRIF1_HUMAN	Q5T3J3	LRIF1	105	0.0096554	6.77143	14134.9	0.228754	12.5917
CSK21_HUMAN	P68400	CSNK2A1	105	0.0168773	7.86667	11685	0.232133	11.1246
SPTB2_HUMAN	Q01082	SPTBN1	105	0.0226896	14.9429	9072.45	0.239073	17.3353
TFE2_HUMAN	P15923	TCF3	104	0.0128982	8.23077	13020.7	0.229337	14.6523
RS12_HUMAN	P25398	RPS12	104	0.034925	58.8942	1623.81	0.233722	61.2402
PA2G4_HUMAN	Q9UQ80	PA2G4	104	0.0245612	14.8942	8298.69	0.236933	17.1545
SMRC1_HUMAN	Q92922	SMARCC1	104	0.0187644	19.7981	7532.65	0.239038	26.7547
RU17_HUMAN	P08621	SNRNP70	104	0.028228	24.1731	6323.83	0.238911	26.8258
RU2A_HUMAN	P09661	SNRPA1	104	0.0224813	20.7788	5255.68	0.231633	24.2242
TM216_HUMAN	Q9P0N5	TMEM216	103	0.00483006	2.68932	20398.7	0.221427	7.14278
TNIK_HUMAN	Q9UKE5	TNIK	103	0.0105263	6.07767	10890.5	0.228374	10.4045
PIAS1_HUMAN	O75925	PIAS1	103	0.0126248	13.534	12261	0.234253	20.1479
PSA7_HUMAN	O14818	PSMA7	103	0.0204576	31.8932	8594.92	0.238233	39.7223
PRS10_HUMAN	P62333	PSMC6	103	0.0193906	30.3689	4431.52	0.234142	36.6798
XIAP_HUMAN	P98170	XIAP	103	0.0114112	12.0874	11088.2	0.230705	17.8426
CCND1_HUMAN	P24385	CCND1	103	0.0169737	14.4854	19823.2	0.237958	21.2555
ADIP_HUMAN	Q9Y2D8	SSX2IP	103	0.0102463	10.6893	10610.6	0.231894	16.8337
H2B2E_HUMAN	Q16778	HIST2H2BE	103	0.0190897	12.3786	9315.55	0.232733	18.2601
MIC60_HUMAN	Q16891	IMMT	103	0.0161574	10.8641	12836.8	0.235177	15.2807
SIR6_HUMAN	Q8N6T7	SIRT6	103	0.0172517	7.79612	4823.09	0.232002	9.41685
SETB1_HUMAN	Q15047	SETDB1	103	0.0115092	7.69903	14497.1	0.231948	12.246
SYQ_HUMAN	P47897	QARS	103	0.0223401	16.2039	7148.33	0.236243	20.0193
TBA1B_HUMAN	P68363	TUBA1B	102	0.0208958	11.7843	9497.99	0.236967	14.6677
TRIP6_HUMAN	Q15654	TRIP6	102	0.00909283	6.08824	15481.3	0.228902	10.4167
RAB5C_HUMAN	P51148	RAB5C	102	0.0144723	11.1765	17481.5	0.232744	18.1887
PUF60_HUMAN	Q9UHX1	PUF60	102	0.0225451	18.4706	9453.21	0.234131	22.3104
UBA1_HUMAN	P22314	UBA1	102	0.018516	13.5784	9647.84	0.235356	18.2097
NCOR2_HUMAN	Q9Y618	NCOR2	102	0.0130729	17.5392	8872.93	0.233447	23.9028
AT1A1_HUMAN	P05023	ATP1A1	102	0.0172398	13.6961	9011.39	0.235961	18.2774
CALR_HUMAN	P27797	CALR	101	0.0185632	14.2475	18886.9	0.238531	19.0005
PLAK_HUMAN	P14923	JUP	101	0.0182262	11.5446	16405.8	0.236277	18.0424
ACTN4_HUMAN	O43707	ACTN4	101	0.0189155	14.0297	11065.7	0.235669	17.7853
NOP2_HUMAN	P46087	NOP2	101	0.0294232	31.6535	3260.91	0.232941	35.9726
PDIA3_HUMAN	P30101	PDIA3	101	0.0168298	10.7525	27480.3	0.237205	15.2228
SEM1_HUMAN	P60896	SEM1	101	0.01556	16.4653	8263.41	0.229347	20.8326
SIAH1_HUMAN	Q8IUQ4	SIAH1	101	0.0100997	7.54455	20900.4	0.230093	13.9346
SMD1_HUMAN	P62314	SNRPD1	101	0.0285915	28.0396	2976.6	0.234775	31.7154
LNX1_HUMAN	Q8TBB1	LNX1	101	0.00879856	5.27723	22154.4	0.231287	10.8935
DYN2_HUMAN	P50570	DNM2	101	0.0146264	8.65347	28507.9	0.236887	13.9983
ECM29_HUMAN	Q5VYK3	ECPAS	100	0.0150698	8.82	11829	0.232176	10.959
TAU_HUMAN	P10636	MAPT	100	0.0159151	13.76	11094.9	0.237901	17.276
TNR1B_HUMAN	P20333	TNFRSF1B	100	0.0169089	11.14	7011.75	0.22905	14.2175
RS21_HUMAN	P63220	RPS21	100	0.0322917	50.32	1948.14	0.230758	51.6935
UBR5_HUMAN	O95071	UBR5	100	0.0163164	11.7	8403.86	0.236266	14.8071
GOT1B_HUMAN	Q9Y3E0	GOLT1B	100	0.00613213	7.35	12070.1	0.219863	14.5435
H11_HUMAN	Q02539	HIST1H1A	100	0.0159447	9.5	7759.82	0.227691	13.1636
SMUF2_HUMAN	Q9HAU4	SMURF2	100	0.0115533	10.08	9820.75	0.230952	14.731
SMC1A_HUMAN	Q14683	SMC1A	100	0.0194799	16.36	7425.14	0.235434	21.8004
SENP3_HUMAN	Q9H4L4	SENP3	100	0.0199072	11.7	7051.21	0.235647	15.0286
RAB1A_HUMAN	P62820	RAB1A	99	0.0112918	8.80808	9529.71	0.226337	13.889
PP2AB_HUMAN	P62714	PPP2CB	99	0.01242	10.3131	11812.4	0.231666	16.4339
LEG3_HUMAN	P17931	LGALS3	99	0.0113914	6.9697	24700.3	0.233402	13.5245
RS28_HUMAN	P62857	RPS28	99	0.0307329	47.8384	2560.88	0.226804	49.9255
G3BP1_HUMAN	Q13283	G3BP1	99	0.0238397	16.9798	8920.68	0.2392	21.7319
UBP11_HUMAN	P51784	USP11	99	0.0128917	9.25253	12509.3	0.233369	15.1765
ARP2_HUMAN	P61160	ACTR2	99	0.0173484	16.1414	10347.9	0.234775	22.869
UBE2N_HUMAN	P61088	UBE2N	99	0.0141842	10.6263	14514	0.23453	16.3238
NCOA3_HUMAN	Q9Y6Q9	NCOA3	99	0.0155251	18.6364	8776.92	0.237137	23.9894
IMA5_HUMAN	P52294	KPNA1	99	0.018082	11.3333	10586.6	0.234708	14.5075
CCNA2_HUMAN	P20248	CCNA2	99	0.0123855	14.7071	16358.4	0.231168	24.8679
SC16A_HUMAN	O15027	SEC16A	99	0.0179421	12.2424	9711.26	0.233678	17.138
CPSF5_HUMAN	O43809	NUDT21	99	0.02161	13.0909	11822.4	0.236029	16.9512
SRSF2_HUMAN	Q01130	SRSF2	99	0.0215548	16.4141	6179.64	0.235221	18.7772
SRSF3_HUMAN	P84103	SRSF3	99	0.0271742	24.3131	4367.76	0.235199	27.6741
TLN1_HUMAN	Q9Y490	TLN1	98	0.0193709	12.8469	12508.9	0.235009	16.0635
TR150_HUMAN	Q9Y2W1	THRAP3	98	0.0219304	18.102	4212.6	0.236175	20.9175
KITH_HUMAN	P04183	TK1	98	0.0115211	7.13265	15318.6	0.233161	12.2326
FAF1_HUMAN	Q9UNN5	FAF1	98	0.0145947	11.6429	10719.9	0.232952	16.5991
ANLN_HUMAN	Q9NQW6	ANLN	98	0.0101749	15.2143	5591.94	0.223174	23.2907
CEP76_HUMAN	Q8TAP6	CEP76	98	0.0169051	8.31633	6545.89	0.223255	9.42236
SDCB1_HUMAN	O00560	SDCBP	98	0.00936074	6.90816	20151.2	0.229347	12.8831
SNF5_HUMAN	Q12824	SMARCB1	98	0.0145229	16.2653	10409.4	0.237069	23.7844
SP16H_HUMAN	Q9Y5B9	SUPT16H	98	0.021729	17.4592	4684	0.234308	21.5107
SUV91_HUMAN	O43463	SUV39H1	98	0.00991056	12.1735	15013.6	0.228111	20.1055
SRC8_HUMAN	Q14247	CTTN	98	0.0165933	13.8265	11594.8	0.235322	19.0605
SYEP_HUMAN	P07814	EPRS	98	0.0244106	17.2959	5675.73	0.237535	21.3044
TBB2A_HUMAN	Q13885	TUBB2A	97	0.0168452	9.7835	12395.1	0.235289	12.8853
UBQL4_HUMAN	Q9NRR5	UBQLN4	97	0.00815085	7.08247	25029.5	0.227377	14.0913
PDC6I_HUMAN	Q8WUM4	PDCD6IP	97	0.0133551	10.134	16366.7	0.234642	15.3593
P85B_HUMAN	O00459	PIK3R2	97	0.0171676	17.1443	11168.7	0.237456	22.5106
CDK8_HUMAN	P49336	CDK8	97	0.0110294	16.1959	10587	0.231579	25.7694
SAP18_HUMAN	O00422	SAP18	97	0.0154377	12.7732	6512.46	0.227743	15.9297
SPT5H_HUMAN	O00267	SUPT5H	97	0.0158885	12.6392	9804.95	0.233292	17.8961
TEBP_HUMAN	Q15185	PTGES3	96	0.0155004	11.4688	12472.7	0.234675	16.0767
RENT1_HUMAN	Q92900	UPF1	96	0.0238407	17.375	9128.64	0.23521	21.8704
ITB1_HUMAN	P05556	ITGB1	96	0.0126001	10.2917	20219.2	0.231687	17.8261
KPCZ_HUMAN	Q05513	PRKCZ	96	0.0137315	13.7083	13090.5	0.236277	18.9874
EIF3A_HUMAN	Q14152	EIF3A	96	0.0206822	16.0312	6984.67	0.231601	20.0692
MY18A_HUMAN	Q92614	MYO18A	96	0.0115485	20.4062	4657.69	0.225883	29.5624
NCBP1_HUMAN	Q09161	NCBP1	96	0.0198364	12.1562	11061.4	0.232547	15.5637
HCD2_HUMAN	Q99714	HSD17B10	96	0.0197363	16.375	9898.49	0.235311	22.1216
HDA11_HUMAN	Q96DB2	HDAC11	96	0.0112928	4.29167	5773.54	0.223013	6.06775
MPCP_HUMAN	Q00325	SLC25A3	96	0.0192472	14.0104	9165.85	0.233282	18.7936
THIO_HUMAN	P10599	TXN	95	0.0187693	11.8	13575.5	0.239084	14.346
TAD2A_HUMAN	O75478	TADA2A	95	0.01528	11.2	8003.32	0.23159	15.1528
RBM14_HUMAN	Q96PK6	RBM14	95	0.0247073	19.5368	4311.71	0.234475	21.769
RIPK3_HUMAN	Q9Y572	RIPK3	95	0.0165763	11.9895	5519.74	0.228616	14.6232
K1C18_HUMAN	P05783	KRT18	95	0.0193604	13.9053	10906.4	0.237421	17.3418
XPO2_HUMAN	P55060	CSE1L	95	0.0209996	13.6842	10166.2	0.238589	17.0397
UBP15_HUMAN	Q9Y4E8	USP15	95	0.0145138	12.6	10877.6	0.234175	18.5697
IRS1_HUMAN	P35568	IRS1	95	0.0139575	16.5368	15432.5	0.238027	23.4198
H32_HUMAN	Q71DI3	HIST2H3A	95	0.0118659	5.76842	10285.6	0.228849	9.81769
H33_HUMAN	P84243	H3F3A	95	0.0149905	10.9474	6773.02	0.229496	14.7217
MAX_HUMAN	P61244	MAX	95	0.0135603	9.62105	8945.21	0.232253	14.9395
DESP_HUMAN	P15924	DSP	94	0.0194543	11.2234	9233.13	0.234098	15.277
ELAV1_HUMAN	Q15717	ELAVL1	94	0.0262851	19.0426	4727.48	0.235995	21.2268
CDK5_HUMAN	Q00535	CDK5	94	0.0130223	11.0745	14529.5	0.237183	17.8069
HNRL1_HUMAN	Q9BUJ2	HNRNPUL1	94	0.0229519	19.0745	6453	0.234697	21.7294
XRCC3_HUMAN	O43542	XRCC3	94	0.00958244	3	12166.6	0.226898	4.87679
NR4A1_HUMAN	P22736	NR4A1	94	0.0130782	10.7872	15416.4	0.235244	14.0463
ANXA7_HUMAN	P20073	ANXA7	94	0.011322	4.19149	13956.1	0.231536	6.0317
NCK2_HUMAN	O43639	NCK2	94	0.00731594	7.84043	12116.1	0.226721	13.501
IRS4_HUMAN	O14654	IRS4	94	0.0193241	14.6064	6770.89	0.237935	17.5837
SERA_HUMAN	O43175	PHGDH	94	0.023609	14.5638	6592.33	0.237924	16.414
SAHH2_HUMAN	O43865	AHCYL1	94	0.00971717	9.25532	8454.16	0.228395	13.9757
CRKL_HUMAN	P46109	CRKL	94	0.0114162	12.5213	11750.6	0.231926	18.8364
TAB2_HUMAN	Q9NYJ8	TAB2	93	0.0190414	17.871	8102.04	0.238497	21.3526
B2CL1_HUMAN	Q07817	BCL2L1	93	0.00670258	8.15054	22650.2	0.227002	21.4296
RANB9_HUMAN	Q96S59	RANBP9	93	0.014766	9.88172	24562.7	0.238992	14.5032
EPAS1_HUMAN	Q99814	EPAS1	93	0.0116409	11.2043	10484.3	0.23185	17.5382
KAT2A_HUMAN	Q92830	KAT2A	93	0.0125324	13	8739.99	0.232383	20.7127
PSMD6_HUMAN	Q15008	PSMD6	93	0.0144867	26.6022	4176.64	0.230436	30.5217
NDRG1_HUMAN	Q92597	NDRG1	93	0.0185905	9.16129	7061.91	0.231179	10.8313
AAPK1_HUMAN	Q13131	PRKAA1	93	0.0124217	7.48387	16943.4	0.233447	12.1054
NDKB_HUMAN	P22392	NME2	93	0.0123831	9.74194	8608.95	0.22831	13.7892
NCOA1_HUMAN	Q15788	NCOA1	93	0.0124819	18.3118	6722.06	0.23327	25.687
SMCA2_HUMAN	P51531	SMARCA2	93	0.0136733	15.7742	6087.03	0.231546	20.5077
SRSF7_HUMAN	Q16629	SRSF7	93	0.0238896	23.6667	4452.57	0.233921	26.7059
STK11_HUMAN	Q15831	STK11	93	0.0101443	7.69892	18008.7	0.231752	13.5122
DVL2_HUMAN	O14641	DVL2	92	0.0116803	8.68478	11150.4	0.234475	12.1131
TECT2_HUMAN	Q96GX1	TCTN2	92	0.00539323	3.73913	12807.6	0.217554	8.10561
TBB3_HUMAN	Q13509	TUBB3	92	0.0162679	9.11956	12956	0.234653	11.2939
TAB1_HUMAN	Q15750	TAB1	92	0.016126	13.9239	13287.1	0.235737	18.019
THOC4_HUMAN	Q86V81	ALYREF	92	0.0274537	23.3587	4578.65	0.237901	26.0641
FHL2_HUMAN	Q14192	FHL2	92	0.0109948	9.8587	19861.7	0.236819	15.715
PRS6B_HUMAN	P43686	PSMC4	92	0.0178306	30.6739	2521.19	0.231731	34.5893
ZBT16_HUMAN	Q05516	ZBTB16	92	0.0117299	12.2609	14936	0.232864	16.3602
NED4L_HUMAN	Q96PU5	NEDD4L	92	0.010759	8.05435	15524.9	0.231492	12.7423
VDAC2_HUMAN	P45880	VDAC2	92	0.0144959	14.2609	8223.07	0.232296	19.7801
YAP1_HUMAN	P46937	YAP1	92	0.0124595	10.1087	10049.9	0.233128	13.29
INSR_HUMAN	P06213	INSR	92	0.0092156	13.9022	14187.6	0.231481	21.1126
TAGL2_HUMAN	P37802	TAGLN2	91	0.0155339	15.3077	8628.04	0.230931	20.8341
TPM3_HUMAN	P06753	TPM3	91	0.0180646	13.978	8089.16	0.236638	17.318
RIPK1_HUMAN	Q13546	RIPK1	91	0.0126416	18.6044	13351.5	0.230479	27.8115
LATS2_HUMAN	Q9NRM7	LATS2	91	0.0104726	10.1429	7411.81	0.229082	15.0724
PSA4_HUMAN	P25789	PSMA4	91	0.0151637	30.1099	10509.3	0.23146	36.0907
HMGB1_HUMAN	P09429	HMGB1	91	0.0129801	7.87912	21190.1	0.236085	10.5765
PAK1_HUMAN	Q13153	PAK1	91	0.0133319	11.5604	11156.9	0.237137	15.8029
BIRC2_HUMAN	Q13490	BIRC2	90	0.0110311	13.8111	7229.03	0.229135	18.5527
PIAS4_HUMAN	Q8N2W9	PIAS4	90	0.0111743	9.82222	6807.05	0.231265	12.6134
JAK1_HUMAN	P23458	JAK1	90	0.0112954	15.6222	11764.4	0.232722	26.228
PSN1_HUMAN	P49768	PSEN1	90	0.00858427	8.28889	14627.1	0.231049	14.7002
U2AF1_HUMAN	Q01081	U2AF1	90	0.0229944	24.8778	3387.73	0.230008	27.1904
AMFR_HUMAN	Q9UKV5	AMFR	90	0.0124331	14.4111	9441.88	0.228796	20.6083
ALDOA_HUMAN	P04075	ALDOA	90	0.0182427	16.5556	7671.62	0.235389	20.6871
FOXB1_HUMAN	Q99853	FOXB1	90	0.0092529	4.14444	8083.4	0.224836	6.46774
CCAR2_HUMAN	Q8N163	CCAR2	90	0.0203455	12.1889	6876.83	0.236785	14.6007
MK09_HUMAN	P45984	MAPK9	90	0.00912863	9.2	15013.6	0.233656	15.9791
MBB1A_HUMAN	Q9BQG0	MYBBP1A	90	0.0279817	25.7778	4433.06	0.23733	28.0546
SF3B2_HUMAN	Q13435	SF3B2	90	0.0213343	16.7889	5826.42	0.23549	19.1978
BTK_HUMAN	Q06187	BTK	89	0.0117148	12.1236	12772.7	0.23281	18.1282
TBB4A_HUMAN	P04350	TUBB4A	89	0.0168532	10.3708	9324.58	0.233777	12.0309
RASA1_HUMAN	P20936	RASA1	89	0.0105358	13.4944	10449.6	0.234664	17.4572
PSDE_HUMAN	O00487	PSMD14	89	0.0124472	28.9213	4770.7	0.23035	32.978
SMCE1_HUMAN	Q969G3	SMARCE1	89	0.0118183	12.3258	9121.58	0.232689	16.7678
SYIC_HUMAN	P41252	IARS	89	0.0211381	15.0449	4804.6	0.237695	17.737
TRM7_HUMAN	Q9UET6	FTSJ1	88	0.0117553	5.75	5577.53	0.228027	6.83121
RD23B_HUMAN	P54727	RAD23B	88	0.0128231	13.0795	5867.77	0.231503	15.2306
PGFRB_HUMAN	P09619	PDGFRB	88	0.00930985	15.7386	11276.2	0.230511	22.4213
K1H1_HUMAN	Q15323	KRT31	88	0.00656201	2.42045	14967.3	0.225759	4.4229
RS17_HUMAN	P08708	RPS17	88	0.0316223	47.3977	1428.75	0.233447	48.3765
KC1E_HUMAN	P49674	CSNK1E	88	0.0112356	9.09091	13345.4	0.235121	14.165
PAIRB_HUMAN	Q8NC51	SERBP1	88	0.0246043	19.5114	3864.2	0.237592	20.9488
SNUT1_HUMAN	O43290	SART1	88	0.0225828	26.8409	2425.38	0.23422	29.2381
MAGD1_HUMAN	Q9Y5V3	MAGED1	88	0.0113068	8.14773	8573.55	0.230963	11.772
NICA_HUMAN	Q92542	NCSTN	88	0.0131013	9.15909	6496.02	0.229869	11.55
ROA0_HUMAN	Q13151	HNRNPA0	88	0.0283237	28.6818	2272.97	0.234098	30.3634
ATR_HUMAN	Q13535	ATR	88	0.0125542	11.8523	13578.2	0.233436	17.5986
CACO2_HUMAN	Q13137	CALCOCO2	87	0.00873449	6.73563	15128.1	0.226638	11.5411
TOM40_HUMAN	O96008	TOMM40	87	0.00727628	5.91954	10120.9	0.221546	10.4073
TOP2A_HUMAN	P11388	TOP2A	87	0.0222315	17.7241	4859.34	0.238773	19.3961
RAGP1_HUMAN	P46060	RANGAP1	87	0.0142805	11.7471	7701.75	0.232068	14.931
RL26_HUMAN	P61254	RPL26	87	0.0274298	39.0345	1752.81	0.229326	40.072
PSB3_HUMAN	P49720	PSMB3	87	0.0141026	31	4160.3	0.231546	35.9805
CAZA1_HUMAN	P52907	CAPZA1	87	0.0195186	13.5287	5694.53	0.233018	15.5895
GTF2I_HUMAN	P78347	GTF2I	87	0.0192225	13.2184	10869.1	0.238681	15.414
SMD2_HUMAN	P62316	SNRPD2	87	0.0238742	24.954	3493.33	0.233128	27.7815
SRSF5_HUMAN	Q13243	SRSF5	87	0.0208638	19.2989	6062.16	0.233623	20.7338
E2AK2_HUMAN	P19525	EIF2AK2	86	0.0165593	12.8372	9528.01	0.235412	16.5977
EF1A2_HUMAN	Q05639	EEF1A2	86	0.02089	12.686	5887.42	0.231861	13.6143
EIF3E_HUMAN	P60228	EIF3E	86	0.0187816	15.7442	5004.11	0.232046	18.0964
PSMD7_HUMAN	P51665	PSMD7	86	0.0124133	26.4767	4315.64	0.228838	29.9166
PSB4_HUMAN	P28070	PSMB4	86	0.0129581	28.0581	4702.3	0.230791	33.2694
NOLC1_HUMAN	Q14978	NOLC1	86	0.0193626	14.8721	4095.14	0.232897	16.7608
TRRAP_HUMAN	Q9Y4A5	TRRAP	86	0.0112974	12.2093	10727.1	0.23034	22.0739
P55G_HUMAN	Q92569	PIK3R3	86	0.00758424	8.75581	17560.6	0.22923	13.7313
NINL_HUMAN	Q9Y2I6	NINL	86	0.00841653	5.62791	10099	0.226482	8.46682
FOXL1_HUMAN	Q12952	FOXL1	86	0.0067671	2.09302	5737.26	0.218196	3.56653
PDLI7_HUMAN	Q9NR12	PDLIM7	86	0.0132461	11.1744	6868.96	0.233623	13.9461
MTR1A_HUMAN	P48039	MTNR1A	86	0.0122581	8.09302	12157.9	0.229156	11.879
MTA2_HUMAN	O94776	MTA2	86	0.0143871	15.186	8256.79	0.233249	22.5989
MP2K1_HUMAN	Q02750	MAP2K1	86	0.0109015	10.5698	12314.1	0.23402	16.0698
SSRP1_HUMAN	Q08945	SSRP1	86	0.0178621	13.0581	4714.1	0.231807	14.9411
DDX24_HUMAN	Q9GZR7	DDX24	85	0.0199956	19.2	5594.47	0.232057	22.4716
TNR6_HUMAN	P25445	FAS	85	0.00786658	9.28235	18523.3	0.228955	13.6094
RAE1L_HUMAN	P78406	RAE1	85	0.0142132	8.96471	7095.44	0.23258	11.6026
PLEC_HUMAN	Q15149	PLEC	85	0.0201399	13.9882	5248.93	0.23639	15.4202
EIF3I_HUMAN	Q13347	EIF3I	85	0.0173109	12.4706	5069.4	0.231807	15.3407
PSB5_HUMAN	P28074	PSMB5	85	0.0147094	28.2588	3706.51	0.232068	32.0338
VDR_HUMAN	P11473	VDR	85	0.00952457	13.9882	9288.02	0.230866	19.2018
GDIR1_HUMAN	P52565	ARHGDIA	85	0.0132997	10.9176	9659.21	0.232373	14.5319
FZR1_HUMAN	Q9UM11	FZR1	85	0.00949554	8.01177	10963.1	0.228469	12.445
CLUS_HUMAN	P10909	CLU	85	0.0123446	8.24706	36684.4	0.237855	12.7296
YES_HUMAN	P07947	YES1	85	0.0110471	9.18824	12156.6	0.231774	12.661
MLP3B_HUMAN	Q9GZQ8	MAP1LC3B	85	0.00892677	6	10320.1	0.229039	9.70875
HNRH2_HUMAN	P55795	HNRNPH2	85	0.0236507	24.7529	4924.54	0.232875	27.9384
CHK2_HUMAN	O96017	CHEK2	85	0.0111057	9.49412	14036.3	0.233216	13.6448
M3K5_HUMAN	Q99683	MAP3K5	85	0.0121523	11.4824	8586.69	0.231233	15.9067
SMRD1_HUMAN	Q96GM5	SMARCD1	85	0.011355	11.1059	12613.7	0.234308	16.2498
MED20_HUMAN	Q9H944	MED20	85	0.00766357	8.47059	7578.27	0.224571	13.0953
RNF11_HUMAN	Q9Y3C5	RNF11	85	0.0105486	12.8588	5952	0.22989	16.3371
SRPRB_HUMAN	Q9Y5M8	SRPRB	85	0.0099481	5.23529	19873.6	0.227775	9.20872
TGM2_HUMAN	P21980	TGM2	84	0.0134399	10.4405	13395	0.237421	13.797
TE2IP_HUMAN	Q9NYB0	TERF2IP	84	0.0088272	7.5119	17713.7	0.227148	13.6893
RSMB_HUMAN	P14678	SNRPB	84	0.0175603	14.3095	6299.12	0.227806	17.3262
ERG_HUMAN	P11308	ERG	84	0.0197802	13.7262	2874.72	0.231417	15.1047
CEBPA_HUMAN	P49715	CEBPA	84	0.0112107	15.0476	9271.72	0.231082	22.0092
GSTK1_HUMAN	Q9Y2Q3	GSTK1	84	0.0105712	7.2619	7862.37	0.227733	10.403
HAX1_HUMAN	O00165	HAX1	84	0.0122995	6.34524	20733.4	0.233667	10.2762
PCBP2_HUMAN	Q15366	PCBP2	84	0.0235305	20.1905	3317.34	0.234065	22.2619
HNRDL_HUMAN	O14979	HNRNPDL	84	0.0252999	26.5119	3123.55	0.232635	28.4168
LPPRC_HUMAN	P42704	LRPPRC	84	0.0201756	9.73809	5547.5	0.237239	11.2897
LYAR_HUMAN	Q9NX58	LYAR	84	0.0193384	16.9643	2618.88	0.226669	19.4149
SMD3_HUMAN	P62318	SNRPD3	84	0.0230253	20.1548	3798.76	0.232242	22.1136
CYBP_HUMAN	Q9HB71	CACYBP	84	0.0125325	8.97619	9247.33	0.233249	12.1873
SUH_HUMAN	Q06330	RBPJ	84	0.00904965	5.95238	10729.9	0.230318	9.43091
PPIA_HUMAN	P62937	PPIA	83	0.0200189	14.1325	11595	0.237558	16.5329
PINX1_HUMAN	Q96BK5	PINX1	83	0.0141292	8.74699	3946.47	0.224959	9.83857
FLNB_HUMAN	O75369	FLNB	83	0.0168443	12.7711	6051.15	0.233347	14.9924
KC1A_HUMAN	P48729	CSNK1A1	83	0.0160075	10.7108	8637.7	0.236209	13.0771
PSD12_HUMAN	O00232	PSMD12	83	0.0140174	32.5301	1925.73	0.226846	35.3387
PSD13_HUMAN	Q9UNM6	PSMD13	83	0.0143904	29.6988	2717.66	0.230243	32.5547
UT14A_HUMAN	Q9BVJ6	UTP14A	83	0.0143468	11.1446	8024.94	0.231601	13.0484
CDC27_HUMAN	P30260	CDC27	83	0.0112982	11.0843	11244.8	0.232919	15.8172
TSR1_HUMAN	Q2NL82	TSR1	83	0.0197795	19.5422	3486.01	0.226131	22.1452
IGBP1_HUMAN	P78318	IGBP1	83	0.0102282	6	6511.89	0.229039	8.00574
HCFC1_HUMAN	P51610	HCFC1	83	0.0137601	11.4699	8407.28	0.232755	16.3004
CASP7_HUMAN	P55210	CASP7	83	0.00887382	10.0964	9330.11	0.228216	15.7059
TAF9_HUMAN	Q16594	TAF9	82	0.00959495	9.34146	11508.9	0.230072	15.6
PRDX2_HUMAN	P32119	PRDX2	82	0.0143642	13.5	8264.45	0.233711	17.8809
PIMT_HUMAN	P22061	PCMT1	82	0.017966	10.4268	10423.6	0.235356	13.3663
NXF1_HUMAN	Q9UBU9	NXF1	82	0.0170019	17.0488	3431.57	0.227544	19.7504
ACL6A_HUMAN	O96019	ACTL6A	82	0.0142732	13.2317	7542.59	0.234797	17.4544
HNRH3_HUMAN	P31942	HNRNPH3	82	0.0240969	24.9878	4166.84	0.232996	26.7183
IF4G1_HUMAN	Q04637	EIF4G1	82	0.0174137	12.8293	7207.51	0.23258	15.8026
CAPZB_HUMAN	P47756	CAPZB	82	0.018215	12.8659	7176.62	0.235591	15.0541
SORT_HUMAN	Q99523	SORT1	82	0.0068685	2.67073	11281.5	0.223739	5.02093
RAD51_HUMAN	Q06609	RAD51	81	0.0113635	10.7037	9506.85	0.233161	14.604
LA_HUMAN	P05455	SSB	81	0.0209543	14.1111	4438.68	0.236537	15.5706
FKBP5_HUMAN	Q13451	FKBP5	81	0.0123779	10.5802	7214.35	0.234686	14.0161
KMT2A_HUMAN	Q03164	KMT2A	81	0.0112231	14.0741	5415.33	0.229602	17.6384
KS6A1_HUMAN	Q15418	RPS6KA1	81	0.010464	8.88889	11569.5	0.232558	13.5209
ZDH17_HUMAN	Q8IUH5	ZDHHC17	81	0.00504069	3.85185	12848.4	0.222322	8.11651
ASPP2_HUMAN	Q13625	TP53BP2	81	0.0107475	10.963	8172.76	0.233711	13.3277
CDN1B_HUMAN	P46527	CDKN1B	81	0.0149464	13.1852	5723.8	0.234875	15.5161
FUBP1_HUMAN	Q96AE4	FUBP1	81	0.0163208	10.4691	6946.4	0.232613	13.026
CD4_HUMAN	P01730	CD4	81	0.0149572	9.96296	8236.13	0.227586	12.4125
GNAI2_HUMAN	P04899	GNAI2	81	0.00939268	5.66667	28549.8	0.228902	10.4071
CEP57_HUMAN	Q86XR8	CEP57	81	0.0160408	8.06173	5580.48	0.229453	9.20363
LZTS2_HUMAN	Q9BRK4	LZTS2	81	0.00769309	3.82716	8332.57	0.227064	5.93252
MED1_HUMAN	Q15648	MED1	81	0.0100109	19.3086	7246.05	0.232002	29.0368
KIF11_HUMAN	P52732	KIF11	80	0.0124825	7.3625	13180.4	0.229816	10.5728
ETS1_HUMAN	P14921	ETS1	80	0.0107179	11.7875	8125.88	0.23281	15.8722
RPTOR_HUMAN	Q8N122	RPTOR	80	0.0104048	10	11533.6	0.2312	17.3734
HMGA1_HUMAN	P17096	HMGA1	80	0.015972	12.6375	6720.27	0.235961	14.882
CHK1_HUMAN	O14757	CHEK1	80	0.0164115	13.125	7786.52	0.236525	15.4362
CLK1_HUMAN	P49759	CLK1	80	0.0103839	7.725	8050.73	0.224205	11.1284
ARAF_HUMAN	P10398	ARAF	80	0.0120541	9.525	5913.91	0.228754	11.8398
A2MG_HUMAN	P01023	A2M	80	0.00672131	7.0875	18329	0.227733	14.289
NUDC_HUMAN	Q9Y266	NUDC	80	0.0121691	6.25	6988.92	0.22923	8.02766
MO4L1_HUMAN	Q9UBU8	MORF4L1	80	0.010664	11.2125	10188.3	0.229379	17.4241
MTA1_HUMAN	Q13330	MTA1	80	0.0116389	13.725	8105.03	0.233546	20.4357
SF3A3_HUMAN	Q12874	SF3A3	80	0.0176263	16.425	3592.68	0.233601	17.5594
CTNA1_HUMAN	P35221	CTNNA1	80	0.0136702	10.8625	12321.3	0.23549	15.3358
BCL6_HUMAN	P41182	BCL6	79	0.0100798	11.3671	10182.3	0.229485	16.1254
DNMT1_HUMAN	P26358	DNMT1	79	0.0142135	17.3165	4087.93	0.234697	20.4095
DKC1_HUMAN	O60832	DKC1	79	0.0167665	17.5316	2752.53	0.229315	20.9675
RL10L_HUMAN	Q96L21	RPL10L	79	0.027762	54.7848	989.167	0.225389	55.8804
IGF1R_HUMAN	P08069	IGF1R	79	0.0139545	15.8481	14998.2	0.238382	19.8421
APEX1_HUMAN	P27695	APEX1	79	0.0154793	11.8354	6101.1	0.235748	14.1518
NUMA1_HUMAN	Q14980	NUMA1	79	0.0190792	12.4177	4299.21	0.234043	13.521
HSF1_HUMAN	Q00613	HSF1	79	0.0106905	9.49367	7067.46	0.228891	12.0116
NOP58_HUMAN	Q9Y2X3	NOP58	79	0.0219655	26.5696	2659.28	0.229379	29.3631
FTM_HUMAN	Q68CZ1	RPGRIP1L	79	0.00690562	5.65823	5859.26	0.224236	7.86357
IPO5_HUMAN	O00410	IPO5	79	0.0182112	13.0506	4164.02	0.233601	14.9108
SF3B4_HUMAN	Q15427	SF3B4	79	0.0164327	13.6329	3984.43	0.229794	15.0376
STA5A_HUMAN	P42229	STAT5A	79	0.00941104	12.7468	11239.7	0.232329	17.6305
DISC1_HUMAN	Q9NRI5	DISC1	78	0.00754202	6.65385	9014.5	0.222083	11.682
TITIN_HUMAN	Q8WZ42	TTN	78	0.0151257	10.3718	12887.5	0.234142	13.9749
TPR_HUMAN	P12270	TPR	78	0.0191102	14.5641	3448.93	0.233347	15.8076
CAN1_HUMAN	P07384	CAPN1	78	0.011941	6.92308	12755	0.233965	10.1131
FKBP8_HUMAN	Q14318	FKBP8	78	0.0107929	17.7179	8251.36	0.228912	19.7941
ELOC_HUMAN	Q15369	ELOC	78	0.010547	7.46154	7958.57	0.226255	11.8309
VAV_HUMAN	P15498	VAV1	78	0.00931698	14.4359	5995.36	0.228902	19.068
UBXN7_HUMAN	O94888	UBXN7	78	0.011725	11.8846	10424.5	0.231352	15.9729
AP2A1_HUMAN	O95782	AP2A1	78	0.0147105	15.9744	7474.63	0.234253	20.4201
GAB1_HUMAN	Q13480	GAB1	78	0.00729803	14.6538	5645.56	0.226981	22.0164
CDK6_HUMAN	Q00534	CDK6	78	0.0105556	10.0641	9587.21	0.231698	14.4066
NCOA6_HUMAN	Q14686	NCOA6	78	0.0121291	17.3205	5802.1	0.232536	21.9745
CSN2_HUMAN	P61201	COPS2	78	0.0132089	14.0769	6001.35	0.230425	18.9162
DAB2_HUMAN	P98082	DAB2	78	0.0105928	10.9103	7237.66	0.231536	12.6996
BAX_HUMAN	Q07812	BAX	77	0.00901146	9.80519	12753.9	0.22869	17.7944
TIM50_HUMAN	Q3ZCQ8	TIMM50	77	0.0165738	8.2987	6778.44	0.234275	9.46651
TERT_HUMAN	O14746	TERT	77	0.011967	9.16883	18541.8	0.229784	13.5655
TPM1_HUMAN	P09493	TPM1	77	0.011091	11.4935	7555.51	0.231071	14.9003
RBM4_HUMAN	Q9BWF3	RBM4	77	0.0207484	16.9221	4923.67	0.232165	18.1612
RCC1_HUMAN	P18754	RCC1	77	0.0131727	10.1169	5625.23	0.230254	11.8728
KINH_HUMAN	P33176	KIF5B	77	0.0135024	8.38961	8415.98	0.231568	10.5871
RELB_HUMAN	Q01201	RELB	77	0.014691	12.5195	2851.68	0.228268	14.3017
PPIB_HUMAN	P23284	PPIB	77	0.0152251	10.1818	5940.12	0.233888	12.0025
KPCB_HUMAN	P05771	PRKCB	77	0.0106649	9.66234	6934.3	0.232307	12.4167
PGK1_HUMAN	P00558	PGK1	77	0.0184701	17.1429	5106.38	0.233303	18.6273
ERR2_HUMAN	O95718	ESRRB	77	0.014996	8.63636	7209.6	0.227168	9.38569
CEBPB_HUMAN	P17676	CEBPB	77	0.0110335	19.2597	7383.04	0.234575	23.7495
CD2AP_HUMAN	Q9Y5K6	CD2AP	77	0.00943911	10.3247	7600.45	0.229453	14.6982
FOXK2_HUMAN	Q01167	FOXK2	77	0.00802958	8.03896	6087.34	0.225945	12.4067
SGK1_HUMAN	O00141	SGK1	77	0.0113926	8.23377	6531.13	0.226659	11.432
LMNB1_HUMAN	P20700	LMNB1	77	0.0172334	11.9091	6221.57	0.234043	13.8904
TRAF3_HUMAN	Q13114	TRAF3	76	0.00772703	9.77632	8419.44	0.226669	14.2549
AXIN1_HUMAN	O15169	AXIN1	76	0.0107383	11.5395	9303.2	0.2321	14.754
PTN6_HUMAN	P29350	PTPN6	76	0.00814694	15.6053	6945.77	0.227722	21.8223
CARM1_HUMAN	Q86X55	CARM1	76	0.0149338	11.8026	5857.61	0.23402	13.1602
AES_HUMAN	Q08117	AES	76	0.00638377	7.38158	11741.7	0.225852	10.7958
ADT3_HUMAN	P12236	SLC25A6	76	0.0162358	7.28947	6061.02	0.234198	7.70202
MEP50_HUMAN	Q9BQA1	WDR77	76	0.0153389	11.7368	6229.69	0.235524	13.9462
TLE1_HUMAN	Q04724	TLE1	75	0.00698603	6.06667	8810.9	0.224551	9.57824
CALU_HUMAN	O43852	CALU	75	0.0125547	8.74667	6754.24	0.232209	10.7825
RENR_HUMAN	O75787	ATP6AP2	75	0.00372577	5.45333	12763.7	0.216829	10.7736
FAS_HUMAN	P49327	FASN	75	0.0216821	15.0533	4211.5	0.235782	16.238
EIF3F_HUMAN	O00303	EIF3F	75	0.0150968	12.1067	6991.57	0.235524	14.7379
ZBTB1_HUMAN	Q9Y2K1	ZBTB1	75	0.0179427	11.6	5311.6	0.227085	12.1697
AMOT_HUMAN	Q4VCS5	AMOT	75	0.0105522	8.50667	7124.82	0.233106	10.7682
CNTRL_HUMAN	Q7Z7A1	CNTRL	75	0.00670184	5.52	3984.78	0.222123	7.20506
IF4B_HUMAN	P23588	EIF4B	75	0.0146764	11.2667	3372.92	0.231894	12.7915
MLP3A_HUMAN	Q9H492	MAP1LC3A	75	0.0118337	7.49333	6649.09	0.231114	9.01618
SGTA_HUMAN	O43765	SGTA	75	0.00878033	6.69333	20287.7	0.226815	10.8712
SCLT1_HUMAN	Q96NL6	SCLT1	75	0.00555894	2.29333	6524.93	0.221457	3.41781
ROAA_HUMAN	Q99729	HNRNPAB	75	0.024312	20.92	3063.99	0.234442	21.8542
SVIL_HUMAN	O95425	SVIL	75	0.0108915	10.9333	6242.3	0.229997	12.3355
DNJA2_HUMAN	O60884	DNAJA2	74	0.0185748	14.3784	4958.6	0.237513	15.6072
GANAB_HUMAN	Q14697	GANAB	74	0.0136554	9.36486	4868.05	0.231211	10.9126
PSMD8_HUMAN	P48556	PSMD8	74	0.0125525	29.7838	1797.39	0.227335	31.4724
NBN_HUMAN	O60934	NBN	74	0.0109737	12.0946	4211.04	0.227398	14.6473
AMRA1_HUMAN	Q9C0C7	AMBRA1	74	0.0141256	16.5405	2950.03	0.22939	17.8125
ACTA_HUMAN	P62736	ACTA2	74	0.0162859	8.86486	16251.5	0.231557	10.5521
HS105_HUMAN	Q92598	HSPH1	74	0.015156	12.5946	3069.71	0.233172	14.0134
CBX3_HUMAN	Q13185	CBX3	74	0.0126448	11.1892	5488.31	0.227848	14.4061
PDCD6_HUMAN	O75340	PDCD6	74	0.0159797	12.3514	6333.32	0.234364	13.9765
NDUS3_HUMAN	O75489	NDUFS3	74	0.0109537	12.7703	9767.06	0.229997	20.3778
NT2NA_HUMAN	Q7Z3S9	NOTCH2NLA	74	0.00333346	1.89189	18340.7	0.217105	3.99283
GA45A_HUMAN	P24522	GADD45A	74	0.0105087	7.91892	8504.23	0.230888	10.7342
H2A2C_HUMAN	Q16777	HIST2H2AC	74	0.0119663	11.0135	5360.49	0.230769	14.56
HNF4A_HUMAN	P41235	HNF4A	74	0.00969013	13.9865	7589.89	0.23034	17.9066
GNL3_HUMAN	Q9BVP2	GNL3	74	0.0232763	26.6216	2959	0.232514	27.6088
SMAD9_HUMAN	O15198	SMAD9	74	0.0073815	5.45946	9664.74	0.225164	8.38396
RL40_HUMAN	P62987	UBA52	74	0.0168863	16.5405	3186.27	0.228247	17.325
BCR_HUMAN	P11274	BCR	73	0.0131212	15.3151	6676.55	0.236661	17.4408
BUB1B_HUMAN	O60566	BUB1B	73	0.0101619	11.0685	5634.68	0.227827	14.6255
THA_HUMAN	P10827	THRA	73	0.00920445	11.7534	4260.82	0.226306	14.7629
DNJB1_HUMAN	P25685	DNAJB1	73	0.0141499	10.2466	6544.53	0.23691	11.7445
BASI_HUMAN	P35613	BSG	73	0.00928461	6.0137	10474.3	0.227827	9.48764
DNJC7_HUMAN	Q99615	DNAJC7	73	0.0155488	14.274	4290.68	0.234475	15.934
RBL1_HUMAN	P28749	RBL1	73	0.0103654	11.4932	8605.17	0.232536	16.1253
PHLA3_HUMAN	Q9Y5J5	PHLDA3	73	0.00870539	5.23288	4406.69	0.226348	7.76506
EHMT2_HUMAN	Q96KQ7	EHMT2	73	0.00865674	11.6849	5560.38	0.228965	15.8136
KEAP1_HUMAN	Q14145	KEAP1	73	0.0100489	8.15068	9985.85	0.23119	11.0223
FLOT1_HUMAN	O75955	FLOT1	73	0.0107048	7.0137	8531.52	0.230995	8.60701
PSB7_HUMAN	Q99436	PSMB7	73	0.00946561	31.1507	1786.77	0.221536	34.6742
UB2E1_HUMAN	P51965	UBE2E1	73	0.00764967	5.82192	7378.55	0.225626	9.32695
VGFR2_HUMAN	P35968	KDR	73	0.00735301	9.05479	28240.9	0.225348	16.9949
VDAC3_HUMAN	Q9Y277	VDAC3	73	0.0102364	12.9041	3963.37	0.226069	16.3969
FUBP2_HUMAN	Q92945	KHSRP	73	0.0214935	11.9589	4481.64	0.235009	12.8443
FOXQ1_HUMAN	Q9C009	FOXQ1	73	0.0074303	3.19178	2846.77	0.219366	4.19697
YBOX3_HUMAN	P16989	YBX3	73	0.0181033	12.8356	3638.26	0.229666	14.2417
IF4A1_HUMAN	P60842	EIF4A1	73	0.0236362	18.0822	3300.66	0.236018	19.3858
MIF_HUMAN	P14174	MIF	73	0.0119605	9.71233	12633.9	0.22973	13.4198
SERPH_HUMAN	P50454	SERPINH1	73	0.0141183	7.35616	9128.29	0.23558	9.00483
RPAC1_HUMAN	O15160	POLR1C	73	0.0106184	6.57534	5500.97	0.22869	8.50007
RPB3_HUMAN	P19387	POLR2C	73	0.0112585	13.5753	5542.97	0.230533	18.8173
TRADD_HUMAN	Q15628	TRADD	72	0.0121607	13.5278	3405.69	0.228153	15.6989
ATPG_HUMAN	P36542	ATP5F1C	72	0.014916	14.4861	5995.93	0.234898	16.5662
FXR2_HUMAN	P51116	FXR2	72	0.00986604	8.13889	6208.47	0.228733	10.6133
VTNC_HUMAN	P04004	VTN	72	0.0123035	9.88889	10026.1	0.226669	11.7209
ZYX_HUMAN	Q15942	ZYX	72	0.0103259	6.55556	5430.94	0.229167	8.26462
AP2B1_HUMAN	P63010	AP2B1	72	0.0146173	13.7083	6128.11	0.234109	16.3917
NCOA2_HUMAN	Q15596	NCOA2	72	0.00896175	12.8056	5157.95	0.22849	15.3777
NU153_HUMAN	P49790	NUP153	72	0.0127266	14.625	3648.28	0.233932	17.3735
HCK_HUMAN	P08631	HCK	72	0.00885336	13.7917	12008.8	0.230769	17.4709
MTREX_HUMAN	P42285	MTREX	72	0.0166189	12.75	3851.77	0.230522	15.2087
CPSF6_HUMAN	Q16630	CPSF6	72	0.0160572	12.5	3201.25	0.232449	13.7175
SMAD7_HUMAN	O15105	SMAD7	72	0.0100047	13.8889	4950.45	0.231362	16.4711
DDX18_HUMAN	Q9NVP1	DDX18	72	0.0217546	24.8611	2799.31	0.232777	27.3097
BYST_HUMAN	Q13895	BYSL	71	0.0110699	9.5493	5788.27	0.228532	12.1789
T2FA_HUMAN	P35269	GTF2F1	71	0.0101833	8.74648	7983.8	0.230576	11.3345
EBP2_HUMAN	Q99848	EBNA1BP2	71	0.0196936	21.8451	1613.56	0.227806	23.4508
RAB5A_HUMAN	P20339	RAB5A	71	0.00505116	6.5493	9144.67	0.222903	10.3053
PSB2_HUMAN	P49721	PSMB2	71	0.0120042	30.3803	2129.23	0.225461	32.2717
PSB6_HUMAN	P28072	PSMB6	71	0.012302	30.0986	1755.96	0.22542	32.5501
PRP6_HUMAN	O94906	PRPF6	71	0.018291	21.4507	1310.3	0.230866	22.344
VATB2_HUMAN	P21281	ATP6V1B2	71	0.0110288	8	6147.79	0.22922	10.0167
CLN3_HUMAN	Q13286	CLN3	71	0.00678794	3.4507	6130.25	0.218843	4.9345
GCN1_HUMAN	Q92616	GCN1	71	0.0183495	10.0423	4727.56	0.23472	10.7832
SND1_HUMAN	Q7KZF4	SND1	71	0.0232416	20.3521	3475.34	0.233932	21.6115
SHIP2_HUMAN	O15357	INPPL1	71	0.0151937	13.4648	3436.23	0.232536	15.4014
RO52_HUMAN	P19474	TRIM21	71	0.0118746	8.90141	6630.53	0.232133	10.9712
DPPA4_HUMAN	Q7L190	DPPA4	70	0.00729399	5.75714	12615.5	0.224236	9.58665
RBM8A_HUMAN	Q9Y5S9	RBM8A	70	0.0116389	9.55714	5754.59	0.227408	12.1227
RAD50_HUMAN	Q92878	RAD50	70	0.015967	11.5429	4678.87	0.231049	12.6828
PRGR_HUMAN	P06401	PGR	70	0.00990038	11.0286	4303.73	0.229517	13.7125
JAK3_HUMAN	P52333	JAK3	70	0.00681817	8.5	4576.11	0.220923	11.6385
LATS1_HUMAN	O95835	LATS1	70	0.00824868	8.72857	5665.16	0.230072	11.4703
PICAL_HUMAN	Q13492	PICALM	70	0.013977	13.7143	5547.52	0.232471	16.039
FAK2_HUMAN	Q14289	PTK2B	70	0.00727331	14.8286	7691.67	0.225667	19.4426
IKBB_HUMAN	Q15653	NFKBIB	70	0.0143458	12.9429	4211.35	0.231807	14.3991
OPTN_HUMAN	Q96CV9	OPTN	70	0.00824052	7.95714	8832.74	0.225739	10.2746
AIRE_HUMAN	O43918	AIRE	70	0.0151066	11.3286	3122.97	0.230672	11.9654
GARS_HUMAN	P41250	GARS	70	0.0105637	8.44286	4667.56	0.22831	10.6499
3MG_HUMAN	P29372	MPG	70	0.00995238	6.62857	4581.88	0.22868	7.89164
MYH10_HUMAN	P35580	MYH10	70	0.0166627	10.5	2612.17	0.232122	11.2678
MSH6_HUMAN	P52701	MSH6	70	0.0121467	11.6714	4508.49	0.231492	13.7585
COR1C_HUMAN	Q9ULV4	CORO1C	70	0.012842	11.1429	4401.03	0.231785	11.9826
MCM4_HUMAN	P33991	MCM4	70	0.0141143	14.8857	2871.53	0.228521	18.3575
DCAF1_HUMAN	Q9Y4B6	DCAF1	70	0.0145024	13.5571	3445.68	0.231136	15.2881
SNRPA_HUMAN	P09012	SNRPA	70	0.0206799	19.9571	2329.62	0.233369	21.2644
RPAB1_HUMAN	P19388	POLR2E	70	0.0150765	16.7571	4220.75	0.232449	21.5605
SUMO4_HUMAN	Q6EEV6	SUMO4	70	0.012297	7.02857	3092.7	0.228289	7.80961
SYDC_HUMAN	P14868	DARS	70	0.0197983	17.3	2517.02	0.235255	18.5437
TPIS_HUMAN	P60174	TPI1	69	0.014734	13.6087	7773.73	0.233513	16.0404
DNJA3_HUMAN	Q96EY1	DNAJA3	69	0.0139101	10.0145	5322.41	0.23595	10.4818
KAP0_HUMAN	P10644	PRKAR1A	69	0.0132789	8.76812	6428.34	0.23381	10.1127
RCN1_HUMAN	Q15293	RCN1	69	0.0107571	6.72464	4522.91	0.226908	7.66378
RBPMS_HUMAN	Q93062	RBPMS	69	0.00451757	5.2029	10293.3	0.219678	9.56379
RFC4_HUMAN	P35249	RFC4	69	0.0167632	17.1449	2790	0.234464	19.8405
LEG1_HUMAN	P09382	LGALS1	69	0.0117029	10.087	7736.3	0.229549	11.8783
PPM1G_HUMAN	O15355	PPM1G	69	0.01068	6.86956	5157.5	0.229784	8.16679
RS27L_HUMAN	Q71UM5	RPS27L	69	0.0215274	36.2174	837.029	0.222742	36.844
CDC73_HUMAN	Q6P1J9	CDC73	69	0.00934279	7.10145	7179.05	0.230823	8.98264
ZO1_HUMAN	Q07157	TJP1	69	0.0110819	8.63768	8267.16	0.229752	10.7694
ABI1_HUMAN	Q8IZP0	ABI1	69	0.00749405	11.4783	3142.98	0.222123	14.4129
ANXA1_HUMAN	P04083	ANXA1	69	0.0149682	7.52174	7228.97	0.234809	8.13736
TYK2_HUMAN	P29597	TYK2	69	0.00987351	9.78261	6039.61	0.224724	12.2838
UFD1_HUMAN	Q92890	UFD1	69	0.0096089	7.02899	8348.28	0.229082	9.51841
AGO2_HUMAN	Q9UKV8	AGO2	69	0.0150638	10.2464	5463.05	0.23521	11.9932
CE126_HUMAN	Q9P2H0	CEP126	69	0.00605343	4.88406	5330.6	0.222752	6.73318
FOXO3_HUMAN	O43524	FOXO3	69	0.0120481	11.7101	5004.39	0.234054	12.716
IMDH2_HUMAN	P12268	IMPDH2	69	0.0168764	9.92754	4010.71	0.233612	10.9258
OST48_HUMAN	P39656	DDOST	69	0.0128408	12.8696	5130.15	0.229411	15.1751
SOMA_HUMAN	P01241	GH1	69	0.00951102	6.65217	2945.37	0.222632	7.83692
SPICE_HUMAN	Q8N0Z3	SPICE1	69	0.00668895	5.46377	5137.65	0.2238	7.57744
MCM6_HUMAN	Q14566	MCM6	69	0.0159805	15.2899	3590.96	0.231373	18.4148
RPB2_HUMAN	P30876	POLR2B	69	0.0139804	12.5797	4132.93	0.233325	16.5012
TGFB1_HUMAN	P01137	TGFB1	68	0.00434995	4.76471	19962.3	0.225728	10.3094
DX39B_HUMAN	Q13838	DDX39B	68	0.0153626	12.4118	2744.68	0.229262	13.6457
DEST_HUMAN	P60981	DSTN	68	0.00866974	6.47059	7245.84	0.224307	8.03404
DPYL1_HUMAN	Q14194	CRMP1	68	0.00783935	5.47059	5965.77	0.227607	7.30716
ERLN2_HUMAN	O94905	ERLIN2	68	0.0105119	7.47059	8753.72	0.22972	9.874
WASP_HUMAN	P42768	WAS	68	0.00570522	8.38235	6126.36	0.222642	11.6751
WDR1_HUMAN	O75083	WDR1	68	0.0103597	10.3824	4333.79	0.229656	12.0026
AHNK_HUMAN	Q09666	AHNAK	68	0.0175365	15.8529	2777.16	0.233943	16.7268
IF2A_HUMAN	P05198	EIF2S1	68	0.0165423	11.8824	3713.91	0.230576	13.5598
HAUS1_HUMAN	Q96CS2	HAUS1	68	0.0084522	8.47059	4784.79	0.224164	10.9023
SKIL_HUMAN	P12757	SKIL	68	0.00755758	8.11765	7844.21	0.226327	10.9311
MEOX2_HUMAN	P50222	MEOX2	68	0.00548813	2.04412	11323.4	0.222222	3.06255
CTBP2_HUMAN	P56545	CTBP2	68	0.00801096	6.83824	7633.38	0.229901	9.94037
CP135_HUMAN	Q66GS9	CEP135	68	0.0054073	7.44118	4784.26	0.223517	10.1797
SPRTN_HUMAN	Q9H040	SPRTN	68	0.012546	7.01471	1732.31	0.224531	7.52843
SAFB1_HUMAN	Q15424	SAFB	68	0.0146277	12.3676	4035.9	0.231904	13.3517
CSK_HUMAN	P41240	CSK	68	0.00848746	12.0147	5509.37	0.2283	16.0027
SSBP_HUMAN	Q04837	SSBP1	68	0.0155951	12.0147	4825.42	0.231904	13.799
SSA27_HUMAN	O60232	SSSCA1	68	0.00641721	7.29412	4226.55	0.21998	9.79489
SYVC_HUMAN	P26640	VARS	68	0.0147121	8.95588	6473.17	0.233579	9.77373
E41L3_HUMAN	Q9Y2J2	EPB41L3	68	0.0112151	8.61765	6103.27	0.228986	10.1563
TF2B_HUMAN	Q00403	GTF2B	67	0.00864296	10.7463	3914.46	0.224796	13.3434
BIRC3_HUMAN	Q13489	BIRC3	67	0.00848893	14.5522	3415.44	0.226089	17.0176
TRAP1_HUMAN	Q12931	TRAP1	67	0.0159883	10.3582	5367.75	0.235143	11.0594
BECN1_HUMAN	Q14457	BECN1	67	0.0089957	7.16418	7559.86	0.230104	9.40693
EIF3C_HUMAN	Q99613	EIF3C	67	0.0146857	13.7463	3082.11	0.228384	15.4426
GBB2_HUMAN	P62879	GNB2	67	0.0114925	7.62687	7478.47	0.235378	8.84066
U119A_HUMAN	Q13432	UNC119	67	0.00524533	2	6577.44	0.221566	2.76652
CCNA1_HUMAN	P78396	CCNA1	67	0.0117516	11.2985	2684.4	0.228923	12.582
UCHL3_HUMAN	P15374	UCHL3	67	0.00736086	10.0448	4339.04	0.222142	12.17
UB2E3_HUMAN	Q969T4	UBE2E3	67	0.00972773	7.32836	4206.15	0.226286	9.34945
AIMP2_HUMAN	Q13155	AIMP2	67	0.0116793	10.4179	7191.37	0.234297	11.9213
ACINU_HUMAN	Q9UKV3	ACIN1	67	0.0154046	15.9104	1915.16	0.227985	16.7005
CBX4_HUMAN	O00257	CBX4	67	0.00898562	8.67164	6827.9	0.225595	11.8934
RUNX1_HUMAN	Q01196	RUNX1	67	0.0077929	14.0299	4130.69	0.225739	16.2287
S10A9_HUMAN	P06702	S100A9	67	0.0141104	13.6567	2318.96	0.229273	14.5961
DAZP1_HUMAN	Q96EP5	DAZAP1	67	0.0149149	12.597	3813.69	0.226711	15.6972
SPB1_HUMAN	Q8IY81	FTSJ3	67	0.0178272	20.1343	1505.92	0.227283	21.7554
RTN4_HUMAN	Q9NQC3	RTN4	67	0.00865265	6.53731	10524.7	0.22809	8.95767
COPA_HUMAN	P53621	COPA	67	0.0147963	11.806	4160.57	0.230662	14.298
TCRG1_HUMAN	O14776	TCERG1	66	0.0155461	13.1364	2476.11	0.231514	13.9535
DCTN2_HUMAN	Q13561	DCTN2	66	0.011339	11.3333	3144.29	0.231633	12.9266
DNLI4_HUMAN	P49917	LIG4	66	0.00827797	3.40909	4216.82	0.221784	4.24625
ECHA_HUMAN	P40939	HADHA	66	0.0144752	7.84849	3973.86	0.232843	8.66568
TGFR2_HUMAN	P37173	TGFBR2	66	0.00697506	9.34849	15732.6	0.228395	12.5345
ATG5_HUMAN	Q9H1Y0	ATG5	66	0.00782985	5.66667	3476.25	0.224012	6.99613
BLM_HUMAN	P54132	BLM	66	0.0113826	13.3788	6517.64	0.230533	17.6664
TPM4_HUMAN	P67936	TPM4	66	0.0125495	11.0152	3750.93	0.232144	11.8754
DD19B_HUMAN	Q9UMR2	DDX19B	66	0.00661543	3.06061	15359.3	0.228384	5.22829
TFAP4_HUMAN	Q01664	TFAP4	66	0.00759945	6.69697	4115.4	0.223769	8.53477
RIPK2_HUMAN	O43353	RIPK2	66	0.0104019	12.5	2757.89	0.225842	13.4267
PTMA_HUMAN	P06454	PTMA	66	0.0101687	8.4697	3977.55	0.229592	9.76869
ASNS_HUMAN	P08243	ASNS	66	0.0102488	8.69697	4713.88	0.228764	11.537
WWP2_HUMAN	O00308	WWP2	66	0.00863089	6.87879	6340.5	0.229688	8.46114
UBP37_HUMAN	Q86T82	USP37	66	0.0110755	10.5455	4471.05	0.22768	12.1669
UBE4B_HUMAN	O95155	UBE4B	66	0.00822955	9.93939	5689.23	0.230361	12.5498
PCKGC_HUMAN	P35558	PCK1	66	0.0126524	8.01515	2931.84	0.227419	8.49706
2AAB_HUMAN	P30154	PPP2R1B	66	0.00803551	9.42424	4943.5	0.227064	13.0571
AIFM1_HUMAN	O95831	AIFM1	66	0.0152159	7.4697	3601.95	0.232952	8.40743
CIAO1_HUMAN	O76071	CIAO1	66	0.00624779	2.16667	5025.95	0.223386	3.64092
MO4L2_HUMAN	Q15014	MORF4L2	66	0.00960259	9.56061	3976.05	0.224256	12.7489
MYPT1_HUMAN	O14974	PPP1R12A	66	0.0114688	10.6212	5369.74	0.231731	12.2968
RTRAF_HUMAN	Q9Y224	RTRAF	66	0.0186039	19.303	2231.97	0.230243	20.8282
RTCB_HUMAN	Q9Y3I0	RTCB	66	0.0205177	18.8182	4053.34	0.233018	20.1256
SNUT2_HUMAN	Q53GS9	USP39	66	0.0146714	13.9848	3218.49	0.232755	15.0721
MED12_HUMAN	Q93074	MED12	66	0.00811606	16.3182	4668.24	0.229592	21.9716
RPN2_HUMAN	P04844	RPN2	66	0.0136204	11.0606	3743.78	0.231298	12.8718
SRS11_HUMAN	Q05519	SRSF11	66	0.0147362	16.197	6446.96	0.229241	17.0741
ATX3_HUMAN	P54252	ATXN3	66	0.0104444	10.303	4663.82	0.231406	11.3251
TBB2B_HUMAN	Q9BVA1	TUBB2B	65	0.0143171	9.64615	9197.86	0.230845	10.8459
BUB1_HUMAN	O43683	BUB1	65	0.00565924	5.56923	7645.3	0.223013	8.45248
ATN1_HUMAN	P54259	ATN1	65	0.00467976	4.75385	7674.9	0.220657	6.68047
RBTN2_HUMAN	P25791	LMO2	65	0.00578437	6.07692	8429.56	0.224755	8.26365
RL28_HUMAN	P46779	RPL28	65	0.0244537	32.9692	1410.24	0.23326	33.6327
GBRAP_HUMAN	O95166	GABARAP	65	0.00548791	6.44615	5534.84	0.220647	10.135
GBB1_HUMAN	P62873	GNB1	65	0.00935489	5.29231	10127.4	0.2312	7.23268
UBE2K_HUMAN	P61086	UBE2K	65	0.00959766	9.36923	5824.04	0.22923	11.7512
IF2B1_HUMAN	Q9NZI8	IGF2BP1	65	0.0205837	11.5846	2001.65	0.234953	12.4429
UBP4_HUMAN	Q13107	USP4	65	0.00935585	8.4	6092.09	0.229539	10.0626
ACK1_HUMAN	Q07912	TNK2	65	0.00963146	10.5077	8379.63	0.234209	13.3698
MTR1B_HUMAN	P49286	MTNR1B	65	0.00684255	5.30769	6044.81	0.222113	6.82208
SOCS3_HUMAN	O14543	SOCS3	65	0.00741624	7.33846	6017.72	0.228574	9.07727
CSN4_HUMAN	Q9BT78	COPS4	65	0.0131403	17.5692	4206.55	0.231676	22.0858
COP1_HUMAN	Q8NHY2	COP1	65	0.0114967	14.1538	4502.2	0.226493	17.7667
CSN3_HUMAN	Q9UNS2	COPS3	65	0.0137658	17.8769	3319.81	0.232296	21.7991
SYK_HUMAN	Q15046	KARS	65	0.0139721	10.8154	4163.62	0.231991	12.1103
SYMC_HUMAN	P56192	MARS	65	0.0177273	14.0154	3154.53	0.234898	14.9763
SYTC_HUMAN	P26639	TARS	65	0.0159362	9.86154	4087.6	0.231731	11.8458
DDB2_HUMAN	Q92466	DDB2	64	0.0103259	11.4688	2366.4	0.224002	12.96
TAF1_HUMAN	P21675	TAF1	64	0.0072797	11.7969	6161.83	0.227002	16.0525
DYR1A_HUMAN	Q13627	DYRK1A	64	0.00963296	8.57812	15649.4	0.232198	12.8252
TF3C1_HUMAN	Q12789	GTF3C1	64	0.0120804	8.35938	5514.12	0.227985	9.49496
TPM2_HUMAN	P07951	TPM2	64	0.00890166	11.1875	3048.83	0.224602	12.3676
RGAP1_HUMAN	Q9H0H5	RACGAP1	64	0.0083934	6.65625	5632.42	0.226742	8.68212
KS6B1_HUMAN	P23443	RPS6KB1	64	0.00912754	10.5	4319.58	0.231168	12.0693
PELP1_HUMAN	Q8IZL8	PELP1	64	0.0153608	10.7031	3061.59	0.233921	12.0176
FLNC_HUMAN	Q14315	FLNC	64	0.0113061	6.53125	7399.9	0.229954	7.50742
KR107_HUMAN	P60409	KRTAP10-7	64	0.00396227	4.65625	10349.9	0.220392	8.83577
ETFA_HUMAN	P13804	ETFA	64	0.00842449	6.51562	5728.94	0.226482	8.4527
PSB9_HUMAN	P28065	PSMB9	64	0.00698978	26.9375	2530.03	0.21701	31.2163
PUR6_HUMAN	P22234	PAICS	64	0.0118404	9.5625	3652.38	0.2302	10.4606
ASSY_HUMAN	P00966	ASS1	64	0.00769529	9.09375	4646.34	0.226514	11.1333
CDK7_HUMAN	P50613	CDK7	64	0.0122438	13.0156	4592.65	0.232864	16.3847
NIN_HUMAN	Q8N4C6	NIN	64	0.00616751	8.03125	3645.4	0.224134	9.99821
TXLNA_HUMAN	P40222	TXLNA	64	0.00742575	8.125	5877.47	0.225718	10.3529
GEMI4_HUMAN	P57678	GEMIN4	64	0.0107252	9.1875	6609.13	0.229008	11.4873
NF2L2_HUMAN	Q16236	NFE2L2	64	0.0089762	8.59375	5791.18	0.22956	10.7526
VAPB_HUMAN	O95292	VAPB	64	0.00762195	7.64062	7274.02	0.226856	10.9567
ADRM1_HUMAN	Q16186	ADRM1	64	0.0105578	30.6875	1406.55	0.2264	31.7018
H12_HUMAN	P16403	HIST1H1C	64	0.0184958	12.5	2426.8	0.231319	13.1834
SF3B6_HUMAN	Q9Y3B4	SF3B6	64	0.0151599	18.9844	1155.2	0.22696	19.5885
COQ9_HUMAN	O75208	COQ9	64	0.00298518	5.875	4998.54	0.209364	11.2077
SMC2_HUMAN	O95347	SMC2	64	0.0105313	7.875	5009.74	0.230243	10.1244
SAE2_HUMAN	Q9UBT2	UBA2	64	0.00920327	8.23438	4544.45	0.228289	10.2639
MARK2_HUMAN	Q7KZI7	MARK2	64	0.0100785	11.2188	4870.92	0.229039	13.8739
SSRD_HUMAN	P51571	SSR4	64	0.0139393	10.3438	4403.67	0.229837	11.7752
TRAF4_HUMAN	Q9BUZ4	TRAF4	63	0.00701695	7.06349	5478.14	0.225287	8.65852
EIF3H_HUMAN	O15372	EIF3H	63	0.0138987	13.6032	2404.77	0.23106	15.1058
RED_HUMAN	Q13123	IK	63	0.0133851	14.7937	2509.94	0.230855	15.8656
RICTR_HUMAN	Q6R327	RICTOR	63	0.0110467	8.5873	7473.03	0.227555	12.8986
EIF3D_HUMAN	O15371	EIF3D	63	0.0161776	15.0794	1946.96	0.231568	16.1757
PPME1_HUMAN	Q9Y570	PPME1	63	0.00965151	9.03175	2360.53	0.225	10.545
PIAS2_HUMAN	O75928	PIAS2	63	0.00794462	9.66667	7145.4	0.230115	12.2262
PFKAP_HUMAN	Q01813	PFKP	63	0.0151198	8.88889	3597.01	0.232504	9.77907
FKBP4_HUMAN	Q02790	FKBP4	63	0.0124631	10.8254	4142.71	0.232602	12.5498
PFD5_HUMAN	Q99471	PFDN5	63	0.00776588	6.30159	4096.32	0.225266	7.96274
PHOCN_HUMAN	Q9Y3A3	MOB4	63	0.0071429	6.7619	4483.35	0.224205	7.9905
PESC_HUMAN	O00541	PES1	63	0.0160299	19.4762	1548.39	0.229997	20.994
EIF3B_HUMAN	P55884	EIF3B	63	0.0146984	14.3492	1841.06	0.22831	15.7974
FADD_HUMAN	Q13158	FADD	63	0.00607122	10.2698	5655.91	0.2245	14.1141
ALK_HUMAN	Q9UM73	ALK	63	0.00828233	9.03175	4838.12	0.224022	11.3286
UBF1_HUMAN	P17480	UBTF	63	0.0130436	11.3968	5487.14	0.232274	13.0241
WWP1_HUMAN	Q9H0M0	WWP1	63	0.0079804	7.87302	4578.32	0.227314	9.33318
CCNE1_HUMAN	P24864	CCNE1	63	0.0101348	10.3175	2586.93	0.227869	11.7465
IF2B3_HUMAN	O00425	IGF2BP3	63	0.0192954	19.2857	1720.28	0.232854	20.6644
NUP62_HUMAN	P37198	NUP62	63	0.0116239	9.77778	4164.12	0.22721	11.0334
NOG1_HUMAN	Q9BZE4	GTPBP4	63	0.0182517	19.2222	2490.12	0.231308	21.2824
2ABA_HUMAN	P63151	PPP2R2A	63	0.0117349	10.4127	5030.64	0.232624	12.7008
IPO7_HUMAN	O95373	IPO7	63	0.0150722	9.28571	5742.14	0.233106	9.84174
PARK7_HUMAN	Q99497	PARK7	63	0.0103975	10.6984	5024.89	0.230629	12.6309
CKAP5_HUMAN	Q14008	CKAP5	63	0.0125735	7.44444	5184.3	0.232155	8.31261
MGMT_HUMAN	P16455	MGMT	63	0.0139719	10.9206	2856.13	0.2294	11.791
SEPT2_HUMAN	Q15019	SEPT2	63	0.0126727	9.07936	3319.58	0.230931	10.1186
MBD3_HUMAN	O95983	MBD3	63	0.00863795	15.127	3173.42	0.224439	19.4537
CP1A1_HUMAN	P04798	CYP1A1	63	0.00396883	1.38095	8875.85	0.216318	2.49724
LRP1_HUMAN	Q07954	LRP1	63	0.00607531	5.95238	32672	0.228701	11.587
LUZP4_HUMAN	Q9P127	LUZP4	63	0.00972091	8.31746	2123.78	0.218292	9.45916
DNM3L_HUMAN	Q9UJW3	DNMT3L	62	0.00629952	7.66129	6175.26	0.224439	10.2432
ECSIT_HUMAN	Q9BQ95	ECSIT	62	0.00559637	8.69355	7911.67	0.22612	14.4836
TRI55_HUMAN	Q9BYV6	TRIM55	62	0.0084614	9.98387	2212.35	0.220972	11.0951
AT2A2_HUMAN	P16615	ATP2A2	62	0.011425	7.03226	5045.92	0.231503	8.19611
EF1B_HUMAN	P24534	EEF1B2	62	0.0193067	15.4032	3258.93	0.235669	16.2385
CAF1A_HUMAN	Q13111	CHAF1A	62	0.010563	9.53226	3315.78	0.225873	10.5385
TNAP3_HUMAN	P21580	TNFAIP3	62	0.00935214	13.6613	4779.95	0.227503	16.3283
DP13A_HUMAN	Q9UKG1	APPL1	62	0.00872325	7.29032	20561.2	0.233436	10.0343
KPCI_HUMAN	P41743	PRKCI	62	0.00930265	7.72581	6585.99	0.230748	8.74811
PRGC1_HUMAN	Q9UBK2	PPARGC1A	62	0.0100029	11.5968	3336.96	0.231319	12.9244
PK3CA_HUMAN	P42336	PIK3CA	62	0.00783428	6.80645	7628.76	0.230425	8.20488
RL26L_HUMAN	Q9UNX3	RPL26L1	62	0.0213036	34.6936	841.787	0.223911	35.3023
ENOG_HUMAN	P09104	ENO2	62	0.0105036	14.4355	2822.39	0.227002	16.7078
CENPA_HUMAN	P49450	CENPA	62	0.0115335	10.8065	3326.57	0.223992	12.3516
PSME1_HUMAN	Q06323	PSME1	62	0.00945915	16.0645	2951.42	0.227314	16.7992
PARD3_HUMAN	Q8TEW0	PARD3	62	0.00903514	9.20968	4355.65	0.228711	10.5072
MYOD1_HUMAN	P15172	MYOD1	62	0.0094572	13.0484	3826.87	0.229124	15.2624
WDR83_HUMAN	Q9BRX9	WDR83	62	0.00719078	5.22581	5119.51	0.221824	6.08123
UBR4_HUMAN	Q5T4S7	UBR4	62	0.0111042	7.12903	7865.99	0.232264	7.78303
UBP8_HUMAN	P40818	USP8	62	0.00881151	8.77419	9868.93	0.230275	12.0174
NPL4_HUMAN	Q8TAT6	NPLOC4	62	0.00966212	8.33871	8934.87	0.227754	10.1775
ICLN_HUMAN	P54105	CLNS1A	62	0.0109015	7.33871	3150.69	0.227335	8.03101
CD44_HUMAN	P16070	CD44	62	0.00772104	8.43548	16016	0.2283	11.5903
MBP_HUMAN	P02686	MBP	62	0.00605436	4.69355	6195.05	0.223476	6.07886
SRP14_HUMAN	P37108	SRP14	62	0.015329	10.8065	2770.17	0.226918	11.6667
COIL_HUMAN	P38432	COIL	62	0.00846242	6.72581	4613.23	0.229092	7.92633
BCAR1_HUMAN	P56945	BCAR1	62	0.00784201	10.6935	5739.3	0.22612	13.1159
BCLF1_HUMAN	Q9NYF8	BCLAF1	62	0.0154954	10.9677	2962.08	0.23304	11.6787

## Sheet: candidate targets
Supplementary Table S6. Network centrality analysis and evaluation
Entry name	Uniprot ID	Gene name	Degree(DC)≥100	Eigenvector(EC)≥0.017060375	LAC≥13.953011	Betweenness(BC)≥10074.464	Closeness(CC)≥0.234048095	Network(NC)≥20.394804
NTRK1_HUMAN	P04629	NTRK1	1280	0.147611	38.4188	1386805	0.263944	593.498
CUL3_HUMAN	Q13618	CUL3	777	0.120439	42.3539	396668	0.254997	319.511
P53_HUMAN	P04637	TP53	936	0.108742	34.4487	1194698	0.258851	401.338
FINC_HUMAN	P02751	FN1	690	0.101875	34.1609	576490	0.253404	253.369
MCM2_HUMAN	P49736	MCM2	629	0.100826	38.4388	313139	0.252835	224.704
ESR1_HUMAN	P03372	ESR1	747	0.0987988	34.0763	689812	0.256424	290.515
CSN5_HUMAN	Q92905	COPS5	542	0.0949196	40.8303	219235	0.251563	200.064
CUL1_HUMAN	Q13616	CUL1	480	0.0917569	44.6688	125393	0.249044	178.94
CUL7_HUMAN	Q14999	CUL7	528	0.0914897	35.2008	113857	0.249849	163.26
CDK2_HUMAN	P24941	CDK2	580	0.0907806	34.6155	275997	0.251231	191.241
CAND1_HUMAN	Q86VP6	CAND1	468	0.0896612	45.9338	96022.3	0.2466	188.04
NPM_HUMAN	P06748	NPM1	439	0.0883014	48.3554	133513	0.251027	171.197
HNRPU_HUMAN	Q00839	HNRNPU	397	0.0837355	50.8791	92489.2	0.247984	164.859
UBC_HUMAN	P0CG48	UBC	631	0.0836638	33.6418	435129	0.254577	224.299
OBSL1_HUMAN	O75147	OBSL1	466	0.0792335	31.6695	92823.5	0.247055	136.359
XPO1_HUMAN	O14980	XPO1	682	0.0781692	24.6862	499453	0.25459	206.108
ITA4_HUMAN	P13612	ITGA4	437	0.0779575	32.9497	103705	0.246674	126.471
HS90A_HUMAN	P07900	HSP90AA1	563	0.0768191	32.5329	401109	0.255115	195.653
VCAM1_HUMAN	P19320	VCAM1	414	0.0763936	31.6667	77202.8	0.245098	112.446
ROA1_HUMAN	P09651	HNRNPA1	380	0.0746632	42.8316	117293	0.248731	140.057
RING2_HUMAN	Q99496	RNF2	502	0.074095	27.5219	168559	0.248931	142.673
1433Z_HUMAN	P63104	YWHAZ	442	0.072259	35.6787	174759	0.251409	140.233
TERA_HUMAN	P55072	VCP	451	0.0697375	30.5299	195437	0.251819	126.702
SIR7_HUMAN	Q9NRC8	SIRT7	494	0.0696043	21.587	145817	0.24755	112.901
A4_HUMAN	P05067	APP	826	0.0695668	17.2942	1.15115e+06	0.257839	234.25
HUWE1_HUMAN	Q7Z6Z7	HUWE1	377	0.0691295	32.931	85215.1	0.247946	100.995
EGFR_HUMAN	P00533	EGFR	709	0.0690068	24.3949	680408	0.256171	238.628
HS90B_HUMAN	P08238	HSP90AB1	441	0.0688313	31.3356	188812	0.251973	130.994
CCDC8_HUMAN	Q9H0W5	CCDC8	427	0.0680533	24.6276	123276	0.247599	96.6355
CDC5L_HUMAN	Q99459	CDC5L	419	0.0660878	31.0979	119449	0.245731	120.19
EF1A1_HUMAN	P68104	EEF1A1	321	0.0654443	36.0561	91102.1	0.247525	87.1683
BIP_HUMAN	P11021	HSPA5	329	0.0646203	36.6079	90508.4	0.249333	93.0242
CUL2_HUMAN	Q13617	CUL2	309	0.0634343	33.3172	49064.4	0.243411	82.5021
EED_HUMAN	O75530	EED	374	0.0633754	29.7914	76394	0.243076	107.077
RFA1_HUMAN	P27694	RPA1	393	0.0632904	29.8193	107977	0.24692	119.546
HSP7C_HUMAN	P11142	HSPA8	320	0.0621533	35.4281	95168.1	0.250076	88.3131
SNW1_HUMAN	Q13573	SNW1	400	0.0617425	29.945	110911	0.247426	113.112
MYC_HUMAN	P01106	MYC	588	0.0615644	19.3537	530391	0.252564	154.636
TADBP_HUMAN	Q13148	TARDBP	258	0.0605214	41.9264	26960.9	0.241959	84.9289
U2AF2_HUMAN	P26368	U2AF2	297	0.0598858	37.3805	40276.1	0.243506	89.36
CUL5_HUMAN	Q93034	CUL5	281	0.0596579	35.331	41829.6	0.241628	81.8537
RS8_HUMAN	P62241	RPS8	203	0.0596045	62.8177	11599.2	0.240782	95.8457
FBX6_HUMAN	Q9NRD1	FBXO6	408	0.0595274	19.7966	178014	0.244965	81.3682
RL6_HUMAN	Q02878	RPL6	202	0.0587421	62.7723	12570.9	0.240466	95.4424
STAU1_HUMAN	O95793	STAU1	274	0.0582092	31.8321	28430.3	0.243016	69.6468
HDAC5_HUMAN	Q9UQL6	HDAC5	317	0.0580944	26.7918	56410	0.244505	71.3262
RS3A_HUMAN	P61247	RPS3A	188	0.0579205	63.1649	14655.6	0.24222	84.4399
RFA2_HUMAN	P15927	RPA2	363	0.0577675	24.1295	91433.4	0.247191	89.8345
FUS_HUMAN	P35637	FUS	269	0.0576882	34.6431	52584.2	0.245183	71.236
RS2_HUMAN	P15880	RPS2	206	0.0572878	58.1117	22838	0.241099	87.5014
EWS_HUMAN	Q01844	EWSR1	392	0.056898	23.9694	184403	0.248856	97.9905
PAN2_HUMAN	Q504Q3	PAN2	282	0.0553057	27.3936	35693.4	0.239489	63.5645
HNRPM_HUMAN	P52272	HNRNPM	217	0.0546599	40.1567	21094.4	0.243554	64.7281
ILF3_HUMAN	Q12906	ILF3	220	0.0542852	39.4136	29876.5	0.241676	64.9996
NUCL_HUMAN	P19338	NCL	208	0.0539306	36.9375	19956.7	0.245207	54.5048
CUL4B_HUMAN	Q13620	CUL4B	239	0.0531006	32.9874	29193.2	0.24383	65.9386
VHL_HUMAN	P40337	VHL	362	0.0530743	20.9116	163232	0.247463	78.5148
DHX9_HUMAN	Q08211	DHX9	211	0.0525487	38.3886	17700	0.243411	63.0895
PRKN_HUMAN	O60260	PRKN	326	0.0525139	25.0245	77731	0.245548	76.199
ARRB2_HUMAN	P32121	ARRB2	276	0.0524467	24.5652	56613	0.244143	56.4419
GRB2_HUMAN	P62993	GRB2	480	0.0524426	24.7208	347331	0.251486	165.679
MDM2_HUMAN	Q00987	MDM2	357	0.052401	24.9244	121860	0.248207	89.0296
RL10_HUMAN	P27635	RPL10	242	0.0523152	44.1281	26155.6	0.239061	90.7336
RFA3_HUMAN	P35244	RPA3	317	0.0520258	24.0315	49568.7	0.242469	77.3518
HNRPK_HUMAN	P61978	HNRNPK	218	0.0517512	36.5963	34415.2	0.245975	60.7788
PABP1_HUMAN	P11940	PABPC1	198	0.051616	38.5505	17011.1	0.242766	57.4435
1433T_HUMAN	P27348	YWHAQ	323	0.0514712	25.9319	88113.9	0.247179	80.9631
ILF2_HUMAN	Q12905	ILF2	203	0.0512455	39.3892	18557.1	0.239907	64.7129
UBL4A_HUMAN	P11441	UBL4A	241	0.0504037	31.1992	34122.1	0.239686	60.3851
TRAF6_HUMAN	Q9Y4K3	TRAF6	413	0.0499458	21.063	179763	0.248931	99.8823
BRCA1_HUMAN	P38398	BRCA1	387	0.0496249	24.9018	164444	0.249697	100.455
RL14_HUMAN	P50914	RPL14	170	0.0492967	59.9235	13218.2	0.237718	81.2861
RSSA_HUMAN	P08865	RPSA	168	0.049291	53.6429	16189.9	0.238992	68.8952
TBB5_HUMAN	P07437	TUBB	237	0.0492229	27.8397	50025.9	0.247723	51.5553
DDX5_HUMAN	P17844	DDX5	201	0.0486754	33.3433	22554.4	0.24465	51.2896
RL23_HUMAN	P62829	RPL23	170	0.0482905	56.4059	15411.5	0.241334	72.7803
SMUF1_HUMAN	Q9HCE7	SMURF1	278	0.0471375	20.6331	56423.7	0.244408	52.8074
EP300_HUMAN	Q09472	EP300	397	0.0468122	28.2594	175985	0.249987	132.427
RS27A_HUMAN	P62979	RPS27A	251	0.0466256	28.4622	62892	0.246895	61.0894
IF4A3_HUMAN	P38919	EIF4A3	195	0.0462456	36.0923	12988.4	0.238428	58.9406
1433G_HUMAN	P61981	YWHAG	292	0.0460272	26.0342	71771.7	0.247636	77.9235
1433E_HUMAN	P62258	YWHAE	280	0.0457124	24.9643	72962.4	0.246883	68.9389
NEDD8_HUMAN	Q15843	NEDD8	202	0.0448291	31.0297	17136.3	0.239791	51.8867
H31_HUMAN	P68431	HIST1H3A	319	0.044223	21.9279	76056.1	0.242243	82.203
CTNB1_HUMAN	P35222	CTNNB1	328	0.0437973	21.5305	161034	0.249446	78.1669
HNRPQ_HUMAN	O60506	SYNCRIP	200	0.0433017	26.395	35258.3	0.242576	46.466
ACTB_HUMAN	P60709	ACTB	242	0.0432732	24.0702	74686.8	0.247302	50.5115
PRKDC_HUMAN	P78527	PRKDC	217	0.042901	24.9171	41789.4	0.246772	45.7341
HSPB1_HUMAN	P04792	HSPB1	265	0.0427272	21.834	85166.1	0.246674	56.1013
CLH1_HUMAN	Q00610	CLTC	244	0.0426162	24.0533	72448.2	0.246109	60.1097
HNRPR_HUMAN	O43390	HNRNPR	160	0.0425867	36.0187	11521.5	0.241463	47.9637
UBC9_HUMAN	P63279	UBE2I	360	0.0421409	21.2472	140549	0.247711	92.9223
GRP75_HUMAN	P38646	HSPA9	182	0.0420126	23.2198	23259.1	0.245511	33.3869
ROA2_HUMAN	P22626	HNRNPA2B1	158	0.041915	31.5823	12961.3	0.242184	41.7686
HNRPD_HUMAN	Q14103	HNRNPD	200	0.0418671	27.11	43752.6	0.242957	48.4059
RACK1_HUMAN	P63244	RACK1	190	0.0417413	26.6684	39502.8	0.24371	42.6545
HS71B_HUMAN	P0DMV9	HSPA1B	193	0.0414483	24.2073	28107.9	0.245828	37.6475
NEMO_HUMAN	Q9Y6K9	IKBKG	295	0.0412306	21.7119	95161.5	0.246256	66.5408
HNRH1_HUMAN	P31943	HNRNPH1	157	0.0410702	30.8153	16057.8	0.241146	41.4069
SRRM2_HUMAN	Q9UQ35	SRRM2	183	0.0408547	29.7705	18488.5	0.240151	46.7087
HSP74_HUMAN	P34932	HSPA4	251	0.0407685	21.5418	74268	0.247649	48.2238
G3P_HUMAN	P04406	GAPDH	187	0.0406805	26.3209	35486	0.246403	43.1389
FBRL_HUMAN	P22087	FBL	171	0.0405495	30.4094	22447.1	0.239907	47.9971
EF2_HUMAN	P13639	EEF2	160	0.0404441	29.4625	16133	0.242018	38.7434
HDAC1_HUMAN	Q13547	HDAC1	391	0.0403482	27.1969	164719	0.24692	146.08
CP250_HUMAN	Q9BV73	CEP250	189	0.0401035	23.9418	20647.2	0.235244	36.6551
IKKE_HUMAN	Q14164	IKBKE	289	0.040043	15.6817	62744	0.241628	51.0817
YBOX1_HUMAN	P67809	YBX1	164	0.0400206	27.9451	17898.8	0.243722	39.1397
TBG1_HUMAN	P23258	TUBG1	184	0.0399978	28	28597.9	0.243399	43.9676
XRCC6_HUMAN	P12956	XRCC6	222	0.0397923	22.1081	55847.9	0.24528	46.9405
CUL4A_HUMAN	Q13619	CUL4A	197	0.039555	26.5533	22903.4	0.240163	50.4262
RUVB2_HUMAN	Q9Y230	RUVBL2	189	0.0392972	24.2646	29467.7	0.244674	41.7846
SUZ12_HUMAN	Q15022	SUZ12	262	0.0389721	20.3244	36310.1	0.239686	55.829
DDX3X_HUMAN	O00571	DDX3X	148	0.0389468	24.4527	10184.2	0.241735	32.343
MYH9_HUMAN	P35579	MYH9	234	0.0386691	26.3632	50668.4	0.245292	65.9483
CH60_HUMAN	P10809	HSPD1	180	0.0385635	22.4	46779.4	0.245438	36.2371
FLNA_HUMAN	P21333	FLNA	226	0.0384422	26.3407	69022.4	0.246183	61.5124
TIF1B_HUMAN	Q13263	TRIM28	191	0.0383067	21.6649	40315.6	0.244059	40.8465
DDX17_HUMAN	Q92841	DDX17	143	0.0379487	28.4056	14172.9	0.243938	35.782
MCM5_HUMAN	P33992	MCM5	187	0.0375512	22.2727	22972.5	0.241746	38.5488
PARP1_HUMAN	P09874	PARP1	206	0.037449	23.8204	43303.9	0.244505	47.1827
CSN6_HUMAN	Q7L5N1	COPS6	203	0.037346	23.8867	42542.4	0.240712	49.5618
AURKA_HUMAN	O14965	AURKA	225	0.0370777	18.1022	65078.6	0.243674	41.174
ADT2_HUMAN	P05141	SLC25A5	122	0.0367583	30.1475	10447.6	0.240186	32.5858
DHX15_HUMAN	O43143	DHX15	146	0.0363139	27.3014	12255.1	0.238508	36.4127
HNRPF_HUMAN	P52597	HNRNPF	132	0.0361056	27.3939	10748.3	0.240946	33.5083
HNRPC_HUMAN	P07910	HNRNPC	135	0.0359813	25.9407	15340.1	0.241581	31.0945
XRCC5_HUMAN	P13010	XRCC5	191	0.0357953	21.8063	31776.7	0.242611	41.7734
TCPB_HUMAN	P78371	CCT2	154	0.035756	26.5455	15919.2	0.24316	38.4201
KS6B2_HUMAN	Q9UBS0	RPS6KB2	171	0.0355937	15.3977	10229.4	0.236063	21.9851
ANDR_HUMAN	P10275	AR	339	0.0355743	20.9587	203603	0.247636	96.1457
AKT1_HUMAN	P31749	AKT1	336	0.0354485	17.9167	253720	0.247797	81.2386
PCNA_HUMAN	P12004	PCNA	219	0.0352913	20.8539	44990.8	0.243136	50.3208
H4_HUMAN	P62805	HIST1H4A	203	0.0352054	19.6601	40442.4	0.242718	46.4225
DCNL1_HUMAN	Q96GG9	DCUN1D1	166	0.0350902	24.2289	17477	0.237935	39.0422
PP1A_HUMAN	P62136	PPP1CA	217	0.0350813	20.4839	74340.6	0.245987	46.5972
IQGA1_HUMAN	P46940	IQGAP1	204	0.0350713	25.2255	41691.7	0.244904	53.6292
SFPQ_HUMAN	P23246	SFPQ	149	0.0347207	25.7315	11925.2	0.241369	34.7038
1433S_HUMAN	P31947	SFN	207	0.0343905	18.3575	41346	0.240513	39.2393
VIME_HUMAN	P08670	VIM	208	0.034374	16.9856	48012.4	0.245317	34.3629
TF65_HUMAN	Q04206	RELA	269	0.0342721	21.4944	98827.8	0.246563	63.4476
EFTU_HUMAN	P49411	TUFM	129	0.0342242	25.2946	10514.5	0.237148	30.5897
SRSF1_HUMAN	Q07955	SRSF1	135	0.03421	32.0963	10911.1	0.241334	41.7379
MATR3_HUMAN	P43243	MATR3	142	0.0341279	28.8099	13069.3	0.237981	39.6654
TBB4B_HUMAN	P68371	TUBB4B	131	0.0339974	20.5725	12544	0.241393	25.9702
RUVB1_HUMAN	Q9Y265	RUVBL1	169	0.0338563	21.8166	22067.8	0.242897	35.0777
PSA3_HUMAN	P25788	PSMA3	203	0.0338162	27.7931	35128	0.240841	54.985
IMB1_HUMAN	Q14974	KPNB1	175	0.0337333	19.1714	33683	0.243183	35.8855
M3K1_HUMAN	Q13233	MAP3K1	170	0.0337116	20.8529	19963	0.241723	31.874
RAD21_HUMAN	O60216	RAD21	166	0.0335876	18.6867	24046.3	0.23577	28.32
H2AX_HUMAN	P16104	H2AFX	187	0.033409	19.5348	27208.2	0.241546	34.9267
SF3B1_HUMAN	O75533	SF3B1	142	0.0334057	26.7113	13483.2	0.238531	35.5227
SRC_HUMAN	P12931	SRC	338	0.0332479	22.497	177931	0.249408	109.596
KPYM_HUMAN	P14618	PKM	157	0.033195	21.8025	25762.7	0.24254	32.39
TCPG_HUMAN	P49368	CCT3	162	0.0330439	23.2901	18746.7	0.242814	37.5904
DDB1_HUMAN	Q16531	DDB1	193	0.0330218	19.3368	33551.9	0.242445	41.9909
SMAD3_HUMAN	P84022	SMAD3	282	0.0330009	21.0177	110123	0.247921	71.1917
BMI1_HUMAN	P35226	BMI1	250	0.0328218	14.984	50911.1	0.239837	44.4389
EZH2_HUMAN	Q15910	EZH2	234	0.0328025	17.0085	54977	0.241052	44.3415
ARRB1_HUMAN	P49407	ARRB1	192	0.032778	16.5469	36651	0.242504	30.9706
CDK1_HUMAN	P06493	CDK1	218	0.0327128	19.078	56235.9	0.244989	47.3138
CDN1A_HUMAN	P38936	CDKN1A	219	0.032693	18.5525	55194.7	0.244469	43.6382
ABL1_HUMAN	P00519	ABL1	254	0.0326826	20.7677	104138	0.246772	70.1479
TBA1C_HUMAN	Q9BQE3	TUBA1C	144	0.0326718	22.5278	12893.8	0.240373	29.6615
FBW1B_HUMAN	Q9UKB1	FBXW11	240	0.0325561	15.4708	58065.9	0.242314	44.0248
HDAC2_HUMAN	Q92769	HDAC2	261	0.0323577	23.6207	67490.5	0.242778	83.0559
LMNA_HUMAN	P02545	LMNA	185	0.0322725	18.6811	49232.7	0.242957	36.0578
1433B_HUMAN	P31946	YWHAB	241	0.0321446	19.4108	60242.5	0.245001	54.5604
ATPA_HUMAN	P25705	ATP5F1A	130	0.0320655	23.6846	12529.9	0.240888	31.3241
TOP1_HUMAN	P11387	TOP1	133	0.0320629	26.3158	17231.7	0.240478	36.1404
SF3B3_HUMAN	Q15393	SF3B3	136	0.0318947	27.3162	10305.5	0.23674	34.8324
2AAA_HUMAN	P30153	PPP2R1A	185	0.0317259	17	41507.8	0.243471	36.9276
SMAD2_HUMAN	Q15796	SMAD2	290	0.0315735	16.1448	121676	0.24578	60.9584
AHSA1_HUMAN	O95433	AHSA1	146	0.0314768	19.0205	12745.9	0.236345	26.7202
RPB1_HUMAN	P24928	POLR2A	198	0.0311802	20.7424	40038.8	0.24131	49.811
PCBP1_HUMAN	Q15365	PCBP1	146	0.0309712	19.137	22229.1	0.242326	30.0468
UBP7_HUMAN	Q93009	USP7	214	0.0304462	16.1168	52338.8	0.24222	39.6377
TBA1A_HUMAN	Q71U36	TUBA1A	180	0.030211	17.0389	48879.4	0.244143	31.5272
M3K3_HUMAN	Q99759	MAP3K3	175	0.0301882	19.4	19736	0.239107	32.883
NFKB1_HUMAN	P19838	NFKB1	196	0.0301456	20.699	44700.5	0.241794	41.9879
TCPA_HUMAN	P17987	TCP1	129	0.0301294	23.6202	10628.6	0.240899	32.4739
MK01_HUMAN	P28482	MAPK1	308	0.0298753	16.6104	193306	0.248232	79.5056
FBW1A_HUMAN	Q9Y297	BTRC	228	0.0297918	17.2939	59059.5	0.243172	44.7107
DNJA1_HUMAN	P31689	DNAJA1	134	0.0297596	19.0298	11745.5	0.240268	24.2119
NONO_HUMAN	Q15233	NONO	129	0.0296933	19.4884	13649.7	0.239431	25.7934
HDAC6_HUMAN	Q9UBN7	HDAC6	193	0.0296234	16.886	40811.7	0.242897	31.4956
CDC37_HUMAN	Q16543	CDC37	200	0.0295314	18.135	52076.8	0.243004	44.6976
SRPK2_HUMAN	P78362	SRPK2	227	0.0295079	15.7577	60080.2	0.240163	43.2611
IF6_HUMAN	P56537	EIF6	155	0.0294811	17.729	16214.8	0.236853	27.5915
SHC1_HUMAN	P29353	SHC1	211	0.0294314	22.8104	38581.1	0.243291	56.8799
LRRK2_HUMAN	Q5S007	LRRK2	204	0.0294106	15.2794	36216.4	0.238027	32.0897
CBP_HUMAN	Q92793	CREBBP	279	0.0293865	24.319	88904.8	0.245536	87.674
PAXI_HUMAN	P49023	PXN	166	0.0293232	19.7711	24984.9	0.238221	34.0729
PTEN_HUMAN	P60484	PTEN	173	0.0291381	15.0636	31547.9	0.239628	25.5508
PSMD2_HUMAN	Q13200	PSMD2	171	0.0289194	26.5322	21090.7	0.239802	47.54
PP2AA_HUMAN	P67775	PPP2CA	183	0.0286807	17.5519	41164.6	0.244553	37.5997
TBA4A_HUMAN	P68366	TUBA4A	135	0.0284902	17.1481	25339.7	0.240303	23.1329
NP1L1_HUMAN	P55209	NAP1L1	114	0.0283406	19.7105	16118.8	0.238761	23.9305
TCPZ_HUMAN	P40227	CCT6A	129	0.0283018	23.5116	12840.5	0.239756	32.9772
C1QBP_HUMAN	Q07021	C1QBP	138	0.0282227	17.7971	24864.3	0.240128	27.1568
CHIP_HUMAN	Q9UNE7	STUB1	208	0.0280115	19.3077	59975.7	0.24556	43.5752
IMA1_HUMAN	P52292	KPNA2	144	0.0279244	16.5417	25625	0.242695	25.6054
EF1G_HUMAN	P26641	EEF1G	121	0.0277956	16.7521	14354.6	0.239617	21.9455
SP1_HUMAN	P08047	SP1	216	0.0275607	21.3287	59739.9	0.243902	52.1514
SMCA4_HUMAN	P51532	SMARCA4	184	0.0273476	21.7337	36751.8	0.241723	47.8155
CRK_HUMAN	P46108	CRK	243	0.027242	15.8642	82638.1	0.243698	53.671
PP1G_HUMAN	P36873	PPP1CC	167	0.0272309	16.1976	39323.9	0.242969	29.9041
SPTN1_HUMAN	Q13813	SPTAN1	135	0.027209	17.3259	17349.6	0.239027	23.3193
PHB_HUMAN	P35232	PHB	129	0.0271511	17.155	24511.7	0.241723	23.1388
JUN_HUMAN	P05412	JUN	240	0.0271231	21.8667	84483.3	0.244264	70.4305
GSK3B_HUMAN	P49841	GSK3B	225	0.0271171	14.8133	67707	0.245037	39.3713
ATPB_HUMAN	P06576	ATP5F1B	117	0.0270978	17.6496	16543	0.238646	22.7806
ENOA_HUMAN	P06733	ENO1	132	0.027085	18.7955	18747.9	0.239535	28.6745
ENPL_HUMAN	P14625	HSP90B1	125	0.0268748	18.424	24005.5	0.24097	25.7613
PR40A_HUMAN	O75400	PRPF40A	134	0.0266512	21.2463	18075.8	0.235557	30.2932
PML_HUMAN	P29590	PML	199	0.0264568	20.0352	50586.1	0.244505	44.6934
PRS8_HUMAN	P62195	PSMC5	145	0.0263358	28.7931	18746	0.240899	44.9372
MCM7_HUMAN	P33993	MCM7	129	0.0262957	17.6667	17976.5	0.240385	27.3321
DYHC1_HUMAN	Q14204	DYNC1H1	117	0.0261014	15.3504	10771.4	0.239756	20.3949
SMN_HUMAN	Q16637	SMN1	155	0.0259321	15.4387	22884.3	0.237012	26.1381
VINC_HUMAN	P18206	VCL	145	0.0259141	17.7517	15692.2	0.237205	28.442
RBBP4_HUMAN	Q09028	RBBP4	148	0.0256417	18.973	22695.1	0.238727	35.3999
TCPH_HUMAN	Q99832	CCT7	123	0.0256277	20.439	12119.3	0.241334	27.7874
RB_HUMAN	P06400	RB1	218	0.0255596	19.2202	60320	0.243614	50.1397
SQSTM_HUMAN	Q13501	SQSTM1	177	0.0254983	16.6271	45274.6	0.243806	34.2999
CBL_HUMAN	P22681	CBL	206	0.0254072	22.6117	47103.4	0.241216	59.3364
RPN1_HUMAN	P04843	RPN1	122	0.0252719	20.3279	13708.9	0.23821	28.7273
CDK9_HUMAN	P50750	CDK9	154	0.0252691	15.5649	24783.9	0.238738	26.6097
SRPK1_HUMAN	Q96SB4	SRPK1	149	0.0250895	17.6846	32404.7	0.239965	33.5079
EMD_HUMAN	P50402	EMD	127	0.0250828	15.9291	14847.6	0.239478	21.9466
ANM1_HUMAN	Q99873	PRMT1	122	0.0248804	15.9508	17962.5	0.239234	23.261
COF1_HUMAN	P23528	CFL1	132	0.0248532	18.2727	15719	0.239559	27.2671
LG3BP_HUMAN	Q08380	LGALS3BP	108	0.024634	19.2407	15969.5	0.235322	23.7654
ACTG_HUMAN	P63261	ACTG1	140	0.0244959	17.7643	20583.9	0.239582	25.5654
LDHA_HUMAN	P00338	LDHA	126	0.0243379	18.5476	17069.6	0.236853	29.7866
KHDR1_HUMAN	Q07666	KHDRBS1	142	0.0243222	17.2746	25735.8	0.239292	26.7873
UBB_HUMAN	P0CG47	UBB	139	0.0241899	14.1727	24355.3	0.242303	21.1187
SIR1_HUMAN	Q96EB6	SIRT1	181	0.0241816	15.884	37338.7	0.242208	33.0837
STAT3_HUMAN	P40763	STAT3	272	0.0241452	14.989	230907	0.245122	69.9288
HDAC3_HUMAN	O15379	HDAC3	178	0.0238951	21.4326	32816	0.241534	46.2092
SUMO2_HUMAN	P61956	SUMO2	161	0.023706	14.4534	27588.7	0.237001	28.627
IKBA_HUMAN	P25963	NFKBIA	141	0.0236968	17.4823	24310.6	0.240536	26.659
LIMA1_HUMAN	Q9UHB6	LIMA1	138	0.0236034	23.5725	15254.7	0.239431	39.9579
SKP1_HUMAN	P63208	SKP1	137	0.0235759	15.9562	27020.7	0.240233	30.0658
IKKA_HUMAN	O15111	CHUK	136	0.0235582	21.6618	16096.9	0.242564	31.9645
AURKB_HUMAN	Q96GD4	AURKB	135	0.0234844	14.8963	20998.4	0.239096	26.2535
RBP2_HUMAN	P49792	RANBP2	106	0.0234414	19.0189	11164.9	0.236808	23.2911
PSA6_HUMAN	P60900	PSMA6	129	0.0234162	29.1395	10144.9	0.235917	41.5223
PDIA1_HUMAN	P07237	P4HB	110	0.0233558	18.1	13725.3	0.23813	23.9895
IKKB_HUMAN	O14920	IKBKB	149	0.0232712	19.8859	24334.4	0.240431	32.4634
TRAF2_HUMAN	Q12933	TRAF2	187	0.0231795	18.1604	53659.6	0.240303	43.6657
PSMD4_HUMAN	P55036	PSMD4	139	0.0230789	27.482	14653.7	0.240501	40.7583
GCR_HUMAN	P04150	NR3C1	196	0.0230663	16.2653	58153.7	0.242314	40.3496
ATF2_HUMAN	P15336	ATF2	187	0.0229628	14.1604	42652.5	0.241017	33.9655
KAT5_HUMAN	Q92993	KAT5	166	0.022926	17.4578	41422.7	0.242208	37.0771
TBK1_HUMAN	Q9UHD2	TBK1	121	0.0228652	17.4463	22750	0.240408	24.7335
PLK1_HUMAN	P53350	PLK1	163	0.0227851	14.0061	39775.2	0.241959	28.4173
MDC1_HUMAN	Q14676	MDC1	147	0.0227552	15.619	15635.6	0.235188	26.9742
CALX_HUMAN	P27824	CANX	127	0.0226587	14.6378	28302.8	0.236763	22.6782
H31T_HUMAN	Q16695	HIST3H3	178	0.0226403	16.7921	35172.7	0.236074	43.1924
HIF1A_HUMAN	Q16665	HIF1A	149	0.0225615	16.7852	37279.8	0.242457	29.7071
PP1B_HUMAN	P62140	PPP1CB	161	0.0225252	17.8634	20104.2	0.237012	35.3827
STIP1_HUMAN	P31948	STIP1	128	0.0224826	17.7031	11587.7	0.238313	26.079
PRS7_HUMAN	P35998	PSMC2	130	0.0223588	30.6923	10145.3	0.236582	43.0644
TNR1A_HUMAN	P19438	TNFRSF1A	169	0.022183	17.4142	32739.5	0.238107	35.9145
DREB_HUMAN	Q16643	DBN1	150	0.0221403	22.84	16213.6	0.24	42.1059
LC7L2_HUMAN	Q9Y383	LUC7L2	115	0.0215804	17.4609	10938.7	0.235378	24.2175
1433F_HUMAN	Q04917	YWHAH	141	0.0215704	16.7801	27660.3	0.239895	31.1797
P85A_HUMAN	P27986	PIK3R1	213	0.0212138	20.7793	67260.6	0.241829	66.1699
RAF1_HUMAN	P04049	RAF1	156	0.0209671	16.2051	36235.8	0.240163	32.2607
AP2M1_HUMAN	Q96CW1	AP2M1	127	0.0209645	16.811	22530.3	0.237058	27.5916
SF01_HUMAN	Q15637	SF1	123	0.0209473	14.4472	14108.6	0.235076	21.1301
LDHB_HUMAN	P07195	LDHB	117	0.0206649	17.0855	12193.1	0.234519	26.0651
KDM1A_HUMAN	O60341	KDM1A	179	0.020405	14.3464	64252.6	0.240864	39.1838
MK08_HUMAN	P45983	MAPK8	182	0.0200472	15.044	65339.9	0.243566	39.1447
SMAD4_HUMAN	Q13485	SMAD4	179	0.0196805	15.5978	51995.6	0.240443	37.9364
STAT1_HUMAN	P42224	STAT1	159	0.0196639	14.2138	47022.9	0.24131	31.3612
PSA1_HUMAN	P25786	PSMA1	141	0.0194231	25.3121	17797.4	0.236955	42.2245
SUMO1_HUMAN	P63165	SUMO1	146	0.0193848	15.6644	17916.2	0.237239	29.5586
FYN_HUMAN	P06241	FYN	244	0.019377	16.1393	104097	0.239919	71.1443
UCHL5_HUMAN	Q9Y5K5	UCHL5	148	0.0193498	19.8784	28307.5	0.236401	33.7386
KAT2B_HUMAN	Q92831	KAT2B	164	0.0193419	16.3963	29010.9	0.237866	35.4998
MYO1C_HUMAN	O00159	MYO1C	119	0.0193085	16.3613	12287.4	0.236051	24.0745
PRS6A_HUMAN	P17980	PSMC3	128	0.0192615	24.9609	17312.8	0.237706	37.0152
PRS4_HUMAN	P62191	PSMC1	112	0.0191567	26.6696	10590.5	0.235714	33.4991
SIN3A_HUMAN	Q96ST3	SIN3A	165	0.0190474	16.9939	27838.5	0.238462	38.4328
CDC20_HUMAN	Q12834	CDC20	111	0.0190294	17.1622	10599.7	0.235995	23.8541
MSH2_HUMAN	P43246	MSH2	112	0.0188143	14.6786	15670.7	0.237296	22.4206
RBX1_HUMAN	P62877	RBX1	118	0.0187494	15.8644	15269.7	0.237058	28.6597
CAV1_HUMAN	Q03135	CAV1	156	0.0186861	14.4487	57251.9	0.242861	30.3685
TKT_HUMAN	P29401	TKT	119	0.0185035	19.8908	14348	0.235188	33.4521
ATM_HUMAN	Q13315	ATM	139	0.0179181	14.482	25340.2	0.237194	26.6052
EZRI_HUMAN	P15311	EZR	118	0.0179013	14.7712	17663.3	0.236955	23.2577
IRAK1_HUMAN	P51617	IRAK1	109	0.0174341	15.5321	18820.4	0.236198	24.9514
PPARG_HUMAN	P37231	PPARG	154	0.0172868	14.6234	55094	0.239826	32.6818
TYY1_HUMAN	P25490	YY1	105	0.0171955	15.419	11405.1	0.236978	21.2882
ERBB2_HUMAN	P04626	ERBB2	179	0.0170998	14.8603	57111.7	0.238451	40.7773
