# Supplementary material for: A network pharmacology approach to reveal the protective mechanism of Salvia miltiorrhiza-Dalbergia odorifera coupled-herbs on coronary heart disease
Source: Sci Rep. 2019 Dec 18;9:19343. doi: 10.1038/s41598-019-56050-5 (PMC6920415; doi:10.1038/s41598-019-56050-5)
Supplement: Supplementary file 8 — Supplementary Table S7 [file 41598_2019_56050_MOESM8_ESM.xlsx]

## Sheet: 工作表1
Supplementary Table S7. The Cluster of the core-target PPI network
Cluster	Score (Density*#Nodes)	Nodes	Edges	Input Gene	Gene
1	19.529	35	332	0	NTRK1, PRPF40A, YBX1, STAU1, HNRNPK, DHX15, EEF1A1, RPS2, RPSA, CDC5L, PABPC1, DDX17, RPL10, U2AF2, HNRNPU, CUL2, HNRNPM, HNRNPF, HSPA5, CUL4A, RPS8, ILF2, EIF4A3, HNRNPH1, DCUN1D1, SRRM2, RPS3A, MATR3, CUL5, HSP90AB1, NPM1, EEF2, CUL4B, RPL6, TARDBP
2	16.862	66	548	JUN, ERBB2, FN1, HSP90AA1, LMNA, TUBB, TP53, ESR1, HIF1A	JUN, IQGAP1, CFL1, KPNB1, RACK1, CRK, LDHA, TUBG1, YWHAB, PSMA3, ERBB2, HSPA4, PHB, PSMA1, FN1, HDAC3, LUC7L2, FLNA, HSPA8, MCM5, CLTC, SLC25A5, DNAJA1, CREBBP, SP1, PCBP1, RPA3, ACTB, HSPA9, ATP5F1B, HSP90AA1, DDX3X, CCT7, C1QBP, PPP1CC, TUBA1C, EP300, OBSL1, ENO1, LMNA, SRPK2, HSP90B1, TUBB, YWHAG, TCP1, SMAD4, HDAC1, TP53, MYH9, ESR1, TRAF2, HIF1A, PRMT1, BRCA1, PSMC1, DYNC1H1, CCT3, FBXO6, PP…
3	12.4	41	248	RPA1, VHL, VCAM1, TOP1, PKM, HSPD1	TKT, SRPK1, RPA1, RPL14, HNRNPA2B1, YWHAQ, NEDD8, YWHAE, SPTAN1, FBL, VHL, RPA2, NCL, CUL7, XRCC6, VCP, COPS6, SFPQ, HNRNPD, ATP5F1A, SF3B3, HNRNPC, RPL23, PSMC3, HSPB1, ITGA4, CCT2, KHDRBS1, VCAM1, TOP1, UCHL5, NAP1L1, PKM, EWSR1, HSPD1, HSPA1B, RBX1, YWHAZ, CCDC8, GAPDH, SF3B1
4	12	14	78	0	CAND1, SRSF1, CUL1, FUS, CUL3, DHX9, HNRNPR, SNW1, ILF3, DDX5, HNRNPA1, SYNCRIP, COPS5, MCM2
5	11	61	330	TUBB4B, CDK2, AKT1, HDAC2, NR3C1, AURKB, STAT3, PSMA6, TBK1, MAPK1, EGFR, RELA, CTNNB1	H2AFX, CDK9, CCT6A, SHC1, PSMD4, IKBKB, AP2M1, TUBB4B, DBN1, EEF1G, CDK2, AKT1, SKP1, SIN3A, RB1, MAP3K1, SMN1, KAT2B, CDC20, NFKBIA, PSMC2, SF1, P4HB, MYO1C, CBL, TUBA4A, ARRB2, RNF2, HDAC2, AURKA, VIM, KDM1A, RAF1, MDM2, NR3C1, AURKB, CDC37, KAT5, YWHAH, MAP3K3, RUVBL1, STAT3, CANX, PSMA6, UBL4A, PRKDC, IKBKG, IRAK1, RPN1, TBK1, PARP1, SQSTM1, MAPK1, KPNA2, MDC1, TUFM, CHUK, EGFR, PCNA, RELA, C…
6	10.423	53	271	MAPK8, SRC, LDHB, FYN, SMARCA4, EZH2, NFKB1, SMAD2, AR, MYC, PPARG	SFN, SUMO1, MAPK8, RBBP4, RUVBL2, TRIM28, CDK1, SRC, TUBA1A, AHSA1, PRKN, PSMD2, SMAD3, LDHB, EED, FBXW11, GSK3B, CAV1, XPO1, BTRC, PIK3R1, FYN, HIST3H3, SMARCA4, RANBP2, EIF6, YY1, HDAC5, EZH2, ARRB1, HIST1H4A, SIRT1, CDKN1A, NFKB1, PSMC5, NONO, SMAD2, IKBKE, AR, ABL1, PML, DDB1, HUWE1, POLR2A, PAN2, STIP1, MYC, UBE2I, EMD, VCL, SUZ12, PPP2CA, PPARG
7	4.667	19	42	TNFRSF1A	MCM7, PXN, PTEN, HIST1H3A, BMI1, RPS27A, TRAF6, TNFRSF1A, SIRT7, APP, ATM, MSH2, PPP1CB, CEP250, SMURF1, ACTG1, LRRK2, PLK1, RAD21
8	3	3	3	0	UBB, USP7, HDAC6
