# Supplementary material for: A network pharmacology approach to reveal the protective mechanism of Salvia miltiorrhiza-Dalbergia odorifera coupled-herbs on coronary heart disease
Source: Sci Rep. 2019 Dec 18;9:19343. doi: 10.1038/s41598-019-56050-5 (PMC6920415; doi:10.1038/s41598-019-56050-5)
Supplement: Supplementary file 9 — Supplementary Table S8 [file 41598_2019_56050_MOESM9_ESM.xlsx]

## Sheet: GO analysis
Supplementary Table S8. GO and KEGG pathway analysis for the 58 common targets
Category	ID	Term	% Associated Genes			Count	PValue	Genes	Bonferroni	-Log(Bonferroni)
BP	GO:0045429	positive regulation of nitric oxide biosynthetic process	15.5172			9	1.39769e-12	AKT1, TNF, PTGS2, AGT, EDN1, ESR1, IL1B, TLR4, MTOR	1.91479e-09	8.71788
	GO:0031663	lipopolysaccharide-mediated signaling pathway	13.7931			8	1.11751e-11	AKT1, MAPK1, TNF, CCL2, MAPK3, IL1B, TLR4, NOS3	1.53098e-08	7.81503
	GO:0032496	response to lipopolysaccharide	18.9655			11	1.74352e-10	FOS, CASP3, APOB, CYP1A1, PTGS2, REN, EDN1, TLR4, IDO1, CYP1A2, UGT1A1	2.38862e-07	6.62185
	GO:0017144	drug metabolic process	12.069			7	3.26887e-10	CYP3A4, CYP1A1, CYP2C19, CYP2B6, CYP2D6, CYP1A2, UGT1A1	4.47834e-07	6.34888
	GO:0001934	positive regulation of protein phosphorylation	17.2414			10	4.02783e-10	AKT1, TNF, MMP9, MAPK3, VEGFA, IL1B, IGF2, MTOR, ADIPOQ, KDR	5.51813e-07	6.25821
	GO:0048661	positive regulation of smooth muscle cell proliferation	13.7931			8	1.19186e-09	AKT1, TNF, PTGS2, HMGCR, HMOX1, EDN1, MTOR, MYC	1.63284e-06	5.78706
	GO:0046483	heterocycle metabolic process	8.62069			5	1.78016e-09	CYP3A4, CYP2C19, CYP2D6, CYP1A2, UGT1A1	2.43882e-06	5.61282
	GO:0035690	cellular response to drug	13.7931			8	3.2522e-09	CCL2, REN, EDN1, TP53, IL1B, NOS2, ADIPOQ, MYC	4.4555e-06	5.3511
	GO:0001666	response to hypoxia	17.2414			10	5.93672e-09	PPARA, CASP3, CCL2, CYP1A1, HMOX1, VEGFA, NOS2, ADORA1, ADIPOQ, MMP2	8.13327e-06	5.08973
	GO:0008202	steroid metabolic process	12.069			7	6.45728e-09	CYP3A4, CYP1A1, CYP2C19, CYP2B6, CYP2D6, UGT1A1, UGT2B7	8.84644e-06	5.05323
	GO:0050731	positive regulation of peptidyl-tyrosine phosphorylation	13.7931			8	1.10773e-08	AGT, VEGFA, TP53, IGF2, LRP8, MTOR, ADIPOQ, MIF	1.51758e-05	4.81885
	GO:0010628	positive regulation of gene expression	18.9655			11	1.63235e-08	AR, APOB, TNF, LDLR, VEGFA, TP53, IL1B, TLR4, MTOR, MYC, STAT3	2.2363e-05	4.65047
	GO:0071456	cellular response to hypoxia	13.7931			8	3.34823e-08	AKT1, PTGS2, HMOX1, EDN1, VEGFA, TP53, MTOR, TERT	4.58698e-05	4.33847
	GO:0071407	cellular response to organic cyclic compound	12.069			7	4.57744e-08	AKT1, CASP3, TNF, CCL2, CYP1A1, IL1B, STAT3	6.27089e-05	4.20267
	GO:0042493	response to drug	18.9655			11	6.64007e-08	FOS, CASP3, CYP1A1, PTGS2, PPARG, ABCC1, LRP8, ABCB1, UGT1A1, MYC, STAT3	9.09648e-05	4.04113
	GO:0008217	regulation of blood pressure	12.069			7	8.26107e-08	PTGS2, REN, AGT, HMOX1, EDN1, PPARG, NOS3	0.00011317	3.94627
	GO:0045893	positive regulation of transcription, DNA-templated	22.4138			13	1.22689e-07	FOS, MAPK1, PPARA, AR, TNF, AGT, MAPK3, PPARG, TP53, ESR1, IL1B, MYC, STAT3	0.00016807	3.77451
	GO:0010629	negative regulation of gene expression	13.7931			8	3.8816e-07	AKT1, TNF, LDLR, AGT, ESR1, NOS2, TERT, MIF	0.000531637	3.27438
	GO:0035902	response to immobilization stress	8.62069			5	6.8386e-07	FOS, CYP1A1, REN, PPARG, CYP1A2	0.00093645	3.02852
	GO:0016098	monoterpenoid metabolic process	6.89655			4	7.36342e-07	CYP3A4, CYP2C19, CYP2D6, CYP1A2	0.00100828	2.99642
	GO:0070374	positive regulation of ERK1 and ERK2 cascade	13.7931			8	2.01826e-06	TNF, CCL2, HMGCR, MAPK3, VEGFA, TLR4, KDR, MIF	0.00276119	2.5589
	GO:0034383	low-density lipoprotein particle clearance	6.89655			4	2.05183e-06	APOB, LDLR, HMOX1, ADIPOQ	0.00280706	2.55175
	GO:0045776	negative regulation of blood pressure	8.62069			5	3.06098e-06	PPARA, NOS3, NOS2, ADORA1, ADIPOQ	0.00418477	2.37833
	GO:0045944	positive regulation of transcription from RNA polymerase II promoter	25.8621			15	3.5676e-06	PPARA, AR, TNF, PPARG, EDN1, TP53, ESR1, TLR4, STAT3, AKT1, FOS, VEGFA, MAPK3, IL1B, MYC	0.00487569	2.31196
	GO:0055114	oxidation-reduction process	20.6897			12	4.02493e-06	CYP3A4, CYP1A1, CYP2C19, PTGS2, CYP2B6, HMGCR, CYP2D6, NOS3, ALOX5, IDO1, CYP1A2, NOS2	0.00549899	2.25972
	GO:0071260	cellular response to mechanical stimulus	10.3448			6	4.13448e-06	AKT1, PTGS2, AGT, MAPK3, IL1B, TLR4	0.00564824	2.24809
	GO:0032869	cellular response to insulin stimulus	10.3448			6	6.17772e-06	AKT1, CCL2, PPARG, IRS1, ADIPOQ, MYC	0.00842779	2.07429
	GO:0006805	xenobiotic metabolic process	10.3448			6	6.58385e-06	CYP3A4, CES1, CYP2C19, CYP2B6, CYP2D6, CYP1A2	0.00897934	2.04676
	GO:0042738	exogenous drug catabolic process	6.89655			4	7.9833e-06	CYP3A4, CYP2C19, CYP2B6, CYP1A2	0.0108776	1.96347
	GO:0032355	response to estradiol	10.3448			6	1.40249e-05	CASP3, PTGS2, ESR1, CYP1A2, MYC, STAT3	0.0190308	1.72054
	GO:1904707	positive regulation of vascular smooth muscle cell proliferation	6.89655			4	1.63919e-05	AGT, MMP9, MMP2, TERT	0.0222068	1.65351
	GO:0007568	aging	12.069			7	1.97021e-05	AKT1, FOS, CCL2, CYP1A1, HMGCR, AGT, STAT3	0.0266312	1.57461
	GO:0043066	negative regulation of apoptotic process	17.2414			10	2.0629e-05	AKT1, CASP3, MMP9, VEGFA, TP53, ADORA1, MYC, STAT3, KDR, MIF	0.0278664	1.55492
	GO:0051091	positive regulation of sequence-specific DNA binding transcription factor activity	10.3448			6	2.80884e-05	AKT1, TNF, EDN1, PPARG, ESR1, IL1B	0.0377506	1.42308
	GO:0019373	epoxygenase P450 pathway	6.89655			4	2.91854e-05	CYP1A1, CYP2C19, CYP2B6, CYP1A2	0.0391957	1.40676
CC	GO:0031090	organelle membrane		13.7931		8	9.63279e-09	CYP3A4, CYP1A1, CYP2C19, PTGS2, CYP2B6, CYP2D6, CYP1A2, UGT2B7	1.32932e-06	5.87637
	GO:0005901	caveola		12.069		7	5.117e-08	MAPK1, PTGS2, HMOX1, MAPK3, LRP8, NOS3, IRS1	7.06143e-06	5.15111
	GO:0005615	extracellular space		31.0345		18	4.32262e-07	TNF, CCL2, CES1, MMP9, EDN1, IGF2, MMP3, ADIPOQ, MMP2, MIF, TTR, APOB, AGT, HMOX1, REN, VEGFA, IL1B, ALOX5	5.96504e-05	4.22439
	GO:0005576	extracellular region		32.7586		19	1.06481e-06	TNF, CCL2, MMP9, EDN1, IGF2, MMP3, ADIPOQ, MMP2, MMP12, KDR, MIF, TTR, APOB, BDNF, AGT, REN, VEGFA, IL1B, LRP8	0.000146933	3.83288
	GO:0005789	endoplasmic reticulum membrane		24.1379		14	1.9165e-06	CYP3A4, PTGS2, CYP2C19, CYP1A1, CYP2B6, HMGCR, CYP2D6, CYP1A2, UGT1A1, APOB, UGT1A3, HMOX1, MTOR, UGT2B7	0.000264443	3.57767
	GO:0005783	endoplasmic reticulum		18.9655		11	0.000220035	FOS, UGT1A3, PTGS2, HMGCR, HMOX1, CYP2D6, TP53, ADORA1, UGT1A1, ADIPOQ, KDR	0.0299117	1.52416
	GO:0043234	protein complex		13.7931		8	0.000286215	AKT1, MAPK1, TTR, AR, PTGS2, MAPK3, TP53, MYC	0.0387333	1.41192
MF	GO:0020037	heme binding			18.9655	11	2.77635e-11	CYP3A4, CYP1A1, CYP2C19, PTGS2, CYP2B6, HMOX1, CYP2D6, NOS3, IDO1, CYP1A2, NOS2	7.30182e-09	8.13657
	GO:0019899	enzyme binding			22.4138	13	9.09607e-10	CYP3A4, AR, PTGS2, CYP2C19, CYP1A1, PPARG, ESR1, TP53, CYP1A2, UGT1A1, AKT1, UGT1A3, HMOX1	2.39227e-07	6.62119
	GO:0016712	oxidoreductase activity, acting on paired donors, with incorporation or reduction of molecular oxygen, reduced flavin or flavoprotein as one donor, and incorporation of one atom of oxygen			8.62069	5	1.5506e-07	CYP3A4, CYP1A1, CYP2B6, CYP2D6, CYP1A2	4.078e-05	4.38955
	GO:0019825	oxygen binding			10.3448	6	5.05005e-07	CYP3A4, CYP1A1, CYP2C19, CYP2B6, CYP2D6, CYP1A2	0.000132807	3.87678
	GO:0005506	iron ion binding			13.7931	8	7.9182e-07	CYP3A4, CYP1A1, CYP2C19, CYP2B6, CYP2D6, NOS3, ALOX5, CYP1A2	0.000208227	3.68146
	GO:0004497	monooxygenase activity			10.3448	6	1.46651e-06	CYP3A4, CYP1A1, CYP2C19, CYP2B6, CYP2D6, CYP1A2	0.000385618	3.41384
	GO:0008395	steroid hydroxylase activity			8.62069	5	1.65197e-06	CYP3A4, CYP1A1, CYP2C19, CYP2B6, CYP2D6	0.000434374	3.36214
	GO:0070330	aromatase activity			8.62069	5	1.9344e-06	CYP3A4, CYP1A1, CYP2B6, CYP2D6, CYP1A2	0.00050862	3.29361
	GO:0008134	transcription factor binding			15.5172	9	4.70282e-06	MAPK1, PPARA, FOS, AR, PPARG, TP53, ESR1, MYC, STAT3	0.00123608	2.90795
	GO:0004879	RNA polymerase II transcription factor activity, ligand-activated sequence-specific DNA binding			8.62069	5	6.34754e-06	PPARA, AR, PPARG, ESR1, STAT3	0.00166802	2.7778
	GO:0042802	identical protein binding			20.6897	12	3.47254e-05	AKT1, MAPK1, TTR, TNF, LDLR, MMP9, VEGFA, PPARG, TP53, ESR1, ADIPOQ, STAT3	0.00909136	2.04137
	GO:0016491	oxidoreductase activity			12.069	7	5.63154e-05	CYP3A4, CYP1A1, CYP2C19, CYP2D6, ALDH2, NOS3, CYP1A2	0.0147022	1.83262
	GO:0005496	steroid binding			6.89655	4	0.000100792	CYP3A4, AR, ESR1, UGT1A1	0.0261613	1.58234

## Sheet: KEGG analysis
Supplementary Table S8. GO and KEGG pathway analysis for the 58 common targets
ID	Term	Ontology Source	Term PValue	Term PValue Corrected with Bonferroni step down	Group PValue	Group PValue Corrected with Bonferroni step down	GOLevels	GOGroups	% Associated Genes	Nr. Genes	Associated Genes Found
KEGG:03320	PPAR signaling pathway	KEGG_27.02.2019	0.0175158	0.0175158	0.0175158	0.0175158	[-1]	Group00	4.05405	3	[ADIPOQ, PPARA, PPARG]
KEGG:00330	Arginine and proline metabolism	KEGG_27.02.2019	0.00600357	0.0240143	0.00600357	0.0120071	[-1]	Group01	6	3	[ALDH2, NOS2, NOS3]
KEGG:00380	Tryptophan metabolism	KEGG_27.02.2019	0.00020738	0.00642878	0.00020738	0.00082952	[-1]	Group02	10	4	[ALDH2, CYP1A1, CYP1A2, IDO1]
KEGG:04924	Renin secretion	KEGG_27.02.2019	0.00167154	0.02173	0.00167154	0.00501462	[-1]	Group03	5.7971	4	[ADORA1, AGT, EDN1, REN]
KEGG:04976	Bile secretion	KEGG_27.02.2019	0.000183648	0.00587672	0.000132158	0.000660789	[-1]	Group04	6.94444	5	[ABCB1, ABCC2, CYP3A4, HMGCR, LDLR]
KEGG:02010	ABC transporters	KEGG_27.02.2019	0.00446199	0.026772	0.000132158	0.000660789	[-1]	Group04	6.66667	3	[ABCB1, ABCC1, ABCC2]
KEGG:04726	Serotonergic synapse	KEGG_27.02.2019	2.04762e-05	0.000962382	1.72812e-07	1.20969e-06	[-1]	Group05	6.08696	7	[ALOX5, CASP3, CYP2C19, CYP2D6, MAPK1, MAPK3, PTGS2]
KEGG:04664	Fc epsilon RI signaling pathway	KEGG_27.02.2019	0.000139954	0.00461849	1.72812e-07	1.20969e-06	[-1]	Group05	7.35294	5	[AKT1, ALOX5, MAPK1, MAPK3, TNF]
KEGG:04913	Ovarian steroidogenesis	KEGG_27.02.2019	0.000457452	0.0100639	1.72812e-07	1.20969e-06	[-1]	Group05	8.16327	4	[ALOX5, CYP1A1, LDLR, PTGS2]
KEGG:00590	Arachidonic acid metabolism	KEGG_27.02.2019	0.00119045	0.0190473	1.72812e-07	1.20969e-06	[-1]	Group05	6.34921	4	[ALOX5, CYP2B6, CYP2C19, PTGS2]
KEGG:04920	Adipocytokine signaling pathway	KEGG_27.02.2019	6.56577e-07	4.13644e-05	1.93144e-06	1.15886e-05	[-1]	Group06	10.1449	7	[ADIPOQ, AKT1, IRS1, MTOR, PPARA, STAT3, TNF]
KEGG:04931	Insulin resistance	KEGG_27.02.2019	1.12697e-06	6.87449e-05	1.93144e-06	1.15886e-05	[-1]	Group06	7.40741	8	[AGT, AKT1, IRS1, MTOR, NOS3, PPARA, STAT3, TNF]
KEGG:05152	Tuberculosis	KEGG_27.02.2019	4.75237e-05	0.00194847	1.93144e-06	1.15886e-05	[-1]	Group06	4.46927	8	[AKT1, CASP3, IL1B, MAPK1, MAPK3, NOS2, TLR4, TNF]
KEGG:04932	Non-alcoholic fatty liver disease (NAFLD)	KEGG_27.02.2019	0.000107794	0.00398837	1.93144e-06	1.15886e-05	[-1]	Group06	4.69799	7	[ADIPOQ, AKT1, CASP3, IL1B, IRS1, PPARA, TNF]
KEGG:05146	Amoebiasis	KEGG_27.02.2019	0.000700536	0.0140107	1.93144e-06	1.15886e-05	[-1]	Group06	5.20833	5	[CASP3, IL1B, NOS2, TLR4, TNF]
KEGG:05134	Legionellosis	KEGG_27.02.2019	0.00071236	0.0135348	1.93144e-06	1.15886e-05	[-1]	Group06	7.27273	4	[CASP3, IL1B, TLR4, TNF]
KEGG:00982	Drug metabolism	KEGG_27.02.2019	4.70838e-08	3.57837e-06	3.79193e-08	3.79193e-07	[-1]	Group07	11.1111	8	[CYP1A2, CYP2B6, CYP2C19, CYP2D6, CYP3A4, UGT1A1, UGT1A3, UGT2B7]
KEGG:00980	Metabolism of xenobiotics by cytochrome P450	KEGG_27.02.2019	7.24977e-08	5.29233e-06	3.79193e-08	3.79193e-07	[-1]	Group07	10.5263	8	[CYP1A1, CYP1A2, CYP2B6, CYP2D6, CYP3A4, UGT1A1, UGT1A3, UGT2B7]
KEGG:05204	Chemical carcinogenesis	KEGG_27.02.2019	1.32412e-07	9.40125e-06	3.79193e-08	3.79193e-07	[-1]	Group07	9.7561	8	[CYP1A1, CYP1A2, CYP2C19, CYP3A4, PTGS2, UGT1A1, UGT1A3, UGT2B7]
KEGG:00830	Retinol metabolism	KEGG_27.02.2019	5.35344e-07	3.4262e-05	3.79193e-08	3.79193e-07	[-1]	Group07	10.4478	7	[CYP1A1, CYP1A2, CYP2B6, CYP3A4, UGT1A1, UGT1A3, UGT2B7]
KEGG:00140	Steroid hormone biosynthesis	KEGG_27.02.2019	4.79057e-06	0.000268272	3.79193e-08	3.79193e-07	[-1]	Group07	10	6	[CYP1A1, CYP1A2, CYP3A4, UGT1A1, UGT1A3, UGT2B7]
KEGG:00053	Ascorbate and aldarate metabolism	KEGG_27.02.2019	4.27956e-05	0.00184021	3.79193e-08	3.79193e-07	[-1]	Group07	14.8148	4	[ALDH2, UGT1A1, UGT1A3, UGT2B7]
KEGG:00860	Porphyrin and chlorophyll metabolism	KEGG_27.02.2019	0.000251195	0.00653107	3.79193e-08	3.79193e-07	[-1]	Group07	9.52381	4	[HMOX1, UGT1A1, UGT1A3, UGT2B7]
KEGG:00983	Drug metabolism	KEGG_27.02.2019	0.000284339	0.00682412	3.79193e-08	3.79193e-07	[-1]	Group07	6.32911	5	[CES1, CYP3A4, UGT1A1, UGT1A3, UGT2B7]
KEGG:00591	Linoleic acid metabolism	KEGG_27.02.2019	0.00124991	0.0187486	3.79193e-08	3.79193e-07	[-1]	Group07	10.3448	3	[CYP1A2, CYP2C19, CYP3A4]
KEGG:00040	Pentose and glucuronate interconversions	KEGG_27.02.2019	0.00199369	0.0199369	3.79193e-08	3.79193e-07	[-1]	Group07	8.82353	3	[UGT1A1, UGT1A3, UGT2B7]
KEGG:05145	Toxoplasmosis	KEGG_27.02.2019	7.91339e-09	6.33071e-07	1.45782e-07	1.16626e-06	[-1]	Group08	8.84956	10	[AKT1, ALOX5, CASP3, LDLR, MAPK1, MAPK3, NOS2, STAT3, TLR4, TNF]
KEGG:05142	Chagas disease (American trypanosomiasis)	KEGG_27.02.2019	5.34115e-08	4.00586e-06	1.45782e-07	1.16626e-06	[-1]	Group08	8.73786	9	[AKT1, CCL2, FOS, IL1B, MAPK1, MAPK3, NOS2, TLR4, TNF]
KEGG:05140	Leishmaniasis	KEGG_27.02.2019	5.8614e-08	4.33743e-06	1.45782e-07	1.16626e-06	[-1]	Group08	10.8108	8	[FOS, IL1B, MAPK1, MAPK3, NOS2, PTGS2, TLR4, TNF]
KEGG:05133	Pertussis	KEGG_27.02.2019	7.24977e-08	5.29233e-06	1.45782e-07	1.16626e-06	[-1]	Group08	10.5263	8	[CASP3, FOS, IL1B, MAPK1, MAPK3, NOS2, TLR4, TNF]
KEGG:05323	Rheumatoid arthritis	KEGG_27.02.2019	4.34149e-06	0.000247465	1.45782e-07	1.16626e-06	[-1]	Group08	7.69231	7	[CCL2, FOS, IL1B, MMP3, TLR4, TNF, VEGFA]
KEGG:04620	Toll-like receptor signaling pathway	KEGG_27.02.2019	1.05752e-05	0.000539336	1.45782e-07	1.16626e-06	[-1]	Group08	6.73077	7	[AKT1, FOS, IL1B, MAPK1, MAPK3, TLR4, TNF]
KEGG:05132	Salmonella infection	KEGG_27.02.2019	3.87692e-05	0.00174461	1.45782e-07	1.16626e-06	[-1]	Group08	6.97674	6	[FOS, IL1B, MAPK1, MAPK3, NOS2, TLR4]
KEGG:05152	Tuberculosis	KEGG_27.02.2019	4.75237e-05	0.00194847	1.45782e-07	1.16626e-06	[-1]	Group08	4.46927	8	[AKT1, CASP3, IL1B, MAPK1, MAPK3, NOS2, TLR4, TNF]
KEGG:04932	Non-alcoholic fatty liver disease (NAFLD)	KEGG_27.02.2019	0.000107794	0.00398837	1.45782e-07	1.16626e-06	[-1]	Group08	4.69799	7	[ADIPOQ, AKT1, CASP3, IL1B, IRS1, PPARA, TNF]
KEGG:04625	C-type lectin receptor signaling pathway	KEGG_27.02.2019	0.000112881	0.00406373	1.45782e-07	1.16626e-06	[-1]	Group08	5.76923	6	[AKT1, IL1B, MAPK1, MAPK3, PTGS2, TNF]
KEGG:05164	Influenza A	KEGG_27.02.2019	0.00025379	0.00634475	1.45782e-07	1.16626e-06	[-1]	Group08	4.09357	7	[AKT1, CCL2, IL1B, MAPK1, MAPK3, TLR4, TNF]
KEGG:05144	Malaria	KEGG_27.02.2019	0.000457452	0.0100639	1.45782e-07	1.16626e-06	[-1]	Group08	8.16327	4	[CCL2, IL1B, TLR4, TNF]
KEGG:05146	Amoebiasis	KEGG_27.02.2019	0.000700536	0.0140107	1.45782e-07	1.16626e-06	[-1]	Group08	5.20833	5	[CASP3, IL1B, NOS2, TLR4, TNF]
KEGG:05134	Legionellosis	KEGG_27.02.2019	0.00071236	0.0135348	1.45782e-07	1.16626e-06	[-1]	Group08	7.27273	4	[CASP3, IL1B, TLR4, TNF]
KEGG:05321	Inflammatory bowel disease (IBD)	KEGG_27.02.2019	0.00133825	0.0187355	1.45782e-07	1.16626e-06	[-1]	Group08	6.15385	4	[IL1B, STAT3, TLR4, TNF]
KEGG:05143	African trypanosomiasis	KEGG_27.02.2019	0.00254817	0.0203854	1.45782e-07	1.16626e-06	[-1]	Group08	8.10811	3	[IDO1, IL1B, TNF]
KEGG:04064	NF-kappa B signaling pathway	KEGG_27.02.2019	0.00533569	0.0266784	1.45782e-07	1.16626e-06	[-1]	Group08	4.21053	4	[IL1B, PTGS2, TLR4, TNF]
KEGG:05014	Amyotrophic lateral sclerosis (ALS)	KEGG_27.02.2019	0.00634545	0.0190363	1.45782e-07	1.16626e-06	[-1]	Group08	5.88235	3	[CASP3, TNF, TP53]
KEGG:04920	Adipocytokine signaling pathway	KEGG_27.02.2019	6.56577e-07	4.13644e-05	1.05598e-07	9.50384e-07	[-1]	Group09	10.1449	7	[ADIPOQ, AKT1, IRS1, MTOR, PPARA, STAT3, TNF]
KEGG:04930	Type II diabetes mellitus	KEGG_27.02.2019	9.71087e-07	6.02074e-05	1.05598e-07	9.50384e-07	[-1]	Group09	13.0435	6	[ADIPOQ, IRS1, MAPK1, MAPK3, MTOR, TNF]
KEGG:04931	Insulin resistance	KEGG_27.02.2019	1.12697e-06	6.87449e-05	1.05598e-07	9.50384e-07	[-1]	Group09	7.40741	8	[AGT, AKT1, IRS1, MTOR, NOS3, PPARA, STAT3, TNF]
KEGG:05230	Central carbon metabolism in cancer	KEGG_27.02.2019	7.68083e-06	0.000407084	1.05598e-07	9.50384e-07	[-1]	Group09	9.23077	6	[AKT1, MAPK1, MAPK3, MTOR, MYC, TP53]
KEGG:05221	Acute myeloid leukemia	KEGG_27.02.2019	8.4007e-06	0.000436836	1.05598e-07	9.50384e-07	[-1]	Group09	9.09091	6	[AKT1, MAPK1, MAPK3, MTOR, MYC, STAT3]
KEGG:04211	Longevity regulating pathway	KEGG_27.02.2019	4.71029e-05	0.00197832	1.05598e-07	9.50384e-07	[-1]	Group09	6.74157	6	[ADIPOQ, AKT1, IRS1, MTOR, PPARG, TP53]
KEGG:04932	Non-alcoholic fatty liver disease (NAFLD)	KEGG_27.02.2019	0.000107794	0.00398837	1.05598e-07	9.50384e-07	[-1]	Group09	4.69799	7	[ADIPOQ, AKT1, CASP3, IL1B, IRS1, PPARA, TNF]
KEGG:04625	C-type lectin receptor signaling pathway	KEGG_27.02.2019	0.000112881	0.00406373	1.05598e-07	9.50384e-07	[-1]	Group09	5.76923	6	[AKT1, IL1B, MAPK1, MAPK3, PTGS2, TNF]
KEGG:04659	Th17 cell differentiation	KEGG_27.02.2019	0.000132158	0.00449337	1.05598e-07	9.50384e-07	[-1]	Group09	5.60748	6	[FOS, IL1B, MAPK1, MAPK3, MTOR, STAT3]
KEGG:04664	Fc epsilon RI signaling pathway	KEGG_27.02.2019	0.000139954	0.00461849	1.05598e-07	9.50384e-07	[-1]	Group09	7.35294	5	[AKT1, ALOX5, MAPK1, MAPK3, TNF]
KEGG:05214	Glioma	KEGG_27.02.2019	0.000222729	0.00668187	1.05598e-07	9.50384e-07	[-1]	Group09	6.66667	5	[AKT1, MAPK1, MAPK3, MTOR, TP53]
KEGG:04722	Neurotrophin signaling pathway	KEGG_27.02.2019	0.000236929	0.00687094	1.05598e-07	9.50384e-07	[-1]	Group09	5.04202	6	[AKT1, BDNF, IRS1, MAPK1, MAPK3, TP53]
KEGG:04152	AMPK signaling pathway	KEGG_27.02.2019	0.000247977	0.00669539	1.05598e-07	9.50384e-07	[-1]	Group09	5	6	[ADIPOQ, AKT1, HMGCR, IRS1, MTOR, PPARG]
KEGG:04012	ErbB signaling pathway	KEGG_27.02.2019	0.000400033	0.00920076	1.05598e-07	9.50384e-07	[-1]	Group09	5.88235	5	[AKT1, MAPK1, MAPK3, MTOR, MYC]
KEGG:04371	Apelin signaling pathway	KEGG_27.02.2019	0.000506271	0.0106317	1.05598e-07	9.50384e-07	[-1]	Group09	4.37956	6	[AKT1, MAPK1, MAPK3, MTOR, NOS2, NOS3]
KEGG:04923	Regulation of lipolysis in adipocytes	KEGG_27.02.2019	0.00071236	0.0135348	1.05598e-07	9.50384e-07	[-1]	Group09	7.27273	4	[ADORA1, AKT1, IRS1, PTGS2]
KEGG:05231	Choline metabolism in cancer	KEGG_27.02.2019	0.000805952	0.0145071	1.05598e-07	9.50384e-07	[-1]	Group09	5.05051	5	[AKT1, FOS, MAPK1, MAPK3, MTOR]
KEGG:04660	T cell receptor signaling pathway	KEGG_27.02.2019	0.000882537	0.0150031	1.05598e-07	9.50384e-07	[-1]	Group09	4.9505	5	[AKT1, FOS, MAPK1, MAPK3, TNF]
KEGG:04960	Aldosterone-regulated sodium reabsorption	KEGG_27.02.2019	0.00254817	0.0203854	1.05598e-07	9.50384e-07	[-1]	Group09	8.10811	3	[IRS1, MAPK1, MAPK3]
KEGG:04350	TGF-beta signaling pathway	KEGG_27.02.2019	0.00440169	0.0308119	1.05598e-07	9.50384e-07	[-1]	Group09	4.44444	4	[MAPK1, MAPK3, MYC, TNF]
KEGG:04213	Longevity regulating pathway	KEGG_27.02.2019	0.0108792	0.0217585	1.05598e-07	9.50384e-07	[-1]	Group09	4.83871	3	[AKT1, IRS1, MTOR]
KEGG:04933	AGE-RAGE signaling pathway in diabetic complications	KEGG_27.02.2019	2.18653e-13	1.92415e-11	2.59559e-10	2.85515e-09	[-1]	Group10	13	13	[AGT, AKT1, CASP3, CCL2, EDN1, IL1B, MAPK1, MAPK3, MMP2, NOS3, STAT3, TNF, VEGFA]
KEGG:05205	Proteoglycans in cancer	KEGG_27.02.2019	6.17706e-13	5.37404e-11	2.59559e-10	2.85515e-09	[-1]	Group10	7.9602	16	[AKT1, CASP3, ESR1, IGF2, KDR, MAPK1, MAPK3, MMP2, MMP9, MTOR, MYC, STAT3, TLR4, TNF, TP53, VEGFA]
KEGG:05200	Pathways in cancer	KEGG_27.02.2019	6.75513e-12	5.80941e-10	2.59559e-10	2.85515e-09	[-1]	Group10	4.15094	22	[AGT, AKT1, AR, CASP3, EDN1, ESR1, FOS, HMOX1, IGF2, MAPK1, MAPK3, MMP2, MMP9, MTOR, MYC, NOS2, PPARG, PTGS2, STAT3, TERT, TP53, VEGFA]
KEGG:05418	Fluid shear stress and atherosclerosis	KEGG_27.02.2019	1.62201e-11	1.37871e-09	2.59559e-10	2.85515e-09	[-1]	Group10	9.35252	13	[AKT1, CCL2, EDN1, FOS, HMOX1, IL1B, KDR, MMP2, MMP9, NOS3, TNF, TP53, VEGFA]
KEGG:04668	TNF signaling pathway	KEGG_27.02.2019	1.72227e-11	1.44671e-09	2.59559e-10	2.85515e-09	[-1]	Group10	10.9091	12	[AKT1, CASP3, CCL2, EDN1, FOS, IL1B, MAPK1, MAPK3, MMP3, MMP9, PTGS2, TNF]
KEGG:04066	HIF-1 signaling pathway	KEGG_27.02.2019	1.20545e-10	1.00052e-08	2.59559e-10	2.85515e-09	[-1]	Group10	11	11	[AKT1, EDN1, HMOX1, MAPK1, MAPK3, MTOR, NOS2, NOS3, STAT3, TLR4, VEGFA]
KEGG:04657	IL-17 signaling pathway	KEGG_27.02.2019	1.15243e-09	9.44995e-08	2.59559e-10	2.85515e-09	[-1]	Group10	10.7527	10	[CASP3, CCL2, FOS, IL1B, MAPK1, MAPK3, MMP3, MMP9, PTGS2, TNF]
KEGG:05163	Human cytomegalovirus infection	KEGG_27.02.2019	6.67611e-09	5.40765e-07	2.59559e-10	2.85515e-09	[-1]	Group10	5.77778	13	[AKT1, CASP3, CCL2, IL1B, MAPK1, MAPK3, MTOR, MYC, PTGS2, STAT3, TNF, TP53, VEGFA]
KEGG:05145	Toxoplasmosis	KEGG_27.02.2019	7.91339e-09	6.33071e-07	2.59559e-10	2.85515e-09	[-1]	Group10	8.84956	10	[AKT1, ALOX5, CASP3, LDLR, MAPK1, MAPK3, NOS2, STAT3, TLR4, TNF]
KEGG:05219	Bladder cancer	KEGG_27.02.2019	1.60653e-08	1.26916e-06	2.59559e-10	2.85515e-09	[-1]	Group10	17.0732	7	[MAPK1, MAPK3, MMP2, MMP9, MYC, TP53, VEGFA]
KEGG:05161	Hepatitis B	KEGG_27.02.2019	2.29472e-08	1.78988e-06	2.59559e-10	2.85515e-09	[-1]	Group10	6.74847	11	[AKT1, CASP3, FOS, MAPK1, MAPK3, MMP9, MYC, STAT3, TLR4, TNF, TP53]
KEGG:04926	Relaxin signaling pathway	KEGG_27.02.2019	3.08519e-08	2.37559e-06	2.59559e-10	2.85515e-09	[-1]	Group10	7.69231	10	[AKT1, EDN1, FOS, MAPK1, MAPK3, MMP2, MMP9, NOS2, NOS3, VEGFA]
KEGG:05142	Chagas disease (American trypanosomiasis)	KEGG_27.02.2019	5.34115e-08	4.00586e-06	2.59559e-10	2.85515e-09	[-1]	Group10	8.73786	9	[AKT1, CCL2, FOS, IL1B, MAPK1, MAPK3, NOS2, TLR4, TNF]
KEGG:05140	Leishmaniasis	KEGG_27.02.2019	5.8614e-08	4.33743e-06	2.59559e-10	2.85515e-09	[-1]	Group10	10.8108	8	[FOS, IL1B, MAPK1, MAPK3, NOS2, PTGS2, TLR4, TNF]
KEGG:05133	Pertussis	KEGG_27.02.2019	7.24977e-08	5.29233e-06	2.59559e-10	2.85515e-09	[-1]	Group10	10.5263	8	[CASP3, FOS, IL1B, MAPK1, MAPK3, NOS2, TLR4, TNF]
KEGG:05167	Kaposi sarcoma-associated herpesvirus infection	KEGG_27.02.2019	9.0027e-08	6.48194e-06	2.59559e-10	2.85515e-09	[-1]	Group10	5.91398	11	[AKT1, CASP3, FOS, MAPK1, MAPK3, MTOR, MYC, PTGS2, STAT3, TP53, VEGFA]
KEGG:05160	Hepatitis C	KEGG_27.02.2019	1.64923e-07	1.15446e-05	2.59559e-10	2.85515e-09	[-1]	Group10	6.45161	10	[AKT1, CASP3, LDLR, MAPK1, MAPK3, MYC, PPARA, STAT3, TNF, TP53]
KEGG:04010	MAPK signaling pathway	KEGG_27.02.2019	1.67735e-07	1.15737e-05	2.59559e-10	2.85515e-09	[-1]	Group10	4.40678	13	[AKT1, BDNF, CASP3, FOS, IGF2, IL1B, KDR, MAPK1, MAPK3, MYC, TNF, TP53, VEGFA]
KEGG:05210	Colorectal cancer	KEGG_27.02.2019	1.92665e-07	1.31012e-05	2.59559e-10	2.85515e-09	[-1]	Group10	9.30233	8	[AKT1, CASP3, FOS, MAPK1, MAPK3, MTOR, MYC, TP53]
KEGG:05206	MicroRNAs in cancer	KEGG_27.02.2019	1.96209e-07	1.3146e-05	2.59559e-10	2.85515e-09	[-1]	Group10	4.34783	13	[ABCB1, ABCC1, CASP3, HMOX1, IRS1, MAPK1, MMP9, MTOR, MYC, PTGS2, STAT3, TP53, VEGFA]
KEGG:04370	VEGF signaling pathway	KEGG_27.02.2019	2.1987e-07	1.45114e-05	2.59559e-10	2.85515e-09	[-1]	Group10	11.8644	7	[AKT1, KDR, MAPK1, MAPK3, NOS3, PTGS2, VEGFA]
KEGG:05215	Prostate cancer	KEGG_27.02.2019	4.92741e-07	3.20282e-05	2.59559e-10	2.85515e-09	[-1]	Group10	8.24742	8	[AKT1, AR, MAPK1, MAPK3, MMP3, MMP9, MTOR, TP53]
KEGG:04930	Type II diabetes mellitus	KEGG_27.02.2019	9.71087e-07	6.02074e-05	2.59559e-10	2.85515e-09	[-1]	Group10	13.0435	6	[ADIPOQ, IRS1, MAPK1, MAPK3, MTOR, TNF]
KEGG:05212	Pancreatic cancer	KEGG_27.02.2019	1.16702e-06	7.00211e-05	2.59559e-10	2.85515e-09	[-1]	Group10	9.33333	7	[AKT1, MAPK1, MAPK3, MTOR, STAT3, TP53, VEGFA]
KEGG:04071	Sphingolipid signaling pathway	KEGG_27.02.2019	2.35734e-06	0.000139083	2.59559e-10	2.85515e-09	[-1]	Group10	6.72269	8	[ABCC1, ADORA1, AKT1, MAPK1, MAPK3, NOS3, TNF, TP53]
KEGG:05225	Hepatocellular carcinoma	KEGG_27.02.2019	3.47178e-06	0.000201363	2.59559e-10	2.85515e-09	[-1]	Group10	5.35714	9	[AKT1, HMOX1, IGF2, MAPK1, MAPK3, MTOR, MYC, TERT, TP53]
KEGG:05323	Rheumatoid arthritis	KEGG_27.02.2019	4.34149e-06	0.000247465	2.59559e-10	2.85515e-09	[-1]	Group10	7.69231	7	[CCL2, FOS, IL1B, MMP3, TLR4, TNF, VEGFA]
KEGG:05216	Thyroid cancer	KEGG_27.02.2019	6.97539e-06	0.000383646	2.59559e-10	2.85515e-09	[-1]	Group10	13.5135	5	[MAPK1, MAPK3, MYC, PPARG, TP53]
KEGG:04915	Estrogen signaling pathway	KEGG_27.02.2019	7.15203e-06	0.000386209	2.59559e-10	2.85515e-09	[-1]	Group10	5.7971	8	[AKT1, ESR1, FOS, MAPK1, MAPK3, MMP2, MMP9, NOS3]
KEGG:05230	Central carbon metabolism in cancer	KEGG_27.02.2019	7.68083e-06	0.000407084	2.59559e-10	2.85515e-09	[-1]	Group10	9.23077	6	[AKT1, MAPK1, MAPK3, MTOR, MYC, TP53]
KEGG:05221	Acute myeloid leukemia	KEGG_27.02.2019	8.4007e-06	0.000436836	2.59559e-10	2.85515e-09	[-1]	Group10	9.09091	6	[AKT1, MAPK1, MAPK3, MTOR, MYC, STAT3]
KEGG:04620	Toll-like receptor signaling pathway	KEGG_27.02.2019	1.05752e-05	0.000539336	2.59559e-10	2.85515e-09	[-1]	Group10	6.73077	7	[AKT1, FOS, IL1B, MAPK1, MAPK3, TLR4, TNF]
KEGG:05224	Breast cancer	KEGG_27.02.2019	1.14055e-05	0.000570273	2.59559e-10	2.85515e-09	[-1]	Group10	5.44218	8	[AKT1, ESR1, FOS, MAPK1, MAPK3, MTOR, MYC, TP53]
KEGG:04917	Prolactin signaling pathway	KEGG_27.02.2019	1.18485e-05	0.000580575	2.59559e-10	2.85515e-09	[-1]	Group10	8.57143	6	[AKT1, ESR1, FOS, MAPK1, MAPK3, STAT3]
KEGG:05226	Gastric cancer	KEGG_27.02.2019	1.2596e-05	0.000604607	2.59559e-10	2.85515e-09	[-1]	Group10	5.36913	8	[ABCB1, AKT1, MAPK1, MAPK3, MTOR, MYC, TERT, TP53]
KEGG:04726	Serotonergic synapse	KEGG_27.02.2019	2.04762e-05	0.000962382	2.59559e-10	2.85515e-09	[-1]	Group10	6.08696	7	[ALOX5, CASP3, CYP2C19, CYP2D6, MAPK1, MAPK3, PTGS2]
KEGG:04919	Thyroid hormone signaling pathway	KEGG_27.02.2019	2.16664e-05	0.000996656	2.59559e-10	2.85515e-09	[-1]	Group10	6.03448	7	[AKT1, ESR1, MAPK1, MAPK3, MTOR, MYC, TP53]
KEGG:05132	Salmonella infection	KEGG_27.02.2019	3.87692e-05	0.00174461	2.59559e-10	2.85515e-09	[-1]	Group10	6.97674	6	[FOS, IL1B, MAPK1, MAPK3, NOS2, TLR4]
KEGG:04380	Osteoclast differentiation	KEGG_27.02.2019	4.09986e-05	0.00180394	2.59559e-10	2.85515e-09	[-1]	Group10	5.46875	7	[AKT1, FOS, IL1B, MAPK1, MAPK3, PPARG, TNF]
KEGG:04211	Longevity regulating pathway	KEGG_27.02.2019	4.71029e-05	0.00197832	2.59559e-10	2.85515e-09	[-1]	Group10	6.74157	6	[ADIPOQ, AKT1, IRS1, MTOR, PPARG, TP53]
KEGG:05152	Tuberculosis	KEGG_27.02.2019	4.75237e-05	0.00194847	2.59559e-10	2.85515e-09	[-1]	Group10	4.46927	8	[AKT1, CASP3, IL1B, MAPK1, MAPK3, NOS2, TLR4, TNF]
KEGG:05222	Small cell lung cancer	KEGG_27.02.2019	6.03876e-05	0.0024155	2.59559e-10	2.85515e-09	[-1]	Group10	6.45161	6	[AKT1, CASP3, MYC, NOS2, PTGS2, TP53]
KEGG:04210	Apoptosis	KEGG_27.02.2019	6.04579e-05	0.00235786	2.59559e-10	2.85515e-09	[-1]	Group10	5.14706	7	[AKT1, CASP3, FOS, MAPK1, MAPK3, TNF, TP53]
KEGG:05213	Endometrial cancer	KEGG_27.02.2019	6.51012e-05	0.00247385	2.59559e-10	2.85515e-09	[-1]	Group10	8.62069	5	[AKT1, MAPK1, MAPK3, MYC, TP53]
KEGG:04932	Non-alcoholic fatty liver disease (NAFLD)	KEGG_27.02.2019	0.000107794	0.00398837	2.59559e-10	2.85515e-09	[-1]	Group10	4.69799	7	[ADIPOQ, AKT1, CASP3, IL1B, IRS1, PPARA, TNF]
KEGG:04625	C-type lectin receptor signaling pathway	KEGG_27.02.2019	0.000112881	0.00406373	2.59559e-10	2.85515e-09	[-1]	Group10	5.76923	6	[AKT1, IL1B, MAPK1, MAPK3, PTGS2, TNF]
KEGG:05223	Non-small cell lung cancer	KEGG_27.02.2019	0.000121352	0.00424733	2.59559e-10	2.85515e-09	[-1]	Group10	7.57576	5	[AKT1, MAPK1, MAPK3, STAT3, TP53]
KEGG:04659	Th17 cell differentiation	KEGG_27.02.2019	0.000132158	0.00449337	2.59559e-10	2.85515e-09	[-1]	Group10	5.60748	6	[FOS, IL1B, MAPK1, MAPK3, MTOR, STAT3]
KEGG:04664	Fc epsilon RI signaling pathway	KEGG_27.02.2019	0.000139954	0.00461849	2.59559e-10	2.85515e-09	[-1]	Group10	7.35294	5	[AKT1, ALOX5, MAPK1, MAPK3, TNF]
KEGG:05214	Glioma	KEGG_27.02.2019	0.000222729	0.00668187	2.59559e-10	2.85515e-09	[-1]	Group10	6.66667	5	[AKT1, MAPK1, MAPK3, MTOR, TP53]
KEGG:04722	Neurotrophin signaling pathway	KEGG_27.02.2019	0.000236929	0.00687094	2.59559e-10	2.85515e-09	[-1]	Group10	5.04202	6	[AKT1, BDNF, IRS1, MAPK1, MAPK3, TP53]
KEGG:05220	Chronic myeloid leukemia	KEGG_27.02.2019	0.00023707	0.00663796	2.59559e-10	2.85515e-09	[-1]	Group10	6.57895	5	[AKT1, MAPK1, MAPK3, MYC, TP53]
KEGG:05164	Influenza A	KEGG_27.02.2019	0.00025379	0.00634475	2.59559e-10	2.85515e-09	[-1]	Group10	4.09357	7	[AKT1, CCL2, IL1B, MAPK1, MAPK3, TLR4, TNF]
KEGG:04012	ErbB signaling pathway	KEGG_27.02.2019	0.000400033	0.00920076	2.59559e-10	2.85515e-09	[-1]	Group10	5.88235	5	[AKT1, MAPK1, MAPK3, MTOR, MYC]
KEGG:05144	Malaria	KEGG_27.02.2019	0.000457452	0.0100639	2.59559e-10	2.85515e-09	[-1]	Group10	8.16327	4	[CCL2, IL1B, TLR4, TNF]
KEGG:04371	Apelin signaling pathway	KEGG_27.02.2019	0.000506271	0.0106317	2.59559e-10	2.85515e-09	[-1]	Group10	4.37956	6	[AKT1, MAPK1, MAPK3, MTOR, NOS2, NOS3]
KEGG:05146	Amoebiasis	KEGG_27.02.2019	0.000700536	0.0140107	2.59559e-10	2.85515e-09	[-1]	Group10	5.20833	5	[CASP3, IL1B, NOS2, TLR4, TNF]
KEGG:05134	Legionellosis	KEGG_27.02.2019	0.00071236	0.0135348	2.59559e-10	2.85515e-09	[-1]	Group10	7.27273	4	[CASP3, IL1B, TLR4, TNF]
KEGG:05231	Choline metabolism in cancer	KEGG_27.02.2019	0.000805952	0.0145071	2.59559e-10	2.85515e-09	[-1]	Group10	5.05051	5	[AKT1, FOS, MAPK1, MAPK3, MTOR]
KEGG:04660	T cell receptor signaling pathway	KEGG_27.02.2019	0.000882537	0.0150031	2.59559e-10	2.85515e-09	[-1]	Group10	4.9505	5	[AKT1, FOS, MAPK1, MAPK3, TNF]
KEGG:05321	Inflammatory bowel disease (IBD)	KEGG_27.02.2019	0.00133825	0.0187355	2.59559e-10	2.85515e-09	[-1]	Group10	6.15385	4	[IL1B, STAT3, TLR4, TNF]
KEGG:05211	Renal cell carcinoma	KEGG_27.02.2019	0.00167154	0.02173	2.59559e-10	2.85515e-09	[-1]	Group10	5.7971	4	[AKT1, MAPK1, MAPK3, VEGFA]
KEGG:04662	B cell receptor signaling pathway	KEGG_27.02.2019	0.00185811	0.0222973	2.59559e-10	2.85515e-09	[-1]	Group10	5.6338	4	[AKT1, FOS, MAPK1, MAPK3]
KEGG:05218	Melanoma	KEGG_27.02.2019	0.00195661	0.0215227	2.59559e-10	2.85515e-09	[-1]	Group10	5.55556	4	[AKT1, MAPK1, MAPK3, TP53]
KEGG:05020	Prion diseases	KEGG_27.02.2019	0.00216915	0.0195223	2.59559e-10	2.85515e-09	[-1]	Group10	8.57143	3	[IL1B, MAPK1, MAPK3]
KEGG:04960	Aldosterone-regulated sodium reabsorption	KEGG_27.02.2019	0.00254817	0.0203854	2.59559e-10	2.85515e-09	[-1]	Group10	8.10811	3	[IRS1, MAPK1, MAPK3]
KEGG:04350	TGF-beta signaling pathway	KEGG_27.02.2019	0.00440169	0.0308119	2.59559e-10	2.85515e-09	[-1]	Group10	4.44444	4	[MAPK1, MAPK3, MYC, TNF]
KEGG:04064	NF-kappa B signaling pathway	KEGG_27.02.2019	0.00533569	0.0266784	2.59559e-10	2.85515e-09	[-1]	Group10	4.21053	4	[IL1B, PTGS2, TLR4, TNF]
KEGG:05014	Amyotrophic lateral sclerosis (ALS)	KEGG_27.02.2019	0.00634545	0.0190363	2.59559e-10	2.85515e-09	[-1]	Group10	5.88235	3	[CASP3, TNF, TP53]
KEGG:04213	Longevity regulating pathway	KEGG_27.02.2019	0.0108792	0.0217585	2.59559e-10	2.85515e-09	[-1]	Group10	4.83871	3	[AKT1, IRS1, MTOR]
