# Supplementary material for: A network pharmacology approach to reveal the protective mechanism of Salvia miltiorrhiza-Dalbergia odorifera coupled-herbs on coronary heart disease
Source: Sci Rep. 2019 Dec 18;9:19343. doi: 10.1038/s41598-019-56050-5 (PMC6920415; doi:10.1038/s41598-019-56050-5)
Supplement: Supplementary file 10 — Supplementary Table S9 [file 41598_2019_56050_MOESM10_ESM.xlsx]

## Sheet: cluster 1
Supplementary Table S9. GO analysis for each cluster
Category	ID	Term	Count	% Associated Genes			PValue	Genes	Bonferroni	-Log(Bonferroni)
BP	GO:0000398	mRNA splicing, via spliceosome	13	37.1429			9.01162e-15	U2AF2, CDC5L, HNRNPU, YBX1, EIF4A3, HNRNPM, HNRNPK, HNRNPF, SRRM2, DHX15, PABPC1, HNRNPH1, PRPF40A	2.58094e-12	11.5882
	GO:0000184	nuclear-transcribed mRNA catabolic process, nonsense-mediated decay	8	22.8571			3.4491e-09	RPSA, EIF4A3, RPS3A, RPL6, RPL10, PABPC1, RPS2, RPS8	9.8989e-07	6.00441
	GO:0006413	translational initiation	7	20			2.94491e-07	RPSA, RPS3A, RPL6, RPL10, PABPC1, RPS2, RPS8	8.45153e-05	4.07306
	GO:0006614	SRP-dependent cotranslational protein targeting to membrane	6	17.1429			1.20828e-06	RPSA, RPS3A, RPL6, RPL10, RPS2, RPS8	0.000346716	3.46003
	GO:0010467	gene expression	5	14.2857			2.55868e-06	HNRNPM, HNRNPK, HNRNPF, HNRNPH1, HNRNPU	0.000734074	3.13426
	GO:0019083	viral transcription	6	17.1429			2.87737e-06	RPSA, RPS3A, RPL6, RPL10, RPS2, RPS8	0.000825466	3.0833
	GO:0006364	rRNA processing	7	20			3.98755e-06	RPSA, EIF4A3, RPS3A, RPL6, RPL10, RPS2, RPS8	0.00114377	2.94166
	GO:0006396	RNA processing	5	14.2857			4.24796e-05	DDX17, HNRNPK, HNRNPF, HNRNPH1, HNRNPU	0.0121179	1.91657
	GO:0006412	translation	6	17.1429			0.000145278	RPSA, RPS3A, RPL6, RPL10, RPS2, RPS8	0.0408405	1.38891
	GO:0045727	positive regulation of translation	4	11.4286			0.000165788	EIF4A3, NPM1, EEF2, PABPC1	0.0464706	1.33282
CC	GO:0030529	intracellular ribonucleoprotein complex	12		34.2857		6.46402e-16	HNRNPM, EIF4A3, HNRNPK, ILF2, RPS3A, HNRNPF, NPM1, EEF2, PABPC1, YBX1, RPS8, HNRNPU	6.86118e-14	13.1636
	GO:0016020	membrane	23		65.7143		7.33167e-13	HSP90AB1, RPSA, EEF1A1, EEF2, CDC5L, RPS2, HNRNPU, RPS8, STAU1, HNRNPM, EIF4A3, DDX17, HNRNPK, ILF2, RPL6, HNRNPF, NPM1, RPL10, HSPA5, PABPC1, HNRNPH1, MATR3, PRPF40A	7.55187e-11	10.1219
	GO:0071013	catalytic step 2 spliceosome	9		25.7143		5.0413e-12	HNRNPM, EIF4A3, HNRNPK, HNRNPF, SRRM2, PABPC1, CDC5L, HNRNPH1, HNRNPU	5.19254e-10	9.28462
	GO:0005654	nucleoplasm	24		68.5714		8.05618e-12	HSP90AB1, RPSA, U2AF2, CDC5L, RPS2, YBX1, HNRNPU, RPS8, HNRNPM, CUL2, EIF4A3, DDX17, HNRNPK, CUL4A, ILF2, RPS3A, TARDBP, SRRM2, HNRNPF, NPM1, CUL4B, HNRNPH1, MATR3, PRPF40A	8.29791e-10	9.08103
	GO:0005634	nucleus	24		68.5714		5.38912e-06	HSP90AB1, RPSA, EEF1A1, U2AF2, EEF2, CDC5L, RPS2, YBX1, HNRNPU, RPS8, DDX17, DCUN1D1, HNRNPK, ILF2, RPS3A, RPL6, HNRNPF, TARDBP, NPM1, DHX15, HSPA5, PABPC1, HNRNPH1, MATR3	0.000554927	3.25576
	GO:0005925	focal adhesion	8		22.8571		6.471e-06	HNRNPK, RPS3A, RPL6, NPM1, HSPA5, PABPC1, RPS2, RPS8	0.000666293	3.17633
	GO:0036464	cytoplasmic ribonucleoprotein granule	4		11.4286		1.32684e-05	RPL6, PABPC1, HNRNPU, STAU1	0.00136572	2.86464
	GO:0005730	nucleolus	10		28.5714		1.95429e-05	HNRNPM, CUL2, EEF1A1, DDX17, ILF2, RPS3A, NPM1, DHX15, CDC5L, RPS2	0.00201091	2.69661
	GO:0016607	nuclear speck	6		17.1429		3.3312e-05	EIF4A3, SRRM2, U2AF2, TARDBP, CDC5L, PRPF40A	0.00342531	2.4653
	GO:0022627	cytosolic small ribosomal subunit	4		11.4286		9.68944e-05	RPSA, RPS3A, RPS2, RPS8	0.00993097	2.00301
	GO:0031461	cullin-RING ubiquitin ligase complex	3		8.57143		0.000120635	CUL2, CUL5, CUL4A	0.0123492	1.90836
	GO:0031012	extracellular matrix	6		17.1429		0.000206654	HNRNPM, HNRNPK, RPS3A, EEF2, HSPA5, HNRNPU	0.0210625	1.67649
	GO:0005737	cytoplasm	21		60		0.00022817	HSP90AB1, RPSA, EEF1A1, EEF2, CDC5L, RPS2, YBX1, RPS8, STAU1, EIF4A3, HNRNPK, ILF2, RPS3A, HNRNPF, TARDBP, NPM1, DHX15, CUL4B, PABPC1, HNRNPH1, PRPF40A	0.0232301	1.63395
	GO:0005840	ribosome	5		14.2857		0.000248787	RPS3A, RPL6, RPL10, RPS2, RPS8	0.0253026	1.59683
	GO:0005913	cell-cell adherens junction	6		17.1429		0.000309343	HSP90AB1, HNRNPK, RPL6, EEF2, HSPA5, RPS2	0.0313648	1.50356
MF	GO:0044822	poly(A) RNA binding	28			80	4.79816e-26	HSP90AB1, U2AF2, RPS2, YBX1, STAU1, HNRNPM, DDX17, HNRNPK, RPL6, RPS3A, TARDBP, SRRM2, HNRNPF, NPM1, DHX15, RPL10, PABPC1, PRPF40A, RPSA, EEF1A1, EEF2, CDC5L, RPS8, HNRNPU, EIF4A3, ILF2, HNRNPH1, MATR3	5.66182e-24	23.247
	GO:0003723	RNA binding	16			45.7143	3.96945e-14	U2AF2, RPS2, YBX1, HNRNPU, HNRNPM, DDX17, HNRNPK, ILF2, RPS3A, RPL6, TARDBP, HNRNPF, NPM1, PABPC1, HNRNPH1, PRPF40A	4.69003e-12	11.3288
	GO:0005515	protein binding	32			91.4286	1.15389e-06	HSP90AB1, U2AF2, RPS2, YBX1, STAU1, HNRNPM, CUL2, CUL5, DDX17, HNRNPK, RPS3A, HNRNPF, TARDBP, NPM1, DHX15, RPL10, HSPA5, PABPC1, PRPF40A, RPSA, EEF1A1, EEF2, CDC5L, HNRNPU, EIF4A3, DCUN1D1, CUL4A, ILF2, NTRK1, CUL4B, HNRNPH1, MATR3	0.00013615	3.86598
	GO:0000166	nucleotide binding	7			20	6.07015e-05	HNRNPM, HNRNPF, U2AF2, TARDBP, PABPC1, HNRNPH1, MATR3	0.00713741	2.14646
	GO:0003735	structural constituent of ribosome	6			17.1429	7.6666e-05	RPSA, RPS3A, RPL6, RPL10, RPS2, RPS8	0.00900613	2.04546
	GO:0003725	double-stranded RNA binding	4			11.4286	0.000248045	HSP90AB1, ILF2, DHX15, STAU1	0.0288486	1.53988
	GO:0098641	cadherin binding involved in cell-cell adhesion	6			17.1429	0.000267344	HSP90AB1, HNRNPK, RPL6, EEF2, HSPA5, RPS2	0.0310583	1.50782

## Sheet: cluster 2
Supplementary Table S9. GO analysis for each cluster
Category	ID	Term	Count	% Associated Genes			PValue	Genes	Bonferroni	-Log(Bonferroni)
BP	GO:0016032	viral process	12	18.4615			1.52676e-08	RACK1, EP300, SP1, C1QBP, HDAC1, GRB2, SLC25A5, PSMA3, CREBBP, TP53, YWHAB, HSPA8	1.40003e-05	4.85386
	GO:0006457	protein folding	8	12.3077			5.37073e-06	CCT7, HSP90B1, TCP1, HSP90AA1, DNAJA1, CCT3, HSPA8, HSPA9	0.00491286	2.30867
	GO:0030308	negative regulation of cell growth	7	10.7692			6.587e-06	RACK1, PPP2R1A, DDX3X, PHB, TP53, SMAD4, ENO1	0.00602209	2.22025
	GO:0098609	cell-cell adhesion	9	13.8462			8.40434e-06	RACK1, LIMA1, LDHA, DDX3X, PCBP1, YWHAB, IQGAP1, HSPA8, ENO1	0.00767719	2.1148
	GO:0038128	ERBB2 signaling pathway	5	7.69231			1.285e-05	HSP90AA1, GRB2, ERBB2, UBC, STUB1	0.0117144	1.93128
	GO:0050821	protein stabilization	7	10.7692			1.28834e-05	CCT7, TCP1, HSP90AA1, EP300, PHB, CCT3, FLNA	0.0117446	1.93016
	GO:0000086	G2/M transition of mitotic cell cycle	7	10.7692			1.34336e-05	PPP2R1A, TUBB, YWHAG, HSP90AA1, UBC, TUBG1, DYNC1H1	0.0122432	1.91211
	GO:0045892	negative regulation of transcription, DNA-dependent	11	16.9231			1.7606e-05	XRCC5, HDAC3, HDAC1, JUN, PHB, TP53, SMAD4, YWHAB, BRCA1, HSPA8, ENO1	0.0160152	1.79547
	GO:0006986	response to unfolded protein	5	7.69231			1.92638e-05	HSP90AA1, FBXO6, DNAJA1, HSPA4, HSPA8	0.01751	1.75671
	GO:0043488	regulation of mRNA stability	6	9.23077			4.50534e-05	PSMA1, PSMC1, PSMA3, UBC, YWHAB, HSPA8	0.0404731	1.39283
	GO:0002223	stimulatory C-type lectin receptor signaling pathway	6	9.23077			4.94056e-05	PSMA1, EP300, PSMC1, PSMA3, CREBBP, UBC	0.0442951	1.35364
	GO:0043066	negative regulation of apoptotic process	10	15.3846			5.34097e-05	HSP90B1, HDAC3, DDX3X, HDAC1, CFL1, TP53, UBC, DNAJA1, FLNA, HSPA9	0.0477979	1.32059
CC	GO:0005829	cytosol	43		66.1538		6.73046e-17	XRCC5, TRAF2, LDHA, GRB2, CCT3, CLTC, STUB1, IQGAP1, RACK1, PRMT1, FBXO6, DNAJA1, HSPA4, TUBG1, DYNC1H1, KPNB1, HSPA8, ENO1, ACTB, PPP2R1A, TCP1, HSP90AA1, TP53, LMNA, YWHAB, SMAD4, PPP1CC, MYH9, FLNA, CCT7, PSMA1, HSP90B1, HDAC3, PPP1CA, YWHAG, HIF1A, C1QBP, HDAC1, JUN, PSMA3, PSMC1, UBC, CRK	2.498e-14	13.6024
	GO:0005737	cytoplasm	49		75.3846		1.98523e-14	TRAF2, LIMA1, LDHA, GRB2, ERBB2, CCT3, STUB1, IQGAP1, RACK1, TUBB, PRMT1, DDX3X, PCBP1, FBXO6, OBSL1, TUBG1, KPNB1, TUBA1C, HSPA9, ENO1, ACTB, SRPK2, TCP1, HSP90AA1, PHB, CREBBP, TP53, ESR1, LMNA, YWHAB, SMAD4, PPP1CC, MYH9, FLNA, BRCA1, CCT7, PSMA1, HDAC3, PPP1CA, HIF1A, EP300, C1QBP, SP1, HDAC1, CFL1, PSMA3, PSMC1, UBC, CRK	4.47142e-12	11.3496
	GO:0070062	extracellular exosome	37		56.9231		6.16688e-14	LDHA, GRB2, CCT3, CLTC, STUB1, IQGAP1, RACK1, TUBB, LGALS3BP, DDX3X, PCBP1, DNAJA1, HSPA4, DYNC1H1, KPNB1, HSPA8, ENO1, FN1, HSPA9, ACTB, PPP2R1A, TCP1, HSP90AA1, SLC25A5, PHB, YWHAB, MYH9, FLNA, CCT7, PSMA1, PPP1CA, YWHAG, HSP90B1, CFL1, PSMA3, UBC, CRK	1.38639e-11	10.8581
	GO:0031012	extracellular matrix	14		21.5385		2.63609e-11	HSP90AA1, SLC25A5, LMNA, CLTC, MYH9, FLNA, LGALS3BP, HSP90B1, TUBB, CFL1, DYNC1H1, HSPA8, HSPA9, FN1	5.93118e-09	8.22686
	GO:0005634	nucleus	45		69.2308		1.24132e-10	XRCC5, LDHA, GRB2, ERBB2, IQGAP1, RPA3, RACK1, TUBB, PRMT1, DDX3X, DNAJA1, HSPA8, TUBA1C, ENO1, PPP2R1A, SRPK2, HSP90AA1, SLC25A5, PHB, CREBBP, TP53, ESR1, LMNA, YWHAB, SMAD4, PPP1CC, MYH9, MCM5, FLNA, BRCA1, PSMA1, HSP90B1, HDAC3, PPP1CA, HIF1A, EP300, C1QBP, HDAC1, SP1, JUN, CFL1, PSMA3, PSMC1, UBC, CRK	2.79296e-08	7.55393
	GO:0043209	myelin sheath	11		16.9231		1.2454e-10	ACTB, TCP1, YWHAG, HSP90AA1, SLC25A5, PHB, ERBB2, CCT3, CLTC, HSPA8, HSPA9	2.80214e-08	7.55251
	GO:0005925	focal adhesion	13		20		9.66332e-09	ACTB, LIMA1, HSP90B1, YWHAG, CFL1, YWHAB, CLTC, MYH9, PPP1CC, IQGAP1, FLNA, HSPA8, HSPA9	2.17424e-06	5.66269
	GO:0005654	nucleoplasm	30		46.1538		1.06465e-08	XRCC5, GRB2, STUB1, RPA3, PRMT1, PCBP1, KPNB1, HSPA8, ACTB, SRPK2, HSP90AA1, PHB, CREBBP, TP53, SMAD4, LMNA, ESR1, BRCA1, MCM5, PSMA1, PPP1CA, HDAC3, HIF1A, EP300, HDAC1, SP1, JUN, PSMA3, PSMC1, UBC	2.39546e-06	5.62061
	GO:0016020	membrane	26		40		3.42477e-08	XRCC5, LDHA, ERBB2, CLTC, LGALS3BP, PCBP1, DNAJA1, DYNC1H1, KPNB1, HSPA8, ENO1, ACTB, PPP2R1A, HSP90AA1, SLC25A5, PHB, YWHAB, ESR1, MYH9, FLNA, MCM5, YWHAG, HSP90B1, C1QBP, PSMC1, CFL1	7.7057e-06	5.11319
	GO:0005913	cell-cell adherens junction	11		16.9231		1.72778e-07	RACK1, LIMA1, LDHA, DDX3X, PCBP1, YWHAB, MYH9, FLNA, IQGAP1, HSPA8, ENO1	3.88744e-05	4.41034
	GO:0043234	protein complex	11		16.9231		1.59389e-06	ACTB, TUBB, HSP90AA1, HDAC1, TP53, YWHAB, CLTC, MYH9, PPP1CC, BRCA1, IQGAP1	0.000358561	3.44544
	GO:0000790	nuclear chromatin	7		10.7692		5.87474e-05	ACTB, SP1, HDAC1, CREBBP, TP53, SMAD4, ESR1	0.0131316	1.88168
	GO:0005874	microtubule	8		12.3077		0.000106401	CCT7, TUBB, TCP1, TUBG1, CCT3, DYNC1H1, IQGAP1, TUBA1C	0.0236571	1.62604
MF	GO:0005515	protein binding	64			98.4615	3.73122e-17	XRCC5, LDHA, LIMA1, CCT3, CLTC, IQGAP1, PRMT1, PCBP1, LUC7L2, TUBG1, DYNC1H1, KPNB1, TUBA1C, PPP2R1A, SRPK2, HSP90AA1, SLC25A5, TP53, ESR1, MYH9, PPP1CC, MCM5, FLNA, PSMA1, PPP1CA, EP300, HIF1A, C1QBP, JUN, CFL1, PSMA3, UBC, TRAF2, GRB2, ERBB2, STUB1, RPA3, RACK1, TUBB, DDX3X, DNAJA1, FBXO6, OBSL1, HSPA4, HSPA8, FN1, ENO1, HSPA9, ACTB, TCP1, PHB, CREBBP, SMAD4, YWHAB, LMNA, BRCA1, CCT7, HSP90B1, …	1.04474e-14	13.981
	GO:0019899	enzyme binding	17			26.1538	7.61534e-14	TRAF2, PHB, TP53, ESR1, YWHAB, STUB1, BRCA1, RACK1, PRMT1, HDAC3, HIF1A, HDAC1, JUN, LUC7L2, CRK, KPNB1, HSPA8	2.13252e-11	10.6711
	GO:0044822	poly(A) RNA binding	25			38.4615	9.51838e-13	XRCC5, GRB2, CCT3, CLTC, RACK1, PRMT1, DDX3X, PCBP1, LUC7L2, DYNC1H1, KPNB1, HSPA8, HSPA9, ENO1, SRPK2, TCP1, HSP90AA1, SLC25A5, PPP1CC, MYH9, FLNA, YWHAG, JUN, PSMC1, UBC	2.66502e-10	9.5743
	GO:0019903	protein phosphatase binding	8			12.3077	3.76152e-09	RACK1, TRAF2, HSP90B1, HSP90AA1, GRB2, ERBB2, TP53, IQGAP1	1.05322e-06	5.97748
	GO:0008134	transcription factor binding	12			18.4615	8.49578e-09	HDAC3, HIF1A, EP300, SP1, DDX3X, C1QBP, HDAC1, JUN, CREBBP, TP53, ESR1, FLNA	2.37882e-06	5.62364
	GO:0031625	ubiquitin protein ligase binding	12			18.4615	9.47353e-09	XRCC5, TRAF2, TUBB, TCP1, HIF1A, SLC25A5, TP53, DNAJA1, STUB1, BRCA1, HSPA8, HSPA9	2.65258e-06	5.57633
	GO:0098641	cadherin binding involved in cell-cell adhesion	11			16.9231	1.28106e-07	RACK1, LIMA1, LDHA, DDX3X, PCBP1, YWHAB, MYH9, FLNA, IQGAP1, HSPA8, ENO1	3.58692e-05	4.44528
	GO:0051082	unfolded protein binding	8			12.3077	1.88238e-07	CCT7, HSP90B1, TCP1, HSP90AA1, DNAJA1, CCT3, HSPA8, HSPA9	5.27054e-05	4.27815
	GO:0042826	histone deacetylase binding	7			10.7692	2.36876e-06	HDAC3, HSP90AA1, HIF1A, SP1, HDAC1, PHB, YWHAB	0.000663035	3.17846
	GO:0003684	damaged DNA binding	6			9.23077	3.96389e-06	XRCC5, EP300, CREBBP, TP53, BRCA1, RPA3	0.00110928	2.95496
	GO:0005524	ATP binding	19			29.2308	6.99885e-06	ACTB, XRCC5, SRPK2, TCP1, HSP90AA1, ERBB2, TP53, CCT3, MYH9, MCM5, CCT7, HSP90B1, DDX3X, PSMC1, DNAJA1, HSPA4, DYNC1H1, HSPA8, HSPA9	0.00195777	2.70824
	GO:0044212	transcription regulatory region DNA binding	8			12.3077	1.55768e-05	XRCC5, SP1, HDAC1, JUN, PHB, TP53, SMAD4, BRCA1	0.00435203	2.36131
	GO:0042802	identical protein binding	13			20	2.09099e-05	ACTB, TRAF2, LDHA, HSP90AA1, GRB2, ERBB2, ESR1, SMAD4, TP53, CCT7, PRMT1, JUN, FN1	0.00583772	2.23376
	GO:0008022	protein C-terminus binding	7			10.7692	6.4552e-05	XRCC5, EP300, SP1, PHB, ERBB2, YWHAB, PPP1CC	0.0179128	1.74684
	GO:0003682	chromatin binding	9			13.8462	0.0001099	HDAC3, EP300, HDAC1, JUN, CREBBP, TP53, SMAD4, ESR1, MCM5	0.0303049	1.51849
	GO:0019904	protein domain specific binding	7			10.7692	0.000134647	TUBB, YWHAG, YWHAB, MYH9, PPP1CC, KPNB1, IQGAP1	0.0370018	1.43178

## Sheet: cluster 3
Supplementary Table S9. GO analysis for each cluster
Category	ID	Term	Count	% Associated Genes			PValue	Genes	Bonferroni	-Log(Bonferroni)
BP	GO:0016032	viral process	9	22.5			3.50483e-07	VCAM1, TOP1, CUL7, PSMC3, COPS6, HSPD1, YWHAE, SRPK1, RBX1	0.000141585	3.84898
	GO:0043488	regulation of mRNA stability	5	12.5			9.31002e-05	YWHAZ, PSMC3, HNRNPD, HSPB1, HSPA1B	0.0369156	1.43279
CC	GO:0005829	cytosol	24		60		1.60921e-08	KHDRBS1, YWHAZ, RPL14, VHL, XRCC6, CCT2, NEDD8, TKT, HSPA1B, YWHAE, RBX1, PKM, CUL7, VCP, RPL23, PSMC3, HNRNPD, YWHAQ, UCHL5, HSPB1, HNRNPC, HSPD1, GAPDH, SPTAN1	2.12415e-06	5.67282
	GO:0005654	nucleoplasm	22		55		2.58036e-08	KHDRBS1, YWHAZ, COPS6, VHL, XRCC6, HNRNPA2B1, TKT, HSPA1B, NCL, FBL, SF3B3, RBX1, RPA1, RPA2, TOP1, SF3B1, CUL7, VCP, PSMC3, SFPQ, HNRNPD, HNRNPC	3.40607e-06	5.46775
	GO:0070062	extracellular exosome	22		55		3.07016e-08	YWHAZ, RPL14, COPS6, HNRNPA2B1, CCT2, NEDD8, TKT, ITGA4, NCL, YWHAE, FBL, VCAM1, PKM, VCP, RPL23, HNRNPD, YWHAQ, HSPB1, HNRNPC, HSPD1, GAPDH, SPTAN1	4.0526e-06	5.39227
	GO:0016020	membrane	18		45		8.52951e-07	KHDRBS1, RPL14, VHL, XRCC6, HNRNPA2B1, NAP1L1, ITGA4, NCL, YWHAE, FBL, VCAM1, RPL23, PSMC3, YWHAQ, HNRNPC, HSPD1, GAPDH, SPTAN1	0.000112583	3.94853
	GO:0005634	nucleus	27		67.5		1.99671e-06	YWHAZ, XRCC6, NAP1L1, NEDD8, SF3B3, PKM, RPA1, SF3B1, TOP1, RPA2, CUL7, HNRNPD, HNRNPC, GAPDH, EWSR1, KHDRBS1, VHL, HNRNPA2B1, TKT, NCL, FBL, SRPK1, VCP, PSMC3, SFPQ, UCHL5, HSPB1	0.000263532	3.57917
	GO:0031012	extracellular matrix	7		17.5		3.62713e-05	PKM, RPL23, SFPQ, HSPB1, CCT2, HSPD1, GAPDH	0.00477646	2.32089
	GO:0005925	focal adhesion	7		17.5		0.000168223	YWHAZ, RPL23, YWHAQ, HSPB1, HSPA1B, ITGA4, YWHAE	0.0219625	1.65832
	GO:0030529	intracellular ribonucleoprotein complex	5		12.5		0.000199291	HNRNPA2B1, HNRNPD, HNRNPC, NCL, GAPDH	0.0259659	1.5856
	GO:0043209	myelin sheath	5		12.5		0.00030486	PKM, VCP, CCT2, TKT, HSPD1	0.0394484	1.40397
MF	GO:0044822	poly(A) RNA binding	22			55	3.52248e-15	KHDRBS1, YWHAZ, RPL14, XRCC6, HNRNPA2B1, NAP1L1, NCL, YWHAE, SRPK1, FBL, PKM, SF3B1, TOP1, VCP, RPL23, SFPQ, HNRNPD, UCHL5, HSPB1, HNRNPC, HSPD1, EWSR1	4.79616e-13	12.3191
	GO:0005515	protein binding	39			97.5	3.08416e-10	YWHAZ, RPL14, COPS6, XRCC6, NAP1L1, NEDD8, CCT2, HSPA1B, SF3B3, RBX1, RPA1, PKM, RPA2, TOP1, SF3B1, CUL7, HNRNPD, HNRNPC, GAPDH, EWSR1, KHDRBS1, VHL, HNRNPA2B1, TKT, ITGA4, NCL, YWHAE, FBL, SRPK1, RPL23, VCP, PSMC3, SFPQ, UCHL5, YWHAQ, HSPB1, HSPD1, CCDC8, SPTAN1	4.16361e-08	7.38053
	GO:0031625	ubiquitin protein ligase binding	10			25	1.41923e-08	RPA2, YWHAZ, CUL7, VCP, NEDD8, CCT2, HSPA1B, HSPD1, YWHAE, RBX1	1.91596e-06	5.71761
	GO:0003723	RNA binding	9			22.5	2.92598e-05	KHDRBS1, RPL14, HNRNPA2B1, HNRNPD, HNRNPC, NCL, FBL, EWSR1, SF3B3	0.00394234	2.40425
	GO:0042802	identical protein binding	9			22.5	0.000261859	KHDRBS1, YWHAZ, VCP, PSMC3, HSPB1, HNRNPC, NCL, GAPDH, EWSR1	0.0347379	1.4592

## Sheet: cluster 4
Supplementary Table S9. GO analysis for each cluster
Category	ID	Term	Count	% Associated Genes			PValue	Genes	Bonferroni	-Log(Bonferroni)
BP	GO:0008380	RNA splicing	7	53.8462			6.74967e-08	FUS, DHX9, SYNCRIP, SNW1, DDX5, HNRNPA1, HNRNPR	1.08669e-05	4.96389
	GO:0006397	mRNA processing	7	53.8462			1.39593e-07	FUS, DHX9, SYNCRIP, SNW1, DDX5, HNRNPA1, HNRNPR	2.24741e-05	4.64832
	GO:0016071	mRNA metabolic process	7	53.8462			3.23225e-07	FUS, DHX9, SYNCRIP, SNW1, DDX5, HNRNPA1, HNRNPR	5.20379e-05	4.28368
	GO:0006396	RNA processing	7	53.8462			3.19121e-06	FUS, DHX9, SYNCRIP, SNW1, DDX5, HNRNPA1, HNRNPR	0.000513654	3.28933
	GO:0000398	nuclear mRNA splicing, via spliceosome	5	38.4615			7.25674e-06	FUS, DHX9, SNW1, HNRNPA1, HNRNPR	0.00116766	2.93268
	GO:0000377	RNA splicing, via transesterification reactions with bulged adenosine as nucleophile	5	38.4615			7.25674e-06	FUS, DHX9, SNW1, HNRNPA1, HNRNPR	0.00116766	2.93268
	GO:0000375	RNA splicing, via transesterification reactions	5	38.4615			7.25674e-06	FUS, DHX9, SNW1, HNRNPA1, HNRNPR	0.00116766	2.93268
CC	GO:0031981	nuclear lumen	11		84.6154		1.82546e-08	FUS, DHX9, COPS5, SYNCRIP, SNW1, ILF3, MCM2, DDX5, HNRNPA1, HNRNPR, CUL1	6.75421e-07	6.17043
	GO:0070013	intracellular organelle lumen	11		84.6154		1.34592e-07	FUS, DHX9, COPS5, SYNCRIP, SNW1, ILF3, MCM2, DDX5, HNRNPA1, HNRNPR, CUL1	4.97988e-06	5.30278
	GO:0043233	organelle lumen	11		84.6154		1.68004e-07	FUS, DHX9, COPS5, SYNCRIP, SNW1, ILF3, MCM2, DDX5, HNRNPA1, HNRNPR, CUL1	6.21613e-06	5.20648
	GO:0031974	membrane-enclosed lumen	11		84.6154		2.03254e-07	FUS, DHX9, COPS5, SYNCRIP, SNW1, ILF3, MCM2, DDX5, HNRNPA1, HNRNPR, CUL1	7.52038e-06	5.12376
	GO:0030529	intracellular ribonucleoprotein complex	7		53.8462		3.12144e-06	DHX9, SYNCRIP, SNW1, ILF3, DDX5, HNRNPA1, HNRNPR	0.000115487	3.93747
	GO:0005681	spliceosome	5		38.4615		5.04503e-06	SYNCRIP, SNW1, DDX5, HNRNPA1, HNRNPR	0.000186649	3.72897
	GO:0005730	nucleolus	7		53.8462		1.80631e-05	FUS, DHX9, COPS5, SNW1, ILF3, DDX5, HNRNPA1	0.000668119	3.17515
MF	GO:0003723	RNA binding	7			53.8462	1.94253e-05	FUS, DHX9, SYNCRIP, ILF3, DDX5, HNRNPA1, HNRNPR	0.00100961	2.99584

## Sheet: cluster 5
Supplementary Table S9. GO analysis for each cluster
Category	ID	Term	Count	% Associated Genes			PValue	Genes	Bonferroni	-Log(Bonferroni)
BP	GO:0010604	positive regulation of macromolecule metabolic process	23	38.3333			2.11634e-12	IRAK1, RELA, NFKBIA, PRKDC, CDC20, RB1, SKP1, KAT5, CDK2, STAT3, CTNNB1, AKT1, MAPK1, YWHAH, HDAC2, PSMA6, SQSTM1, MAP3K1, PSMC2, MDM2, SHC1, H2AFX, PSMD4	2.27291e-09	8.64342
	GO:0007049	cell cycle	21	35			2.72346e-11	EGFR, KAT2B, SF1, AURKA, CDC20, RB1, SKP1, AURKB, CDK2, CTNNB1, AKT1, MAPK1, PSMA6, MDC1, RNF2, PSMC2, MDM2, H2AFX, PSMD4, RUVBL1, KPNA2	2.925e-08	7.53387
	GO:0022402	cell cycle process	18	30			1.13158e-10	EGFR, KAT2B, SF1, AURKA, CDC20, RB1, SKP1, AURKB, CDK2, CTNNB1, AKT1, PSMA6, PSMC2, MDM2, H2AFX, PSMD4, RUVBL1, KPNA2	1.21532e-07	6.91531
	GO:0000278	mitotic cell cycle	15	25			3.49384e-10	EGFR, AURKA, CDC20, RB1, AURKB, SKP1, CDK2, AKT1, PSMA6, PSMC2, RNF2, MDM2, PSMD4, RUVBL1, KPNA2	3.75238e-07	6.42569
	GO:0007242	intracellular signaling cascade	24	40			5.41903e-10	EGFR, IRAK1, TBK1, NFKBIA, RAF1, AURKA, RB1, NR3C1, KAT5, STAT3, CTNNB1, AKT1, MAPK1, YWHAH, MAP3K3, MDC1, SQSTM1, MAP3K1, IKBKG, PCNA, SHC1, H2AFX, IKBKB, CHUK	5.82004e-07	6.23507
	GO:0051173	positive regulation of nitrogen compound metabolic process	18	30			8.52931e-10	EGFR, IRAK1, RELA, NFKBIA, PRKDC, RB1, KAT5, STAT3, CDK2, CTNNB1, AKT1, MAPK1, YWHAH, HDAC2, SQSTM1, MAP3K1, SHC1, H2AFX	9.16047e-07	6.03808
	GO:0031328	positive regulation of cellular biosynthetic process	17	28.3333			1.71004e-08	EGFR, IRAK1, RELA, NFKBIA, PRKDC, RB1, KAT5, STAT3, CDK2, CTNNB1, AKT1, MAPK1, YWHAH, HDAC2, SQSTM1, MAP3K1, SHC1	1.83657e-05	4.73599
	GO:0009891	positive regulation of biosynthetic process	17	28.3333			2.09693e-08	EGFR, IRAK1, RELA, NFKBIA, PRKDC, RB1, KAT5, STAT3, CDK2, CTNNB1, AKT1, MAPK1, YWHAH, HDAC2, SQSTM1, MAP3K1, SHC1	2.25208e-05	4.64742
	GO:0045935	positive regulation of nucleobase, nucleoside, nucleotide and nucleic acid metabolic process	16	26.6667			3.61693e-08	IRAK1, RELA, NFKBIA, PRKDC, RB1, KAT5, STAT3, CDK2, CTNNB1, MAPK1, YWHAH, HDAC2, SQSTM1, MAP3K1, SHC1, H2AFX	3.88451e-05	4.41066
	GO:0007243	protein kinase cascade	13	21.6667			4.20919e-08	EGFR, IRAK1, TBK1, NFKBIA, STAT3, AKT1, MAPK1, MAP3K3, MAP3K1, IKBKG, SHC1, IKBKB, CHUK	4.52057e-05	4.34481
	GO:0010557	positive regulation of macromolecule biosynthetic process	16	26.6667			6.71899e-08	IRAK1, RELA, NFKBIA, PRKDC, RB1, KAT5, STAT3, CDK2, CTNNB1, AKT1, MAPK1, YWHAH, HDAC2, SQSTM1, MAP3K1, SHC1	7.21594e-05	4.14171
	GO:0006468	protein amino acid phosphorylation	16	26.6667			8.6977e-08	EGFR, IRAK1, TBK1, PRKDC, RAF1, CDK9, AURKA, AURKB, CDK2, AKT1, MAPK1, MAP3K3, MAP3K1, SHC1, IKBKB, CHUK	9.34089e-05	4.02961
	GO:0007249	I-kappaB kinase/NF-kappaB cascade	7	11.6667			2.67944e-07	IRAK1, TBK1, MAP3K1, IKBKG, NFKBIA, IKBKB, CHUK	0.000287731	3.54101
	GO:0045941	positive regulation of transcription	14	23.3333			5.62268e-07	IRAK1, RELA, NFKBIA, PRKDC, RB1, KAT5, STAT3, CDK2, CTNNB1, MAPK1, HDAC2, YWHAH, SQSTM1, MAP3K1	0.000603693	3.21918
	GO:0032270	positive regulation of cellular protein metabolic process	10	16.6667			5.84264e-07	AKT1, MAPK1, HDAC2, PSMA6, PSMC2, NFKBIA, MDM2, PSMD4, CDC20, SKP1	0.000627303	3.20252
	GO:0010628	positive regulation of gene expression	14	23.3333			7.86791e-07	IRAK1, RELA, NFKBIA, PRKDC, RB1, KAT5, STAT3, CDK2, CTNNB1, MAPK1, HDAC2, YWHAH, SQSTM1, MAP3K1	0.000844656	3.07332
	GO:0051247	positive regulation of protein metabolic process	10	16.6667			8.30611e-07	AKT1, MAPK1, HDAC2, PSMA6, PSMC2, NFKBIA, MDM2, PSMD4, CDC20, SKP1	0.000891679	3.04979
	GO:0016310	phosphorylation	16	26.6667			9.02847e-07	EGFR, IRAK1, TBK1, PRKDC, RAF1, CDK9, AURKA, AURKB, CDK2, AKT1, MAPK1, MAP3K3, MAP3K1, SHC1, IKBKB, CHUK	0.000969189	3.01359
	GO:0010033	response to organic substance	15	25			1.49607e-06	EGFR, IRAK1, KAT2B, RELA, NFKBIA, PRKDC, AURKA, NR3C1, STAT3, CTNNB1, AKT1, MAPK1, HDAC2, SHC1, PARP1	0.00160549	2.79439
	GO:0006357	regulation of transcription from RNA polymerase II promoter	15	25			1.65028e-06	RELA, NFKBIA, PRKDC, RB1, KAT5, STAT3, CTNNB1, KDM1A, HDAC2, SIN3A, SQSTM1, MAP3K1, RNF2, MDM2, RUVBL1	0.00177083	2.75182
	GO:0010551	regulation of specific transcription from RNA polymerase II promoter	7	11.6667			2.89863e-06	KDM1A, HDAC2, MAP3K1, NFKBIA, PRKDC, KAT5, CTNNB1	0.0031083	2.50748
	GO:0032268	regulation of cellular protein metabolic process	12	20			4.46496e-06	EGFR, AKT1, MAPK1, HDAC2, PSMA6, MAP3K1, PSMC2, NFKBIA, MDM2, PSMD4, CDC20, SKP1	0.0047839	2.32022
	GO:0044093	positive regulation of molecular function	13	21.6667			5.59468e-06	EGFR, IRAK1, RELA, CDC20, SKP1, AKT1, PSMA6, PSMC2, MAP3K1, IKBKG, SHC1, PSMD4, IKBKB	0.00599069	2.22252
	GO:0034613	cellular protein localization	11	18.3333			8.50452e-06	EGFR, AKT1, MAPK1, YWHAH, PCNA, NFKBIA, AURKB, KPNA2, CDC37, AP2M1, CTNNB1	0.0090923	2.04133
	GO:0070727	cellular macromolecule localization	11	18.3333			9.06376e-06	EGFR, AKT1, MAPK1, YWHAH, PCNA, NFKBIA, AURKB, KPNA2, CDC37, AP2M1, CTNNB1	0.00968729	2.0138
	GO:0022403	cell cycle phase	11	18.3333			9.06376e-06	EGFR, AKT1, MDM2, H2AFX, CDC20, AURKA, RB1, RUVBL1, AURKB, KPNA2, CDK2	0.00968729	2.0138
	GO:0006796	phosphate metabolic process	16	26.6667			1.0125e-05	EGFR, IRAK1, TBK1, PRKDC, RAF1, CDK9, AURKA, AURKB, CDK2, AKT1, MAPK1, MAP3K3, MAP3K1, SHC1, IKBKB, CHUK	0.0108154	1.96596
	GO:0006793	phosphorus metabolic process	16	26.6667			1.0125e-05	EGFR, IRAK1, TBK1, PRKDC, RAF1, CDK9, AURKA, AURKB, CDK2, AKT1, MAPK1, MAP3K3, MAP3K1, SHC1, IKBKB, CHUK	0.0108154	1.96596
	GO:0010605	negative regulation of macromolecule metabolic process	14	23.3333			1.03585e-05	KDM1A, SIN3A, HDAC2, PSMA6, RNF2, RELA, PSMC2, MDM2, PSMD4, CDC20, RB1, KAT5, STAT3, CTNNB1	0.0110634	1.95611
	GO:0044092	negative regulation of molecular function	10	16.6667			1.12278e-05	AKT1, KDM1A, IRAK1, HDAC2, PSMA6, PSMC2, NFKBIA, PSMD4, CDC20, RB1	0.0119863	1.92131
	GO:0000122	negative regulation of transcription from RNA polymerase II promoter	9	15			1.6462e-05	KDM1A, SIN3A, HDAC2, RNF2, MDM2, RB1, KAT5, STAT3, CTNNB1	0.017525	1.75634
	GO:0032583	regulation of gene-specific transcription	7	11.6667			2.23947e-05	KDM1A, HDAC2, MAP3K1, NFKBIA, PRKDC, KAT5, CTNNB1	0.0237652	1.62406
	GO:0009725	response to hormone stimulus	10	16.6667			2.3743e-05	AKT1, MAPK1, KAT2B, RELA, PRKDC, AURKA, SHC1, PARP1, STAT3, CTNNB1	0.0251779	1.59898
	GO:0045944	positive regulation of transcription from RNA polymerase II promoter	10	16.6667			2.58604e-05	HDAC2, SQSTM1, MAP3K1, RELA, NFKBIA, PRKDC, RB1, KAT5, STAT3, CTNNB1	0.0273923	1.56237
	GO:0051276	chromosome organization	11	18.3333			3.55139e-05	KDM1A, HDAC2, KAT2B, RNF2, PRKDC, H2AFX, RB1, RUVBL1, NR3C1, KAT5, PARP1	0.0374243	1.42685
CC	GO:0005654	nucleoplasm	26		43.3333		4.82584e-15	PRKDC, CTNNB1, AKT1, KDM1A, SIN3A, MDC1, SQSTM1, H2AFX, KAT2B, MYO1C, RELA, CDK9, CDC20, RB1, SKP1, KAT5, CDK2, SMN1, MAPK1, HDAC2, RNF2, PCNA, MDM2, RUVBL1, PARP1, KPNA2	1.13143e-12	11.9464
	GO:0005829	cytosol	28		46.6667		8.43387e-13	TBK1, VIM, NFKBIA, NR3C1, CDC37, CTNNB1, AKT1, SQSTM1, MAP3K1, SHC1, PSMD4, CHUK, AP2M1, IRAK1, RELA, CBL, RAF1, CDC20, SKP1, CCT6A, CDK2, SMN1, MAPK1, IKBKG, TUBA4A, EEF1G, MDM2, IKBKB	1.99894e-10	9.6992
	GO:0031981	nuclear lumen	29		48.3333		8.56219e-13	PRKDC, NR3C1, CTNNB1, AKT1, KDM1A, SIN3A, MDC1, SQSTM1, H2AFX, KAT2B, MYO1C, RELA, SF1, CDK9, CDC20, RB1, SKP1, KAT5, CDK2, SMN1, STAT3, MAPK1, HDAC2, RNF2, PCNA, MDM2, RUVBL1, PARP1, KPNA2	2.0292e-10	9.69267
	GO:0070013	intracellular organelle lumen	31		51.6667		2.704e-12	TUFM, PRKDC, NR3C1, CTNNB1, AKT1, KDM1A, SIN3A, MDC1, SQSTM1, H2AFX, P4HB, KAT2B, MYO1C, RELA, SF1, CDK9, CDC20, RB1, SKP1, KAT5, CDK2, SMN1, STAT3, MAPK1, HDAC2, RNF2, PCNA, MDM2, RUVBL1, PARP1, KPNA2	6.40836e-10	9.19325
	GO:0043233	organelle lumen	31		51.6667		4.90759e-12	TUFM, PRKDC, NR3C1, CTNNB1, AKT1, KDM1A, SIN3A, MDC1, SQSTM1, H2AFX, P4HB, KAT2B, MYO1C, RELA, SF1, CDK9, CDC20, RB1, SKP1, KAT5, CDK2, SMN1, STAT3, MAPK1, HDAC2, RNF2, PCNA, MDM2, RUVBL1, PARP1, KPNA2	1.16311e-09	8.93438
	GO:0031974	membrane-enclosed lumen	31		51.6667		8.17524e-12	TUFM, PRKDC, NR3C1, CTNNB1, AKT1, KDM1A, SIN3A, MDC1, SQSTM1, H2AFX, P4HB, KAT2B, MYO1C, RELA, SF1, CDK9, CDC20, RB1, SKP1, KAT5, CDK2, SMN1, STAT3, MAPK1, HDAC2, RNF2, PCNA, MDM2, RUVBL1, PARP1, KPNA2	1.93753e-09	8.71275
	GO:0044451	nucleoplasm part	15		25		7.73925e-08	KAT2B, RELA, PRKDC, CDK9, RB1, KAT5, SMN1, CDK2, CTNNB1, KDM1A, HDAC2, SIN3A, RNF2, RUVBL1, PARP1	1.83418e-05	4.73656
	GO:0043232	intracellular non-membrane-bounded organelle	28		46.6667		2.64102e-06	TUFM, VIM, AURKA, NR3C1, AURKB, CTNNB1, AKT1, SIN3A, MDC1, MAP3K1, H2AFX, MYO1C, SF1, CDK9, CDC20, RB1, KAT5, CDK2, STAT3, MAPK1, HDAC2, RNF2, PCNA, TUBA4A, MDM2, RUVBL1, PARP1, DBN1	0.000625726	3.20362
	GO:0043228	non-membrane-bounded organelle	28		46.6667		2.64102e-06	TUFM, VIM, AURKA, NR3C1, AURKB, CTNNB1, AKT1, SIN3A, MDC1, MAP3K1, H2AFX, MYO1C, SF1, CDK9, CDC20, RB1, KAT5, CDK2, STAT3, MAPK1, HDAC2, RNF2, PCNA, TUBA4A, MDM2, RUVBL1, PARP1, DBN1	0.000625726	3.20362
	GO:0005667	transcription factor complex	8		13.3333		3.42553e-05	KDM1A, RELA, PRKDC, RB1, KAT5, PARP1, CDK2, CTNNB1	0.00808577	2.09228
MF	GO:0019899	enzyme binding	19			31.6667	2.99131e-12	EGFR, IRAK1, KAT2B, RELA, VIM, NFKBIA, AURKA, RB1, STAT3, CTNNB1, AKT1, MAPK1, YWHAH, HDAC2, SQSTM1, MAP3K1, MDM2, H2AFX, KPNA2	5.68342e-10	9.24539
	GO:0004674	protein serine/threonine kinase activity	15			25	2.52154e-09	EGFR, IRAK1, TBK1, PRKDC, RAF1, CDK9, AURKA, AURKB, CDK2, AKT1, MAPK1, MAP3K3, MAP3K1, IKBKB, CHUK	4.79093e-07	6.31958
	GO:0004672	protein kinase activity	15			25	1.89097e-07	EGFR, IRAK1, TBK1, PRKDC, RAF1, CDK9, AURKA, AURKB, CDK2, AKT1, MAPK1, MAP3K3, MAP3K1, IKBKB, CHUK	3.59277e-05	4.44457
	GO:0019900	kinase binding	9			15	9.01849e-07	IRAK1, MAPK1, SQSTM1, MAP3K1, RELA, VIM, RB1, STAT3, CTNNB1	0.000171337	3.76615
	GO:0008134	transcription factor binding	13			21.6667	1.45382e-06	KDM1A, SIN3A, HDAC2, KAT2B, RELA, SF1, NFKBIA, PRKDC, RB1, KAT5, PARP1, STAT3, CTNNB1	0.000276187	3.5588
	GO:0030554	adenyl nucleotide binding	20			33.3333	1.79588e-05	EGFR, IRAK1, MYO1C, TBK1, PRKDC, CDK9, RAF1, AURKA, AURKB, CCT6A, CDK2, AKT1, KDM1A, MAPK1, MAP3K3, PSMC2, MAP3K1, RUVBL1, IKBKB, CHUK	0.00340638	2.46771
	GO:0001883	purine nucleoside binding	20			33.3333	2.22927e-05	EGFR, IRAK1, MYO1C, TBK1, PRKDC, CDK9, RAF1, AURKA, AURKB, CCT6A, CDK2, AKT1, KDM1A, MAPK1, MAP3K3, PSMC2, MAP3K1, RUVBL1, IKBKB, CHUK	0.00422671	2.374
	GO:0017076	purine nucleotide binding	22			36.6667	2.3644e-05	EGFR, TUFM, IRAK1, MYO1C, TBK1, PRKDC, CDK9, RAF1, AURKA, AURKB, CCT6A, CDK2, AKT1, KDM1A, MAPK1, MAP3K3, PSMC2, MAP3K1, TUBA4A, RUVBL1, IKBKB, CHUK	0.00448234	2.34849
	GO:0001882	nucleoside binding	20			33.3333	2.45781e-05	EGFR, IRAK1, MYO1C, TBK1, PRKDC, CDK9, RAF1, AURKA, AURKB, CCT6A, CDK2, AKT1, KDM1A, MAPK1, MAP3K3, PSMC2, MAP3K1, RUVBL1, IKBKB, CHUK	0.004659	2.33171
	GO:0005524	ATP binding	19			31.6667	2.79161e-05	EGFR, IRAK1, MYO1C, TBK1, PRKDC, CDK9, RAF1, AURKA, AURKB, CCT6A, CDK2, AKT1, MAPK1, MAP3K3, PSMC2, MAP3K1, RUVBL1, IKBKB, CHUK	0.00529009	2.27654
	GO:0032559	adenyl ribonucleotide binding	19			31.6667	3.34971e-05	EGFR, IRAK1, MYO1C, TBK1, PRKDC, CDK9, RAF1, AURKA, AURKB, CCT6A, CDK2, AKT1, MAPK1, MAP3K3, PSMC2, MAP3K1, RUVBL1, IKBKB, CHUK	0.00634435	2.19761
	GO:0019901	protein kinase binding	7			11.6667	3.87465e-05	IRAK1, MAPK1, SQSTM1, MAP3K1, RELA, VIM, STAT3	0.00733495	2.1346
	GO:0032553	ribonucleotide binding	21			35	4.38241e-05	EGFR, TUFM, IRAK1, MYO1C, TBK1, PRKDC, CDK9, RAF1, AURKA, AURKB, CCT6A, CDK2, AKT1, MAPK1, MAP3K3, PSMC2, MAP3K1, TUBA4A, RUVBL1, IKBKB, CHUK	0.00829219	2.08133
	GO:0032555	purine ribonucleotide binding	21			35	4.38241e-05	EGFR, TUFM, IRAK1, MYO1C, TBK1, PRKDC, CDK9, RAF1, AURKA, AURKB, CCT6A, CDK2, AKT1, MAPK1, MAP3K3, PSMC2, MAP3K1, TUBA4A, RUVBL1, IKBKB, CHUK	0.00829219	2.08133

## Sheet: cluster 6
Supplementary Table S9. GO analysis for each cluster
Category	ID	Term	Count	% Associated Genes			PValue	Genes	Bonferroni	-Log(Bonferroni)
BP	GO:0010605	negative regulation of macromolecule metabolic process	18	34.6154			4.64291e-10	CAV1, TRIM28, PPARG, PML, SMAD3, SMAD2, NFKB1, UBE2I, SIRT1, SUZ12, HDAC5, SUMO1, PSMC5, PPP2CA, PSMD2, EED, MYC, SMARCA4	5.29292e-07	6.2763
	GO:0010629	negative regulation of gene expression	15	28.8462			2.26641e-09	HDAC5, SUZ12, SUMO1, PSMC5, PPARG, TRIM28, PML, EED, SMAD3, SMAD2, UBE2I, NFKB1, SIRT1, MYC, SMARCA4	2.5837e-06	5.58776
	GO:0051172	negative regulation of nitrogen compound metabolic process	15	28.8462			3.30575e-09	CAV1, TRIM28, PPARG, PML, SMAD3, NFKB1, UBE2I, SMAD2, SIRT1, SUZ12, HDAC5, SUMO1, PSMC5, EED, SMARCA4	3.76855e-06	5.42383
	GO:0016481	negative regulation of transcription	14	26.9231			7.52366e-09	HDAC5, SUZ12, SUMO1, PSMC5, PPARG, TRIM28, PML, EED, SMAD3, SMAD2, UBE2I, NFKB1, SIRT1, SMARCA4	8.57694e-06	5.06667
	GO:0031327	negative regulation of cellular biosynthetic process	15	28.8462			8.9412e-09	CAV1, TRIM28, PPARG, PML, SMAD3, NFKB1, UBE2I, SMAD2, SIRT1, SUZ12, HDAC5, SUMO1, PSMC5, EED, SMARCA4	1.01929e-05	4.9917
	GO:0009890	negative regulation of biosynthetic process	15	28.8462			1.17e-08	CAV1, TRIM28, PPARG, PML, SMAD3, NFKB1, UBE2I, SMAD2, SIRT1, SUZ12, HDAC5, SUMO1, PSMC5, EED, SMARCA4	1.33379e-05	4.87491
	GO:0045934	negative regulation of nucleobase, nucleoside, nucleotide and nucleic acid metabolic process	14	26.9231			2.76064e-08	HDAC5, SUZ12, SUMO1, PSMC5, PPARG, TRIM28, PML, EED, SMAD3, SMAD2, UBE2I, NFKB1, SIRT1, SMARCA4	3.14708e-05	4.50209
	GO:0032583	regulation of gene-specific transcription	9	17.3077			2.84215e-08	HDAC5, PSMC5, TRIM28, PPARG, SMAD3, NFKB1, SMAD2, SIRT1, SMARCA4	3.24e-05	4.48945
	GO:0010558	negative regulation of macromolecule biosynthetic process	14	26.9231			6.00935e-08	HDAC5, SUZ12, SUMO1, PSMC5, PPARG, TRIM28, PML, EED, SMAD3, SMAD2, UBE2I, NFKB1, SIRT1, SMARCA4	6.85043e-05	4.16428
	GO:0033554	cellular response to stress	13	25			7.24416e-07	CDK1, CAV1, DDB1, PML, SFN, SIRT1, NONO, SUMO1, CDKN1A, GSK3B, RUVBL2, MAPK8, ABL1	0.000825493	3.08329
	GO:0043193	positive regulation of gene-specific transcription	7	13.4615			7.5259e-07	HDAC5, PSMC5, TRIM28, PPARG, SMAD3, SMAD2, SMARCA4	0.000857585	3.06672
	GO:0006325	chromatin organization	11	21.1538			9.76233e-07	HDAC5, SUZ12, RBBP4, HUWE1, HIST1H4A, EZH2, EED, RUVBL2, HIST3H3, SIRT1, SMARCA4	0.00111229	2.95378
	GO:0010604	positive regulation of macromolecule metabolic process	15	28.8462			1.65662e-06	CDK1, CAV1, AR, BTRC, TRIM28, PPARG, PML, SMAD3, NFKB1, SMAD2, HDAC5, PSMC5, PSMD2, MYC, SMARCA4	0.00188676	2.72428
	GO:0044092	negative regulation of molecular function	10	19.2308			3.14249e-06	CDKN1A, SUMO1, CAV1, PSMC5, PPP2CA, PPARG, PSMD2, NFKB1, SFN, SIRT1	0.00357604	2.4466
	GO:0045892	negative regulation of transcription, DNA-dependent	10	19.2308			5.28574e-06	HDAC5, SUZ12, TRIM28, PPARG, SMAD3, UBE2I, NFKB1, SMAD2, SIRT1, SMARCA4	0.00600764	2.2213
	GO:0043067	regulation of programmed cell death	14	26.9231			5.3192e-06	CDK1, CDKN1A, PSMC5, GSK3B, PPP2CA, PML, SMAD3, MAPK8, NFKB1, SFN, ABL1, SIRT1, MYC, SRC	0.00604555	2.21856
	GO:0010941	regulation of cell death	14	26.9231			5.53806e-06	CDK1, CDKN1A, PSMC5, GSK3B, PPP2CA, PML, SMAD3, MAPK8, NFKB1, SFN, ABL1, SIRT1, MYC, SRC	0.00629352	2.20111
	GO:0051253	negative regulation of RNA metabolic process	10	19.2308			6.05282e-06	HDAC5, SUZ12, TRIM28, PPARG, SMAD3, UBE2I, NFKB1, SMAD2, SIRT1, SMARCA4	0.00687649	2.16263
	GO:0016568	chromatin modification	9	17.3077			6.56756e-06	HDAC5, SUZ12, RBBP4, HUWE1, EZH2, EED, RUVBL2, SIRT1, SMARCA4	0.00745909	2.12731
	GO:0016569	covalent chromatin modification	7	13.4615			6.58228e-06	HDAC5, SUZ12, HUWE1, EZH2, RUVBL2, SIRT1, SMARCA4	0.00747574	2.12635
	GO:0043086	negative regulation of catalytic activity	9	17.3077			7.11372e-06	CDKN1A, CAV1, PSMC5, PPP2CA, PPARG, PSMD2, NFKB1, SFN, SIRT1	0.00807687	2.09276
	GO:0006974	response to DNA damage stimulus	10	19.2308			7.70945e-06	NONO, CDK1, CDKN1A, SUMO1, DDB1, PML, RUVBL2, SFN, ABL1, SIRT1	0.0087503	2.05798
	GO:0010033	response to organic substance	13	25			8.94805e-06	AR, CAV1, PPARG, PML, SMAD3, SMAD2, SRC, HDAC5, CDKN1A, FYN, PPP2CA, MYC, PIK3R1	0.010149	1.99358
	GO:0051276	chromosome organization	11	21.1538			9.04007e-06	HDAC5, SUZ12, RBBP4, HUWE1, HIST1H4A, EZH2, EED, RUVBL2, HIST3H3, SIRT1, SMARCA4	0.0102528	1.98916
	GO:0051603	proteolysis involved in cellular protein catabolic process	12	23.0769			9.18337e-06	PAN2, CDK1, SUMO1, PSMC5, HUWE1, DDB1, BTRC, PSMD2, UBE2I, NFKB1, RANBP2, FBXW11	0.0104145	1.98236
	GO:0044265	cellular macromolecule catabolic process	13	25			9.46458e-06	PAN2, CDK1, SUMO1, PSMC5, HUWE1, BTRC, DDB1, PSMD2, UBE2I, NFKB1, RANBP2, MYC, FBXW11	0.0107317	1.96933
	GO:0044257	cellular protein catabolic process	12	23.0769			9.62677e-06	PAN2, CDK1, SUMO1, PSMC5, HUWE1, DDB1, BTRC, PSMD2, UBE2I, NFKB1, RANBP2, FBXW11	0.0109146	1.96199
	GO:0006357	regulation of transcription from RNA polymerase II promoter	13	25			9.73256e-06	HDAC5, SUZ12, AR, YY1, PPARG, TRIM28, SMAD3, SMAD2, NFKB1, ABL1, SIRT1, MYC, SMARCA4	0.0110338	1.95727
	GO:0030163	protein catabolic process	12	23.0769			1.28951e-05	PAN2, CDK1, SUMO1, PSMC5, HUWE1, DDB1, BTRC, PSMD2, UBE2I, NFKB1, RANBP2, FBXW11	0.014593	1.83586
	GO:0045449	regulation of transcription	24	46.1538			1.48973e-05	AR, RBBP4, YY1, EZH2, PPARG, TRIM28, PML, SMAD3, SMAD2, NFKB1, UBE2I, SIRT1, POLR2A, NONO, SUZ12, HDAC5, SUMO1, PSMC5, PPP2CA, EED, RUVBL2, ABL1, MYC, SMARCA4	0.0168396	1.77367
	GO:0010553	negative regulation of specific transcription from RNA polymerase II promoter	5	9.61538			1.51183e-05	HDAC5, PPARG, SMAD3, NFKB1, SMARCA4	0.0170873	1.76733
	GO:0034622	cellular macromolecular complex assembly	9	17.3077			1.93992e-05	EIF6, XPO1, CAV1, HIST1H4A, SMAD3, SMAD2, HIST3H3, TUBA1A, SRC	0.0218726	1.6601
	GO:0009057	macromolecule catabolic process	13	25			2.00025e-05	PAN2, CDK1, SUMO1, PSMC5, HUWE1, BTRC, DDB1, PSMD2, UBE2I, NFKB1, RANBP2, MYC, FBXW11	0.022545	1.64695
	GO:0065003	macromolecular complex assembly	12	23.0769			2.40617e-05	EIF6, XPO1, CAV1, HIST1H4A, PML, SMAD3, SMAD2, HIST3H3, TUBA1A, MYC, SRC, POLR2A	0.0270578	1.56771
	GO:0010551	regulation of specific transcription from RNA polymerase II promoter	6	11.5385			2.40807e-05	HDAC5, PPARG, SMAD3, NFKB1, SIRT1, SMARCA4	0.0270789	1.56737
	GO:0051726	regulation of cell cycle	9	17.3077			2.5868e-05	CDK1, XPO1, CDKN1A, DDB1, PML, SMAD3, SFN, MYC, SMARCA4	0.0290594	1.53671
	GO:0042981	regulation of apoptosis	13	25			2.66928e-05	CDK1, CDKN1A, GSK3B, PPP2CA, PML, SMAD3, MAPK8, NFKB1, SFN, ABL1, SIRT1, MYC, SRC	0.0299719	1.52329
	GO:0032582	negative regulation of gene-specific transcription	5	9.61538			2.85006e-05	HDAC5, PPARG, SMAD3, NFKB1, SMARCA4	0.0319689	1.49527
	GO:0022402	cell cycle process	11	21.1538			3.38348e-05	CDK1, CDKN1A, PSMC5, GSK3B, BTRC, PML, PSMD2, SMAD3, UBE2I, ABL1, MYC	0.0378378	1.42207
	GO:0043632	modification-dependent macromolecule catabolic process	11	21.1538			3.8705e-05	PAN2, CDK1, SUMO1, PSMC5, HUWE1, DDB1, BTRC, PSMD2, UBE2I, RANBP2, FBXW11	0.0431652	1.36487
	GO:0019941	modification-dependent protein catabolic process	11	21.1538			3.8705e-05	PAN2, CDK1, SUMO1, PSMC5, HUWE1, DDB1, BTRC, PSMD2, UBE2I, RANBP2, FBXW11	0.0431652	1.36487
	GO:0043933	macromolecular complex subunit organization	12	23.0769			4.39545e-05	EIF6, XPO1, CAV1, HIST1H4A, PML, SMAD3, SMAD2, HIST3H3, TUBA1A, MYC, SRC, POLR2A	0.0488745	1.31092
	GO:0034621	cellular macromolecular complex subunit organization	9	17.3077			4.43282e-05	EIF6, XPO1, CAV1, HIST1H4A, SMAD3, SMAD2, HIST3H3, TUBA1A, SRC	0.0492796	1.30733
CC	GO:0005654	nucleoplasm	23		44.2308		6.25925e-14	XPO1, CDK1, RBBP4, YY1, DDB1, EZH2, TRIM28, PML, SMAD3, SMAD2, NFKB1, UBE2I, SIRT1, POLR2A, HDAC5, SUZ12, SUMO1, CDKN1A, HIST1H4A, MAPK8, RUVBL2, HIST3H3, MYC	1.02065e-11	10.9911
	GO:0031981	nuclear lumen	27		51.9231		2.50971e-13	EIF6, XPO1, EZH2, PML, NFKB1, POLR2A, SUMO1, HIST1H4A, HIST3H3, MYC, CDK1, RBBP4, YY1, DDB1, TRIM28, SMAD3, SMAD2, UBE2I, SIRT1, HDAC5, SUZ12, CDKN1A, PSMC5, HUWE1, MAPK8, RUVBL2, ABL1	4.09165e-11	10.3881
	GO:0070013	intracellular organelle lumen	27		51.9231		2.9546e-11	EIF6, XPO1, EZH2, PML, NFKB1, POLR2A, SUMO1, HIST1H4A, HIST3H3, MYC, CDK1, RBBP4, YY1, DDB1, TRIM28, SMAD3, SMAD2, UBE2I, SIRT1, HDAC5, SUZ12, CDKN1A, PSMC5, HUWE1, MAPK8, RUVBL2, ABL1	4.816e-09	8.31731
	GO:0043233	organelle lumen	27		51.9231		4.97901e-11	EIF6, XPO1, EZH2, PML, NFKB1, POLR2A, SUMO1, HIST1H4A, HIST3H3, MYC, CDK1, RBBP4, YY1, DDB1, TRIM28, SMAD3, SMAD2, UBE2I, SIRT1, HDAC5, SUZ12, CDKN1A, PSMC5, HUWE1, MAPK8, RUVBL2, ABL1	8.11578e-09	8.09067
	GO:0031974	membrane-enclosed lumen	27		51.9231		7.78493e-11	EIF6, XPO1, EZH2, PML, NFKB1, POLR2A, SUMO1, HIST1H4A, HIST3H3, MYC, CDK1, RBBP4, YY1, DDB1, TRIM28, SMAD3, SMAD2, UBE2I, SIRT1, HDAC5, SUZ12, CDKN1A, PSMC5, HUWE1, MAPK8, RUVBL2, ABL1	1.26894e-08	7.89656
	GO:0005829	cytosol	22		42.3077		1.73068e-09	XPO1, CDK1, CAV1, BTRC, PPARG, SMAD3, SMAD2, NFKB1, SRC, VCL, CDKN1A, ARRB1, FYN, GSK3B, PPP2CA, PSMD2, MAPK8, RANBP2, ABL1, TUBA1A, AHSA1, PIK3R1	2.82102e-07	6.54959
	GO:0044451	nucleoplasm part	15		28.8462		6.53796e-09	HDAC5, SUZ12, XPO1, SUMO1, RBBP4, YY1, EZH2, PML, SMAD3, SMAD2, UBE2I, RUVBL2, SIRT1, MYC, POLR2A	1.06569e-06	5.97237
	GO:0005635	nuclear envelope	8		15.3846		8.99396e-06	EIF6, XPO1, SUMO1, PML, SMAD3, RANBP2, EMD, SIRT1	0.00146495	2.83418
	GO:0016604	nuclear body	7		13.4615		3.23998e-05	HDAC5, XPO1, SUMO1, PML, UBE2I, SIRT1, MYC	0.00526733	2.27841
	GO:0044427	chromosomal part	9		17.3077		7.20667e-05	SUZ12, XPO1, RBBP4, HIST1H4A, PPP2CA, TRIM28, UBE2I, HIST3H3, SMARCA4	0.0116786	1.93261
	GO:0031965	nuclear membrane	5		9.61538		0.000145039	EIF6, SUMO1, PML, SMAD3, EMD	0.0233657	1.63142
	GO:0016605	PML body	4		7.69231		0.000235296	SUMO1, PML, UBE2I, SIRT1	0.0376314	1.42445
	GO:0005694	chromosome	9		17.3077		0.000241952	SUZ12, XPO1, RBBP4, HIST1H4A, PPP2CA, TRIM28, UBE2I, HIST3H3, SMARCA4	0.0386752	1.41257
MF	GO:0016564	transcription repressor activity	11			21.1538	1.47489e-07	HDAC5, YY1, TRIM28, EZH2, PPARG, PML, EED, SMAD3, UBE2I, NFKB1, SIRT1	3.17097e-05	4.49881
	GO:0016566	specific transcriptional repressor activity	5			9.61538	8.15676e-06	HDAC5, YY1, SMAD3, UBE2I, NFKB1	0.00175217	2.75642
	GO:0008134	transcription factor binding	11			21.1538	1.17715e-05	HDAC5, PSMC5, GSK3B, YY1, TRIM28, PPARG, PML, SMAD3, SMAD2, SIRT1, SMARCA4	0.00252768	2.59728
	GO:0042802	identical protein binding	11			21.1538	7.8006e-05	NONO, LDHB, CAV1, FYN, PML, EED, SMAD3, NFKB1, RUVBL2, SIRT1, SMARCA4	0.0166321	1.77905
	GO:0019899	enzyme binding	10			19.2308	9.04122e-05	CAV1, RBBP4, GSK3B, PML, SMAD3, UBE2I, SMAD2, RANBP2, PIK3R1, POLR2A	0.0192518	1.71553
	GO:0030528	transcription regulator activity	16			30.7692	0.000183007	AR, YY1, TRIM28, PPARG, EZH2, PML, SMAD3, NFKB1, UBE2I, SMAD2, SIRT1, HDAC5, PSMC5, EED, MYC, SMARCA4	0.038586	1.41357

## Sheet: cluster 7
Supplementary Table S9. GO analysis for each cluster
Category	ID	Term	Count	% Associated Genes	PValue	Genes	Bonferroni	-Log(Bonferroni)
BP	GO:0007049	cell cycle	10	52.6316	1.95414e-07	APP, RAD21, MCM7, CEP250, PLK1, MSH2, SIRT7, PPP1CB, ATM, RPS27A	0.00014186	3.84814
	GO:0022402	cell cycle process	9	47.3684	2.66158e-07	APP, RAD21, CEP250, PLK1, MSH2, SIRT7, PPP1CB, ATM, RPS27A	0.000193212	3.71397
	GO:0000278	mitotic cell cycle	7	36.8421	5.64813e-06	APP, RAD21, CEP250, PLK1, SIRT7, PPP1CB, RPS27A	0.00409216	2.38805
	GO:0006915	apoptosis	8	42.1053	6.91419e-06	TNFRSF1A, APP, RAD21, MSH2, TRAF6, PTEN, ATM, RPS27A	0.00500714	2.30041
	GO:0012501	programmed cell death	8	42.1053	7.62436e-06	TNFRSF1A, APP, RAD21, MSH2, TRAF6, PTEN, ATM, RPS27A	0.00552001	2.25806
	GO:0008219	cell death	8	42.1053	2.21134e-05	TNFRSF1A, APP, RAD21, MSH2, TRAF6, PTEN, ATM, RPS27A	0.0159263	1.79789
	GO:0016265	death	8	42.1053	2.31314e-05	TNFRSF1A, APP, RAD21, MSH2, TRAF6, PTEN, ATM, RPS27A	0.0166534	1.7785
	GO:0033554	cellular response to stress	7	36.8421	6.30235e-05	RAD21, MCM7, MSH2, SIRT7, PPP1CB, ATM, PXN	0.0447255	1.34944
	GO:0010604	positive regulation of macromolecule metabolic process	8	42.1053	6.85392e-05	TNFRSF1A, APP, PLK1, SIRT7, SMURF1, TRAF6, LRRK2, RPS27A	0.0485434	1.31387

## Sheet: cluster 8
Supplementary Table S9. GO analysis for each cluster
Category	ID	Term	Count	% Associated Genes	PValue	Genes	Bonferroni	-Log(Bonferroni)
BP	GO:0070647	protein modification by small protein conjugation or removal	3	100	0.000139022	USP7, UBB, HDAC6	0.0275584	1.55975
