# Supplementary material for: A network pharmacology approach to reveal the protective mechanism of Salvia miltiorrhiza-Dalbergia odorifera coupled-herbs on coronary heart disease
Source: Sci Rep. 2019 Dec 18;9:19343. doi: 10.1038/s41598-019-56050-5 (PMC6920415; doi:10.1038/s41598-019-56050-5)
Supplement: Supplementary file 11 — Supplementary Table S10 [file 41598_2019_56050_MOESM11_ESM.xlsx]

## Sheet: Overlapping signaling pathway
Supplementary Table S10. KEGG pathway analysis for each cluster
No.	Model	GOID	GOTerm
1	Vascular endothelial function regulation	KEGG:05418	Fluid shear stress and atherosclerosis
2		KEGG:04933	AGE-RAGE signaling pathway in diabetic complications
3		KEGG:04210	Apoptosis
4		KEGG:04370	VEGF signaling pathway
5		KEGG:04066	HIF-1 signaling pathway
6		KEGG:04915	Estrogen signaling pathway
7	Inflammatory response	KEGG:04668	TNF signaling pathway
8		KEGG:04064	NF-kappa B signaling pathway
9		KEGG:04620	Toll-like receptor signaling pathway
10	Lipid metabolism	KEGG:04920	Adipocytokine signaling pathway
11		KEGG:04010	MAPK signaling pathway
12		KEGG:04657	IL-17 signaling pathway
13		KEGG:04664	Fc epsilon RI signaling pathway
14		KEGG:04931	Insulin resistance
15		KEGG:05134	Legionellosis
16		KEGG:05145	Toxoplasmosis
17		KEGG:05142	Chagas disease (American trypanosomiasis)
18		KEGG:05140	Leishmaniasis
19		KEGG:05132	Salmonella infection
20		KEGG:04625	C-type lectin receptor signaling pathway
21		KEGG:05164	Influenza A
22		KEGG:05321	Inflammatory bowel disease (IBD)
23		KEGG:05230	Central carbon metabolism in cancer
24		KEGG:05221	Acute myeloid leukemia
25		KEGG:04211	Longevity regulating pathway
26		KEGG:04659	Th17 cell differentiation
27		KEGG:05214	Glioma
28		KEGG:04722	Neurotrophin signaling pathway
29		KEGG:04012	ErbB signaling pathway
30		KEGG:05231	Choline metabolism in cancer
31		KEGG:04660	T cell receptor signaling pathway
32		KEGG:04350	TGF-beta signaling pathway
33		KEGG:05205	Proteoglycans in cancer
34		KEGG:05163	Human cytomegalovirus infection
35		KEGG:05219	Bladder cancer
36		KEGG:05161	Hepatitis B
37		KEGG:04926	Relaxin signaling pathway
38		KEGG:05167	Kaposi sarcoma-associated herpesvirus infection
39		KEGG:05160	Hepatitis C
40		KEGG:05210	Colorectal cancer
41		KEGG:05215	Prostate cancer
42		KEGG:05212	Pancreatic cancer
43		KEGG:04071	Sphingolipid signaling pathway
44		KEGG:05225	Hepatocellular carcinoma
45		KEGG:05216	Thyroid cancer
46		KEGG:05224	Breast cancer
47		KEGG:04917	Prolactin signaling pathway
48		KEGG:05226	Gastric cancer
49		KEGG:04919	Thyroid hormone signaling pathway
50		KEGG:04380	Osteoclast differentiation
51		KEGG:05222	Small cell lung cancer
52		KEGG:05213	Endometrial cancer
53		KEGG:05223	Non-small cell lung cancer
54		KEGG:05220	Chronic myeloid leukemia
55		KEGG:05211	Renal cell carcinoma
56		KEGG:04662	B cell receptor signaling pathway
57		KEGG:05218	Melanoma

## Sheet: Cluster 1
Supplementary Table S10. KEGG pathway analysis for each cluster
ID	Term	Ontology Source	Term PValue	Term PValue Corrected with Bonferroni step down	Group PValue	Group PValue Corrected with Bonferroni step down	GOLevels	GOGroups	% Associated Genes	Nr. Genes	Associated Genes Found
KEGG:03040	Spliceosome	KEGG_27.02.2019	4.80897e-09	4.80897e-09	4.80897e-09	4.80897e-09	[-1]	Group0	5.97015	8	[CDC5L, DHX15, EIF4A3, HNRNPK, HNRNPM, HNRNPU, PRPF40A, U2AF2]

## Sheet: Cluster 2
Supplementary Table S10. KEGG pathway analysis for each cluster
ID	Term	Ontology Source	Term PValue	Term PValue Corrected with Bonferroni step down	Group PValue	Group PValue Corrected with Bonferroni step down	GOLevels	GOGroups	% Associated Genes	Nr. Genes	Associated Genes Found
KEGG:03050	Proteasome	KEGG_27.02.2019	0.00469032	0.0375225	0.00469032	0.00938064	[-1]	Group00	6.66667	3	[PSMA1, PSMA3, PSMC1]
KEGG:04210	Apoptosis	KEGG_27.02.2019	0.000536164	0.0091148	0.000536164	0.00321699	[-1]	Group01	4.41176	6	[ACTB, JUN, LMNA, TP53, TRAF2, TUBA1C]
KEGG:05100	Bacterial invasion of epithelial cells	KEGG_27.02.2019	0.00231054	0.0277265	0.00231054	0.00924217	[-1]	Group02	5.40541	4	[ACTB, CLTC, CRK, FN1]
KEGG:05130	Pathogenic Escherichia coli infection	KEGG_27.02.2019	0.00822069	0.0328828	0.00822069	0.00822069	[-1]	Group03	5.45455	3	[ACTB, TUBA1C, TUBB]
KEGG:04390	Hippo signaling pathway	KEGG_27.02.2019	0.000148584	0.00326885	0.00359661	0.0107898	[-1]	Group04	4.54545	7	[ACTB, PPP1CA, PPP1CC, PPP2R1A, SMAD4, YWHAB, YWHAG]
KEGG:04114	Oocyte meiosis	KEGG_27.02.2019	0.00246902	0.0271592	0.00359661	0.0107898	[-1]	Group04	4	5	[PPP1CA, PPP1CC, PPP2R1A, YWHAB, YWHAG]
KEGG:04530	Tight junction	KEGG_27.02.2019	0.000273829	0.00520276	7.0339e-05	0.000492373	[-1]	Group05	4.11765	7	[ACTB, ERBB2, HSPA4, JUN, MYH9, PPP2R1A, TUBA1C]
KEGG:05132	Salmonella infection	KEGG_27.02.2019	0.000458814	0.00825865	7.0339e-05	0.000492373	[-1]	Group05	5.81395	5	[ACTB, DYNC1H1, FLNA, JUN, MYH9]
KEGG:05205	Proteoglycans in cancer	KEGG_27.02.2019	2.4061e-07	8.42135e-06	1.63213e-06	1.63213e-05	[-1]	Group06	5.47264	11	[ACTB, ERBB2, ESR1, FLNA, FN1, GRB2, HIF1A, IQGAP1, PPP1CA, PPP1CC, TP53]
KEGG:04510	Focal adhesion	KEGG_27.02.2019	1.60401e-05	0.000465163	1.63213e-06	1.63213e-05	[-1]	Group06	4.52261	9	[ACTB, CRK, ERBB2, FLNA, FN1, GRB2, JUN, PPP1CA, PPP1CC]
KEGG:04012	ErbB signaling pathway	KEGG_27.02.2019	0.00382288	0.0382288	1.63213e-06	1.63213e-05	[-1]	Group06	4.70588	4	[CRK, ERBB2, GRB2, JUN]
KEGG:05168	Herpes simplex virus 1 infection	KEGG_27.02.2019	6.84411e-05	0.00184791	0.000651741	0.00325871	[-1]	Group07	4.32432	8	[C1QBP, CREBBP, EP300, JUN, PPP1CA, PPP1CC, TP53, TRAF2]
KEGG:05031	Amphetamine addiction	KEGG_27.02.2019	0.00169134	0.0219874	0.000651741	0.00325871	[-1]	Group07	5.88235	4	[HDAC1, JUN, PPP1CA, PPP1CC]
KEGG:04720	Long-term potentiation	KEGG_27.02.2019	0.00160081	0.0224113	0.000651741	0.00325871	[-1]	Group07	5.97015	4	[CREBBP, EP300, PPP1CA, PPP1CC]
KEGG:04330	Notch signaling pathway	KEGG_27.02.2019	0.00562601	0.0337561	0.000651741	0.00325871	[-1]	Group07	6.25	3	[CREBBP, EP300, HDAC1]
KEGG:05211	Renal cell carcinoma	KEGG_27.02.2019	1.20894e-05	0.000374772	2.0246e-07	2.22706e-06	[-1]	Group08	8.69565	6	[CREBBP, CRK, EP300, GRB2, HIF1A, JUN]
KEGG:05161	Hepatitis B	KEGG_27.02.2019	2.76876e-05	0.000775254	2.0246e-07	2.22706e-06	[-1]	Group08	4.90798	8	[CREBBP, DDX3X, EP300, GRB2, JUN, SMAD4, TP53, YWHAB]
KEGG:04066	HIF-1 signaling pathway	KEGG_27.02.2019	0.000100324	0.00240778	2.0246e-07	2.22706e-06	[-1]	Group08	6	6	[CREBBP, ENO1, EP300, ERBB2, HIF1A, LDHA]
KEGG:05231	Choline metabolism in cancer	KEGG_27.02.2019	0.00657212	0.0328606	2.0246e-07	2.22706e-06	[-1]	Group08	4.0404	4	[GRB2, HIF1A, JUN, SP1]
KEGG:04915	Estrogen signaling pathway	KEGG_27.02.2019	7.44936e-05	0.00193683	9.69839e-06	7.75871e-05	[-1]	Group09	5.07246	7	[ESR1, GRB2, HSP90AA1, HSP90B1, HSPA8, JUN, SP1]
KEGG:05224	Breast cancer	KEGG_27.02.2019	0.000111035	0.0025538	9.69839e-06	7.75871e-05	[-1]	Group09	4.7619	7	[BRCA1, ERBB2, ESR1, GRB2, JUN, SP1, TP53]
KEGG:04141	Protein processing in endoplasmic reticulum	KEGG_27.02.2019	0.000227919	0.0047863	9.69839e-06	7.75871e-05	[-1]	Group09	4.24242	7	[DNAJA1, FBXO6, HSP90AA1, HSP90B1, HSPA8, STUB1, TRAF2]
KEGG:04657	IL-17 signaling pathway	KEGG_27.02.2019	0.0052713	0.0368991	9.69839e-06	7.75871e-05	[-1]	Group09	4.30108	4	[HSP90AA1, HSP90B1, JUN, TRAF2]
KEGG:05212	Pancreatic cancer	KEGG_27.02.2019	0.0190244	0.0190244	5.15353e-06	4.63818e-05	[-1]	Group10	4	3	[ERBB2, SMAD4, TP53]
KEGG:04137	Mitophagy	KEGG_27.02.2019	0.00142998	0.0214497	5.15353e-06	4.63818e-05	[-1]	Group10	6.15385	4	[HIF1A, JUN, SP1, TP53]
KEGG:05230	Central carbon metabolism in cancer	KEGG_27.02.2019	0.00142998	0.0214497	5.15353e-06	4.63818e-05	[-1]	Group10	6.15385	4	[ERBB2, HIF1A, LDHA, TP53]
KEGG:05223	Non-small cell lung cancer	KEGG_27.02.2019	0.0135232	0.0270464	5.15353e-06	4.63818e-05	[-1]	Group10	4.54545	3	[ERBB2, GRB2, TP53]
KEGG:05213	Endometrial cancer	KEGG_27.02.2019	0.0095153	0.0285459	5.15353e-06	4.63818e-05	[-1]	Group10	5.17241	3	[ERBB2, GRB2, TP53]
KEGG:04919	Thyroid hormone signaling pathway	KEGG_27.02.2019	2.23108e-06	7.58567e-05	1.29e-08	1.548e-07	[-1]	Group11	6.89655	8	[ACTB, CREBBP, EP300, ESR1, HDAC1, HDAC3, HIF1A, TP53]
KEGG:04110	Cell cycle	KEGG_27.02.2019	3.68947e-06	0.000121753	1.29e-08	1.548e-07	[-1]	Group11	6.45161	8	[CREBBP, EP300, HDAC1, MCM5, SMAD4, TP53, YWHAB, YWHAG]
KEGG:05016	Huntington disease	KEGG_27.02.2019	9.22223e-05	0.00230556	1.29e-08	1.548e-07	[-1]	Group11	4.14508	8	[ATP5F1B, CLTC, CREBBP, EP300, HDAC1, SLC25A5, SP1, TP53]
KEGG:04350	TGF-beta signaling pathway	KEGG_27.02.2019	0.000565818	0.00905309	1.29e-08	1.548e-07	[-1]	Group11	5.55556	5	[CREBBP, EP300, PPP2R1A, SMAD4, SP1]
KEGG:04520	Adherens junction	KEGG_27.02.2019	1.54829e-05	0.000464487	3.69121e-09	5.1677e-08	[-1]	Group12	8.33333	6	[ACTB, CREBBP, EP300, ERBB2, IQGAP1, SMAD4]
KEGG:05203	Viral carcinogenesis	KEGG_27.02.2019	2.38549e-08	8.58775e-07	3.80298e-09	4.94388e-08	[-1]	Group13	5.97015	12	[CREBBP, DDX3X, EP300, GRB2, HDAC1, HDAC3, JUN, PSMC1, TP53, TRAF2, YWHAB, YWHAG]
KEGG:05215	Prostate cancer	KEGG_27.02.2019	7.50986e-06	0.000240316	3.80298e-09	4.94388e-08	[-1]	Group13	7.2165	7	[CREBBP, EP300, ERBB2, GRB2, HSP90AA1, HSP90B1, TP53]
KEGG:05210	Colorectal cancer	KEGG_27.02.2019	0.00398698	0.0358828	3.80298e-09	4.94388e-08	[-1]	Group13	4.65116	4	[GRB2, JUN, SMAD4, TP53]
KEGG:05220	Chronic myeloid leukemia	KEGG_27.02.2019	0.00025783	0.0051566	2.57834e-10	3.86751e-09	[-1]	Group14	6.57895	5	[CRK, GRB2, HDAC1, SMAD4, TP53]

## Sheet: Cluster 3
Supplementary Table S10. KEGG pathway analysis for each cluster
ID	Term	Ontology Source	Term PValue	Term PValue Corrected with Bonferroni step down	Group PValue	Group PValue Corrected with Bonferroni step down	GOLevels	GOGroups	% Associated Genes	Nr. Genes	Associated Genes Found
KEGG:03420	Nucleotide excision repair	KEGG_27.02.2019	0.000827911	0.00165582	0.000827911	0.00165582	[-1]	Group0	6.38298	3	[RBX1, RPA1, RPA2]
KEGG:05130	Pathogenic Escherichia coli infection	KEGG_27.02.2019	0.00131099	0.00131099	0.00131099	0.00131099	[-1]	Group1	5.45455	3	[NCL, YWHAQ, YWHAZ]
KEGG:05134	Legionellosis	KEGG_27.02.2019	0.00131099	0.00131099	0.00131099	0.00131099	[-1]	Group2	5.45455	3	[HSPA1A, HSPD1, VCP]

## Sheet: Cluster 5
Supplementary Table S10. KEGG pathway analysis for each cluster
ID	Term	Ontology Source	Term PValue	Term PValue Corrected with Bonferroni step down	Group PValue	Group PValue Corrected with Bonferroni step down	GOLevels	GOGroups	% Associated Genes	Nr. Genes	Associated Genes Found
KEGG:03050	Proteasome	KEGG_27.02.2019	0.00361712	0.0361712	0.00361712	0.00723424	[-1]	Group0	6.66667	3	[PSMA6, PSMC2, PSMD4]
KEGG:05100	Bacterial invasion of epithelial cells	KEGG_27.02.2019	0.0143597	0.0143597	0.0143597	0.0143597	[-1]	Group1	4.05405	3	[CBL, CTNNB1, SHC1]
KEGG:05203	Viral carcinogenesis	KEGG_27.02.2019	7.8288e-09	5.01043e-07	4.27102e-11	1.28131e-10	[-1]	Group2	5.97015	12	[CDC20, CDK2, HDAC2, IKBKG, KAT2B, MAPK1, MDM2, NFKBIA, RB1, RELA, STAT3, YWHAH]
KEGG:04110	Cell cycle	KEGG_27.02.2019	1.37558e-07	7.70323e-06	4.27102e-11	1.28131e-10	[-1]	Group2	7.25806	9	[CDC20, CDK2, HDAC2, MDM2, PCNA, PRKDC, RB1, SKP1, YWHAH]
KEGG:04114	Oocyte meiosis	KEGG_27.02.2019	0.000204854	0.00409708	4.27102e-11	1.28131e-10	[-1]	Group2	4.8	6	[AURKA, CDC20, CDK2, MAPK1, SKP1, YWHAH]
KEGG:04914	Progesterone-mediated oocyte maturation	KEGG_27.02.2019	0.000571616	0.00857424	4.27102e-11	1.28131e-10	[-1]	Group2	5.05051	5	[AKT1, AURKA, CDK2, MAPK1, RAF1]
KEGG:05160	Hepatitis C	KEGG_27.02.2019	6.14064e-14	4.35985e-12	1.27672e-16	6.38358e-16	[-1]	Group3	9.67742	15	[AKT1, CDK2, CHUK, CTNNB1, EGFR, IKBKB, IKBKG, MAPK1, NFKBIA, RAF1, RB1, RELA, STAT3, TBK1, YWHAH]
KEGG:05166	Human T-cell leukemia virus 1 infection	KEGG_27.02.2019	9.98745e-12	6.89134e-10	1.27672e-16	6.38358e-16	[-1]	Group3	6.84932	15	[AKT1, CANX, CDC20, CDK2, CHUK, IKBKB, IKBKG, KAT2B, KAT5, MAP3K1, MAP3K3, MAPK1, NFKBIA, RB1, RELA]
KEGG:04659	Th17 cell differentiation	KEGG_27.02.2019	7.71252e-06	0.000254513	1.27672e-16	6.38358e-16	[-1]	Group3	6.54206	7	[CHUK, IKBKB, IKBKG, MAPK1, NFKBIA, RELA, STAT3]
KEGG:05220	Chronic myeloid leukemia	KEGG_27.02.2019	1.85268e-15	1.37099e-13	3.0128e-12	1.20512e-11	[-1]	Group4	17.1053	13	[AKT1, CBL, CHUK, HDAC2, IKBKB, IKBKG, MAPK1, MDM2, NFKBIA, RAF1, RB1, RELA, SHC1]
KEGG:05169	Epstein-Barr virus infection	KEGG_27.02.2019	9.04842e-15	6.60535e-13	3.0128e-12	1.20512e-11	[-1]	Group4	8.45771	17	[AKT1, CDK2, CHUK, HDAC2, IKBKB, IKBKG, IRAK1, MDM2, NFKBIA, PSMC2, PSMD4, RB1, RELA, SIN3A, STAT3, TBK1, VIM]
KEGG:05215	Prostate cancer	KEGG_27.02.2019	5.10387e-14	3.67479e-12	3.0128e-12	1.20512e-11	[-1]	Group4	13.4021	13	[AKT1, CDK2, CHUK, CTNNB1, EGFR, IKBKB, IKBKG, MAPK1, MDM2, NFKBIA, RAF1, RB1, RELA]
KEGG:05161	Hepatitis B	KEGG_27.02.2019	1.30338e-13	9.12367e-12	3.0128e-12	1.20512e-11	[-1]	Group4	9.20245	15	[AKT1, CDK2, CHUK, IKBKB, IKBKG, IRAK1, MAP3K1, MAPK1, NFKBIA, PCNA, RAF1, RB1, RELA, STAT3, TBK1]
KEGG:05212	Pancreatic cancer	KEGG_27.02.2019	5.99971e-11	4.0798e-09	3.0128e-12	1.20512e-11	[-1]	Group4	13.3333	10	[AKT1, CHUK, EGFR, IKBKB, IKBKG, MAPK1, RAF1, RB1, RELA, STAT3]
KEGG:05163	Human cytomegalovirus infection	KEGG_27.02.2019	2.01581e-10	1.35059e-08	3.0128e-12	1.20512e-11	[-1]	Group4	6.22222	14	[AKT1, CHUK, CTNNB1, EGFR, IKBKB, IKBKG, MAPK1, MDM2, NFKBIA, RAF1, RB1, RELA, STAT3, TBK1]
KEGG:05167	Kaposi sarcoma-associated herpesvirus infection	KEGG_27.02.2019	3.23754e-09	2.13677e-07	3.0128e-12	1.20512e-11	[-1]	Group4	6.45161	12	[AKT1, CHUK, CTNNB1, IKBKB, IKBKG, MAPK1, NFKBIA, RAF1, RB1, RELA, STAT3, TBK1]
KEGG:04722	Neurotrophin signaling pathway	KEGG_27.02.2019	6.14287e-09	3.99287e-07	3.0128e-12	1.20512e-11	[-1]	Group4	8.40336	10	[AKT1, IKBKB, IRAK1, MAP3K1, MAP3K3, MAPK1, NFKBIA, RAF1, RELA, SHC1]
KEGG:05221	Acute myeloid leukemia	KEGG_27.02.2019	1.27343e-08	8.02264e-07	3.0128e-12	1.20512e-11	[-1]	Group4	12.1212	8	[AKT1, CHUK, IKBKB, IKBKG, MAPK1, RAF1, RELA, STAT3]
KEGG:04210	Apoptosis	KEGG_27.02.2019	2.24848e-08	1.39406e-06	3.0128e-12	1.20512e-11	[-1]	Group4	7.35294	10	[AKT1, CHUK, IKBKB, IKBKG, MAPK1, NFKBIA, PARP1, RAF1, RELA, TUBA4A]
KEGG:04662	B cell receptor signaling pathway	KEGG_27.02.2019	2.29783e-08		3.0128e-12	1.20512e-11	[-1]	Group4	11.2676	8	[AKT1, CHUK, IKBKB, IKBKG, MAPK1, NFKBIA, RAF1, RELA]
KEGG:04620	Toll-like receptor signaling pathway	KEGG_27.02.2019	2.95586e-08	1.74396e-06	3.0128e-12	1.20512e-11	[-1]	Group4	8.65385	9	[AKT1, CHUK, IKBKB, IKBKG, IRAK1, MAPK1, NFKBIA, RELA, TBK1]
KEGG:04625	C-type lectin receptor signaling pathway	KEGG_27.02.2019	2.95586e-08	1.74396e-06	3.0128e-12	1.20512e-11	[-1]	Group4	8.65385	9	[AKT1, CHUK, IKBKB, IKBKG, MAPK1, MDM2, NFKBIA, RAF1, RELA]
KEGG:05165	Human papillomavirus infection	KEGG_27.02.2019	2.94294e-08	1.76576e-06	3.0128e-12	1.20512e-11	[-1]	Group4	4.24242	14	[AKT1, CDK2, CHUK, CTNNB1, EGFR, HDAC2, IKBKB, IKBKG, MAPK1, MDM2, RAF1, RB1, RELA, TBK1]
KEGG:04062	Chemokine signaling pathway	KEGG_27.02.2019	4.96158e-08	2.87772e-06	3.0128e-12	1.20512e-11	[-1]	Group4	5.78947	11	[AKT1, ARRB2, CHUK, IKBKB, IKBKG, MAPK1, NFKBIA, RAF1, RELA, SHC1, STAT3]
KEGG:05145	Toxoplasmosis	KEGG_27.02.2019	6.12891e-08	3.49348e-06	3.0128e-12	1.20512e-11	[-1]	Group4	7.9646	9	[AKT1, CHUK, IKBKB, IKBKG, IRAK1, MAPK1, NFKBIA, RELA, STAT3]
KEGG:05170	Human immunodeficiency virus 1 infection	KEGG_27.02.2019	1.52676e-07	8.39717e-06	3.0128e-12	1.20512e-11	[-1]	Group4	5.18868	11	[AKT1, CHUK, IKBKB, IKBKG, IRAK1, MAPK1, NFKBIA, RAF1, RELA, SKP1, TBK1]
KEGG:05222	Small cell lung cancer	KEGG_27.02.2019	1.95982e-07	1.0583e-05	3.0128e-12	1.20512e-11	[-1]	Group4	8.60215	8	[AKT1, CDK2, CHUK, IKBKB, IKBKG, NFKBIA, RB1, RELA]
KEGG:04068	FoxO signaling pathway	KEGG_27.02.2019	2.3591e-07	1.25032e-05	3.0128e-12	1.20512e-11	[-1]	Group4	6.81818	9	[AKT1, CDK2, CHUK, EGFR, IKBKB, MAPK1, MDM2, RAF1, STAT3]
KEGG:04660	T cell receptor signaling pathway	KEGG_27.02.2019	3.72916e-07	1.93916e-05	3.0128e-12	1.20512e-11	[-1]	Group4	7.92079	8	[AKT1, CHUK, IKBKB, IKBKG, MAPK1, NFKBIA, RAF1, RELA]
KEGG:04920	Adipocytokine signaling pathway	KEGG_27.02.2019	3.89906e-07	1.98852e-05	3.0128e-12	1.20512e-11	[-1]	Group4	10.1449	7	[AKT1, CHUK, IKBKB, IKBKG, NFKBIA, RELA, STAT3]
KEGG:05142	Chagas disease (American trypanosomiasis)	KEGG_27.02.2019	4.34146e-07	2.12732e-05	3.0128e-12	1.20512e-11	[-1]	Group4	7.76699	8	[AKT1, CHUK, IKBKB, IKBKG, IRAK1, MAPK1, NFKBIA, RELA]
KEGG:04622	RIG-I-like receptor signaling pathway	KEGG_27.02.2019	4.30952e-07	2.15476e-05	3.0128e-12	1.20512e-11	[-1]	Group4	10	7	[CHUK, IKBKB, IKBKG, MAP3K1, NFKBIA, RELA, TBK1]
KEGG:04010	MAPK signaling pathway	KEGG_27.02.2019	5.42325e-07	2.60316e-05	3.0128e-12	1.20512e-11	[-1]	Group4	4.0678	12	[AKT1, ARRB2, CHUK, EGFR, IKBKB, IKBKG, IRAK1, MAP3K1, MAP3K3, MAPK1, RAF1, RELA]
KEGG:05214	Glioma	KEGG_27.02.2019	6.94974e-07	3.26638e-05	3.0128e-12	1.20512e-11	[-1]	Group4	9.33333	7	[AKT1, EGFR, MAPK1, MDM2, RAF1, RB1, SHC1]
KEGG:04919	Thyroid hormone signaling pathway	KEGG_27.02.2019	1.08347e-06	4.98397e-05	3.0128e-12	1.20512e-11	[-1]	Group4	6.89655	8	[AKT1, CTNNB1, HDAC2, KAT2B, MAPK1, MDM2, RAF1, SIN3A]
KEGG:04380	Osteoclast differentiation	KEGG_27.02.2019	2.28926e-06	0.000103017	3.0128e-12	1.20512e-11	[-1]	Group4	6.25	8	[AKT1, CHUK, IKBKB, IKBKG, MAPK1, NFKBIA, RELA, SQSTM1]
KEGG:04926	Relaxin signaling pathway	KEGG_27.02.2019	2.57345e-06	0.000113232	3.0128e-12	1.20512e-11	[-1]	Group4	6.15385	8	[AKT1, ARRB2, EGFR, MAPK1, NFKBIA, RAF1, RELA, SHC1]
KEGG:05162	Measles	KEGG_27.02.2019	2.88714e-06	0.000124147	3.0128e-12	1.20512e-11	[-1]	Group4	6.06061	8	[AKT1, CDK2, CHUK, IRAK1, NFKBIA, RELA, STAT3, TBK1]
KEGG:04657	IL-17 signaling pathway	KEGG_27.02.2019	3.01678e-06	0.000126705	3.0128e-12	1.20512e-11	[-1]	Group4	7.52688	7	[CHUK, IKBKB, IKBKG, MAPK1, NFKBIA, RELA, TBK1]
KEGG:04014	Ras signaling pathway	KEGG_27.02.2019	3.29282e-06	0.000135006	3.0128e-12	1.20512e-11	[-1]	Group4	4.31034	10	[AKT1, CHUK, EGFR, IKBKB, IKBKG, MAPK1, RAF1, RELA, SHC1, TBK1]
KEGG:04064	NF-kappa B signaling pathway	KEGG_27.02.2019	3.48186e-06	0.000139275	3.0128e-12	1.20512e-11	[-1]	Group4	7.36842	7	[CHUK, IKBKB, IKBKG, IRAK1, NFKBIA, PARP1, RELA]
KEGG:04623	Cytosolic DNA-sensing pathway	KEGG_27.02.2019	4.11322e-06	0.000160416	3.0128e-12	1.20512e-11	[-1]	Group4	9.52381	6	[CHUK, IKBKB, IKBKG, NFKBIA, RELA, TBK1]
KEGG:05131	Shigellosis	KEGG_27.02.2019	4.94789e-06	0.00018802	3.0128e-12	1.20512e-11	[-1]	Group4	9.23077	6	[CHUK, IKBKB, IKBKG, MAPK1, NFKBIA, RELA]
KEGG:05223	Non-small cell lung cancer	KEGG_27.02.2019	5.41408e-06	0.000200321	3.0128e-12	1.20512e-11	[-1]	Group4	9.09091	6	[AKT1, EGFR, MAPK1, RAF1, RB1, STAT3]
KEGG:05120	Epithelial cell signaling in Helicobacter pylori infection	KEGG_27.02.2019	6.45375e-06	0.000232335	3.0128e-12	1.20512e-11	[-1]	Group4	8.82353	6	[CHUK, EGFR, IKBKB, IKBKG, NFKBIA, RELA]
KEGG:05226	Gastric cancer	KEGG_27.02.2019	7.13567e-06	0.000249749	3.0128e-12	1.20512e-11	[-1]	Group4	5.36913	8	[AKT1, CDK2, CTNNB1, EGFR, MAPK1, RAF1, RB1, SHC1]
KEGG:05219	Bladder cancer	KEGG_27.02.2019	8.1052e-06	0.000259367	3.0128e-12	1.20512e-11	[-1]	Group4	12.1951	5	[EGFR, MAPK1, MDM2, RAF1, RB1]
KEGG:04917	Prolactin signaling pathway	KEGG_27.02.2019	7.65003e-06	0.000260101	3.0128e-12	1.20512e-11	[-1]	Group4	8.57143	6	[AKT1, MAPK1, RAF1, RELA, SHC1, STAT3]
KEGG:04668	TNF signaling pathway	KEGG_27.02.2019	9.26417e-06	0.000277925	3.0128e-12	1.20512e-11	[-1]	Group4	6.36364	7	[AKT1, CHUK, IKBKB, IKBKG, MAPK1, NFKBIA, RELA]
KEGG:05218	Melanoma	KEGG_27.02.2019	9.02032e-06	0.00027963	3.0128e-12	1.20512e-11	[-1]	Group4	8.33333	6	[AKT1, EGFR, MAPK1, MDM2, RAF1, RB1]
KEGG:04218	Cellular senescence	KEGG_27.02.2019	1.20659e-05	0.000349912	3.0128e-12	1.20512e-11	[-1]	Group4	5	8	[AKT1, CDK2, MAPK1, MDM2, RAF1, RB1, RELA, SQSTM1]
KEGG:05164	Influenza A	KEGG_27.02.2019	1.96091e-05	0.000549055	3.0128e-12	1.20512e-11	[-1]	Group4	4.67836	8	[AKT1, IKBKB, KPNA2, MAPK1, NFKBIA, RAF1, RELA, TBK1]
KEGG:04012	ErbB signaling pathway	KEGG_27.02.2019	2.35791e-05	0.000636637	3.0128e-12	1.20512e-11	[-1]	Group4	7.05882	6	[AKT1, CBL, EGFR, MAPK1, RAF1, SHC1]
KEGG:05168	Herpes simplex virus 1 infection	KEGG_27.02.2019	3.46233e-05	0.000900206	3.0128e-12	1.20512e-11	[-1]	Group4	4.32432	8	[CDK2, CHUK, IKBKB, IKBKG, NFKBIA, RELA, SKP1, TBK1]
KEGG:04658	Th1 and Th2 cell differentiation	KEGG_27.02.2019	3.70523e-05	0.000926307	3.0128e-12	1.20512e-11	[-1]	Group4	6.52174	6	[CHUK, IKBKB, IKBKG, MAPK1, NFKBIA, RELA]
KEGG:05418	Fluid shear stress and atherosclerosis	KEGG_27.02.2019	4.2621e-05	0.0010229	3.0128e-12	1.20512e-11	[-1]	Group4	5.03597	7	[AKT1, CHUK, CTNNB1, IKBKB, IKBKG, RELA, SQSTM1]
KEGG:05213	Endometrial cancer	KEGG_27.02.2019	4.53488e-05	0.00104302	3.0128e-12	1.20512e-11	[-1]	Group4	8.62069	5	[AKT1, CTNNB1, EGFR, MAPK1, RAF1]
KEGG:05224	Breast cancer	KEGG_27.02.2019	6.09649e-05	0.00134123	3.0128e-12	1.20512e-11	[-1]	Group4	4.7619	7	[AKT1, CTNNB1, EGFR, MAPK1, RAF1, RB1, SHC1]
KEGG:05225	Hepatocellular carcinoma	KEGG_27.02.2019	0.000141525	0.00297204	3.0128e-12	1.20512e-11	[-1]	Group4	4.16667	7	[AKT1, CTNNB1, EGFR, MAPK1, RAF1, RB1, SHC1]
KEGG:05210	Colorectal cancer	KEGG_27.02.2019	0.000297839	0.00565893	3.0128e-12	1.20512e-11	[-1]	Group4	5.81395	5	[AKT1, CTNNB1, EGFR, MAPK1, RAF1]
KEGG:04910	Insulin signaling pathway	KEGG_27.02.2019	0.000336952	0.00572819	3.0128e-12	1.20512e-11	[-1]	Group4	4.37956	6	[AKT1, CBL, IKBKB, MAPK1, RAF1, SHC1]
KEGG:04540	Gap junction	KEGG_27.02.2019	0.000331562	0.00596811	3.0128e-12	1.20512e-11	[-1]	Group4	5.68182	5	[EGFR, MAPK1, RAF1, TUBA4A, TUBB4B]
KEGG:04912	GnRH signaling pathway	KEGG_27.02.2019	0.000428544	0.0068567	3.0128e-12	1.20512e-11	[-1]	Group4	5.37634	5	[EGFR, MAP3K1, MAP3K3, MAPK1, RAF1]
KEGG:04066	HIF-1 signaling pathway	KEGG_27.02.2019	0.000598576	0.00838006	3.0128e-12	1.20512e-11	[-1]	Group4	5	5	[AKT1, EGFR, MAPK1, RELA, STAT3]
KEGG:04931	Insulin resistance	KEGG_27.02.2019	0.000850083	0.0110511	3.0128e-12	1.20512e-11	[-1]	Group4	4.62963	5	[AKT1, IKBKB, NFKBIA, RELA, STAT3]
KEGG:05230	Central carbon metabolism in cancer	KEGG_27.02.2019	0.00101225	0.012147	3.0128e-12	1.20512e-11	[-1]	Group4	6.15385	4	[AKT1, EGFR, MAPK1, RAF1]
KEGG:05140	Leishmaniasis	KEGG_27.02.2019	0.00164329	0.0180761	3.0128e-12	1.20512e-11	[-1]	Group4	5.40541	4	[IRAK1, MAPK1, NFKBIA, RELA]
KEGG:04520	Adherens junction	KEGG_27.02.2019	0.0133394	0.0266788	3.0128e-12	1.20512e-11	[-1]	Group4	4.16667	3	[CTNNB1, EGFR, MAPK1]
KEGG:05211	Renal cell carcinoma	KEGG_27.02.2019	0.0118897	0.035669	3.0128e-12	1.20512e-11	[-1]	Group4	4.34783	3	[AKT1, MAPK1, RAF1]
KEGG:04933	AGE-RAGE signaling pathway in diabetic complications	KEGG_27.02.2019	0.00490753	0.0392603	3.0128e-12	1.20512e-11	[-1]	Group4	4	4	[AKT1, MAPK1, RELA, STAT3]
KEGG:05231	Choline metabolism in cancer	KEGG_27.02.2019	0.00473518	0.0426166	3.0128e-12	1.20512e-11	[-1]	Group4	4.0404	4	[AKT1, EGFR, MAPK1, RAF1]
KEGG:05130	Pathogenic Escherichia coli infection	KEGG_27.02.2019	0.00637068	0.0445948	3.0128e-12	1.20512e-11	[-1]	Group4	5.45455	3	[CTNNB1, TUBA4A, TUBB4B]
KEGG:05134	Legionellosis	KEGG_27.02.2019	0.00637068	0.0445948	3.0128e-12	1.20512e-11	[-1]	Group4	5.45455	3	[EEF1G, NFKBIA, RELA]
KEGG:04664	Fc epsilon RI signaling pathway	KEGG_27.02.2019	0.0114278	0.0457112	3.0128e-12	1.20512e-11	[-1]	Group4	4.41176	3	[AKT1, MAPK1, RAF1]
KEGG:04370	VEGF signaling pathway	KEGG_27.02.2019	0.00774271	0.0464563	3.0128e-12	1.20512e-11	[-1]	Group4	5.08475	3	[AKT1, MAPK1, RAF1]

## Sheet: Cluster 6
Supplementary Table S10. KEGG pathway analysis for each cluster
ID	Term	Ontology Source	Term PValue	Term PValue Corrected with Bonferroni step down	Group PValue	Group PValue Corrected with Bonferroni step down	GOLevels	GOGroups	% Associated Genes	Nr. Genes	Associated Genes Found
KEGG:04114	Oocyte meiosis	KEGG_27.02.2019	0.00093485	0.0130879	0.00093485	0.0018697	[-1]	Group0	4	5	[AR, BTRC, CDK1, FBXW11, PPP2CA]
KEGG:04120	Ubiquitin mediated proteolysis	KEGG_27.02.2019	1.70164e-05	0.000544525	1.70164e-05	5.10492e-05	[-1]	Group1	5.10949	7	[BTRC, DDB1, FBXW11, HUWE1, PML, PRKN, UBE2I]
KEGG:05130	Pathogenic Escherichia coli infection	KEGG_27.02.2019	0.00451312	0.0315918	0.00442673	0.00442673	[-1]	Group2	5.45455	3	[ABL1, FYN, TUBA1A]
KEGG:05416	Viral myocarditis	KEGG_27.02.2019	0.00549793	0.0329876	0.00442673	0.00442673	[-1]	Group2	5.08475	3	[ABL1, CAV1, FYN]
KEGG:05212	Pancreatic cancer	KEGG_27.02.2019	5.52017e-06	0.000198726	8.2081e-06	3.28324e-05	[-1]	Group3	8	6	[CDKN1A, MAPK8, NFKB1, PIK3R1, SMAD2, SMAD3]
KEGG:04926	Relaxin signaling pathway	KEGG_27.02.2019	1.20684e-05	0.000410324	8.2081e-06	3.28324e-05	[-1]	Group3	5.38462	7	[ARRB1, MAPK8, NFKB1, PIK3R1, SMAD2, SMAD3, SRC]
KEGG:05142	Chagas disease (American trypanosomiasis)	KEGG_27.02.2019	3.44763e-05	0.00106877	8.2081e-06	3.28324e-05	[-1]	Group3	5.82524	6	[MAPK8, NFKB1, PIK3R1, PPP2CA, SMAD2, SMAD3]
KEGG:04520	Adherens junction	KEGG_27.02.2019	7.09841e-05	0.0017746	8.2081e-06	3.28324e-05	[-1]	Group3	6.94444	5	[FYN, SMAD2, SMAD3, SRC, VCL]
KEGG:04933	AGE-RAGE signaling pathway in diabetic complications	KEGG_27.02.2019	0.000336243	0.00638862	8.2081e-06	3.28324e-05	[-1]	Group3	5	5	[MAPK8, NFKB1, PIK3R1, SMAD2, SMAD3]
KEGG:04350	TGF-beta signaling pathway	KEGG_27.02.2019	0.00214149	0.0192734	8.2081e-06	3.28324e-05	[-1]	Group3	4.44444	4	[MYC, PPP2CA, SMAD2, SMAD3]
KEGG:05321	Inflammatory bowel disease (IBD)	KEGG_27.02.2019	0.00720095	0.0360048	8.2081e-06	3.28324e-05	[-1]	Group3	4.61538	3	[NFKB1, SMAD2, SMAD3]
KEGG:04110	Cell cycle	KEGG_27.02.2019	6.78091e-07	2.64455e-05	7.98845e-07	3.99422e-06	[-1]	Group4	6.45161	8	[ABL1, CDK1, CDKN1A, GSK3B, MYC, SFN, SMAD2, SMAD3]
KEGG:05210	Colorectal cancer	KEGG_27.02.2019	7.50786e-07	2.77791e-05	7.98845e-07	3.99422e-06	[-1]	Group4	8.13953	7	[CDKN1A, GSK3B, MAPK8, MYC, PIK3R1, SMAD2, SMAD3]
KEGG:05220	Chronic myeloid leukemia	KEGG_27.02.2019	5.96592e-06	0.000208807	7.98845e-07	3.99422e-06	[-1]	Group4	7.89474	6	[ABL1, CDKN1A, MYC, NFKB1, PIK3R1, SMAD3]
KEGG:04390	Hippo signaling pathway	KEGG_27.02.2019	3.63254e-05	0.00108976	7.98845e-07	3.99422e-06	[-1]	Group4	4.54545	7	[BTRC, FBXW11, GSK3B, MYC, PPP2CA, SMAD2, SMAD3]
KEGG:05225	Hepatocellular carcinoma	KEGG_27.02.2019	6.3376e-05	0.00171115	7.98845e-07	3.99422e-06	[-1]	Group4	4.16667	7	[CDKN1A, GSK3B, MYC, PIK3R1, SMAD2, SMAD3, SMARCA4]
KEGG:04340	Hedgehog signaling pathway	KEGG_27.02.2019	0.000181095	0.00416518	7.98845e-07	3.99422e-06	[-1]	Group4	8.51064	4	[ARRB1, BTRC, FBXW11, GSK3B]
KEGG:05226	Gastric cancer	KEGG_27.02.2019	0.000268002	0.00562805	7.98845e-07	3.99422e-06	[-1]	Group4	4.02685	6	[CDKN1A, GSK3B, MYC, PIK3R1, SMAD2, SMAD3]
KEGG:05213	Endometrial cancer	KEGG_27.02.2019	0.000410107	0.00697181	7.98845e-07	3.99422e-06	[-1]	Group4	6.89655	4	[CDKN1A, GSK3B, MYC, PIK3R1]
KEGG:04115	p53 signaling pathway	KEGG_27.02.2019	0.0095439	0.0095439	7.98845e-07	3.99422e-06	[-1]	Group4	4.16667	3	[CDK1, CDKN1A, SFN]
KEGG:04218	Cellular senescence	KEGG_27.02.2019	2.03437e-09	8.54435e-08	3.06827e-11	1.84096e-10	[-1]	Group5	6.875	11	[BTRC, CDK1, CDKN1A, FBXW11, MYC, NFKB1, PIK3R1, RBBP4, SIRT1, SMAD2, SMAD3]
KEGG:05161	Hepatitis B	KEGG_27.02.2019	3.65188e-08	1.49727e-06	3.06827e-11	1.84096e-10	[-1]	Group5	6.13497	10	[CDKN1A, DDB1, IKBKE, MAPK8, MYC, NFKB1, PIK3R1, SMAD2, SMAD3, SRC]
KEGG:05131	Shigellosis	KEGG_27.02.2019	1.07077e-07	4.28309e-06	3.06827e-11	1.84096e-10	[-1]	Group5	10.7692	7	[ABL1, BTRC, FBXW11, MAPK8, NFKB1, SRC, VCL]
KEGG:04012	ErbB signaling pathway	KEGG_27.02.2019	6.92836e-07	2.63278e-05	3.06827e-11	1.84096e-10	[-1]	Group5	8.23529	7	[ABL1, CDKN1A, GSK3B, MAPK8, MYC, PIK3R1, SRC]
KEGG:05167	Kaposi sarcoma-associated herpesvirus infection	KEGG_27.02.2019	1.41681e-05	0.000467548	3.06827e-11	1.84096e-10	[-1]	Group5	4.30108	8	[CDKN1A, GSK3B, IKBKE, MAPK8, MYC, NFKB1, PIK3R1, SRC]
KEGG:05160	Hepatitis C	KEGG_27.02.2019	3.78695e-05	0.00109822	3.06827e-11	1.84096e-10	[-1]	Group5	4.51613	7	[CDKN1A, GSK3B, IKBKE, MYC, NFKB1, PIK3R1, PPP2CA]
KEGG:04917	Prolactin signaling pathway	KEGG_27.02.2019	6.19649e-05	0.00173502	3.06827e-11	1.84096e-10	[-1]	Group5	7.14286	5	[GSK3B, MAPK8, NFKB1, PIK3R1, SRC]
KEGG:05164	Influenza A	KEGG_27.02.2019	7.09144e-05	0.00184378	3.06827e-11	1.84096e-10	[-1]	Group5	4.09357	7	[GSK3B, IKBKE, MAPK8, NFKB1, PIK3R1, PML, XPO1]
KEGG:04068	FoxO signaling pathway	KEGG_27.02.2019	0.00013821	0.00331705	3.06827e-11	1.84096e-10	[-1]	Group5	4.54545	6	[CDKN1A, MAPK8, PIK3R1, SIRT1, SMAD2, SMAD3]
KEGG:05418	Fluid shear stress and atherosclerosis	KEGG_27.02.2019	0.000183569	0.00403852	3.06827e-11	1.84096e-10	[-1]	Group5	4.31655	6	[CAV1, MAPK8, NFKB1, PIK3R1, SRC, SUMO1]
KEGG:05215	Prostate cancer	KEGG_27.02.2019	0.00029178	0.0058356	3.06827e-11	1.84096e-10	[-1]	Group5	5.15464	5	[AR, CDKN1A, GSK3B, NFKB1, PIK3R1]
KEGG:04625	C-type lectin receptor signaling pathway	KEGG_27.02.2019	0.000403307	0.00725953	3.06827e-11	1.84096e-10	[-1]	Group5	4.80769	5	[IKBKE, MAPK8, NFKB1, PIK3R1, SRC]
KEGG:05221	Acute myeloid leukemia	KEGG_27.02.2019	0.000672222	0.0107556	3.06827e-11	1.84096e-10	[-1]	Group5	6.06061	4	[MYC, NFKB1, PIK3R1, PML]
KEGG:04071	Sphingolipid signaling pathway	KEGG_27.02.2019	0.000748134	0.011222	3.06827e-11	1.84096e-10	[-1]	Group5	4.20168	5	[FYN, MAPK8, NFKB1, PIK3R1, PPP2CA]
KEGG:04722	Neurotrophin signaling pathway	KEGG_27.02.2019	0.000748134	0.011222	3.06827e-11	1.84096e-10	[-1]	Group5	4.20168	5	[ABL1, GSK3B, MAPK8, NFKB1, PIK3R1]
KEGG:05100	Bacterial invasion of epithelial cells	KEGG_27.02.2019	0.00103558	0.0134626	3.06827e-11	1.84096e-10	[-1]	Group5	5.40541	4	[CAV1, PIK3R1, SRC, VCL]
KEGG:05216	Thyroid cancer	KEGG_27.02.2019	0.00144342	0.017321	3.06827e-11	1.84096e-10	[-1]	Group5	8.10811	3	[CDKN1A, MYC, PPARG]
KEGG:04662	B cell receptor signaling pathway	KEGG_27.02.2019	0.00918516	0.0183703	3.06827e-11	1.84096e-10	[-1]	Group5	4.22535	3	[GSK3B, NFKB1, PIK3R1]
KEGG:04657	IL-17 signaling pathway	KEGG_27.02.2019	0.00241456	0.0193165	3.06827e-11	1.84096e-10	[-1]	Group5	4.30108	4	[GSK3B, IKBKE, MAPK8, NFKB1]
KEGG:05222	Small cell lung cancer	KEGG_27.02.2019	0.00241456	0.0193165	3.06827e-11	1.84096e-10	[-1]	Group5	4.30108	4	[CDKN1A, MYC, NFKB1, PIK3R1]
KEGG:04211	Longevity regulating pathway	KEGG_27.02.2019	0.00205544	0.0205544	3.06827e-11	1.84096e-10	[-1]	Group5	4.49438	4	[NFKB1, PIK3R1, PPARG, SIRT1]
KEGG:05219	Bladder cancer	KEGG_27.02.2019	0.00194671	0.0214138	3.06827e-11	1.84096e-10	[-1]	Group5	7.31707	3	[CDKN1A, MYC, SRC]
KEGG:04622	RIG-I-like receptor signaling pathway	KEGG_27.02.2019	0.00883451	0.0265035	3.06827e-11	1.84096e-10	[-1]	Group5	4.28571	3	[IKBKE, MAPK8, NFKB1]
KEGG:04664	Fc epsilon RI signaling pathway	KEGG_27.02.2019	0.00815727	0.0326291	3.06827e-11	1.84096e-10	[-1]	Group5	4.41176	3	[FYN, MAPK8, PIK3R1]
KEGG:05120	Epithelial cell signaling in Helicobacter pylori infection	KEGG_27.02.2019	0.00815727	0.0326291	3.06827e-11	1.84096e-10	[-1]	Group5	4.41176	3	[MAPK8, NFKB1, SRC]
KEGG:04137	Mitophagy	KEGG_27.02.2019	0.00720095	0.0360048	3.06827e-11	1.84096e-10	[-1]	Group5	4.61538	3	[MAPK8, PRKN, SRC]
